# Supplementary material for: Novel candidate genes for lignin structure identified through genome-wide association study of naturally varying Populus trichocarpa
Source: Front Plant Sci. 2023 May 5;14:1153113. doi: 10.3389/fpls.2023.1153113 (PMC10197963; doi:10.3389/fpls.2023.1153113)
Supplement: Supplementary file 2 [file Table_1.xlsx]

## Sheet: log6_raw_merge_annotPoplar_anno
Gene ID	score_ligninKD	picked_at_threshold	connectivity_with_SNPs	connectivity_with_phenotypes	Phenotypes	connectivity_with_phenylpropanoid_genes_ligninKD	average_coexpression_with_phenylpropanoid_genes_ligninKD	Ptr_locusName	Ptr_Pfam	Ptr_Panther	Ptr_KOG	Ptr_KEGG/ec	Ptr_KO	Ptr_GO	Ptr_TF_family	Poplar_cell_wall_related	Ath_locusName	Ath_synonym	Ath_full_name	Ath_short_description	Ath_Curator_summary	Ath_Computational_description	Ath_Pfam	Ath_Panther	Ath_KOG	Ath_KEGG/ec	Ath_KO	Ath_GO	Arabidopsis_cell_wall_related
Potri.002G213100	4.67529	log8	186	3	X1R_total,aX1R,BX1R	29	0.642073	Potri.002G213100	PF12695	PTHR23024,PTHR23024:SF98	KOG1515	3.1.1.1	K14493	-	-	-	AT3G63010	ATGID1B	alpha/beta-Hydrolases superfamily protein	alpha/beta-Hydrolases superfamily protein	Encodes a gibberellin (GA) receptor ortholog of the rice GA receptor gene (OsGID1). Has GA-binding activity, showing higher affinity to GA4. Interacts with DELLA proteins in vivo in the presence of GA4.	GA INSENSITIVE DWARF1B (GID1B); FUNCTIONS IN: hydrolase activity; INVOLVED IN: floral organ morphogenesis, raffinose family oligosaccharide biosynthetic process, positive regulation of gibberellic acid mediated signaling pathway, response to gibberellin stimulus, gibberellin mediated signaling pathway; LOCATED IN: cellular_component unknown; EXPRESSED IN: 21 plant structures; EXPRESSED DURING: 10…	PF00135	PTHR23024,PTHR23024:SF98	KOG1515	3.1.1.1	K14493	-	-
Potri.005G245700	4.24151	log8	15	3	X1R_total,aX1R,BX1R	30	0.657003	Potri.005G245700	PF00085	PTHR10438,PTHR10438:SF247	KOG0907	1.6.5.4	-	GO:0045454,GO:0015035,GO:0006662	-	-	AT1G76080	ATCDSP32	chloroplastic drought-induced stress protein of 32 kD	chloroplastic drought-induced stress protein of 32 kD	Encodes a thioredoxin localized in chloroplast stroma. Known as CDSP32 (CHLOROPLASTIC DROUGHT-INDUCED STRESS PROTEIN OF 32 KD).	chloroplastic drought-induced stress protein of 32 kD (CDSP32); INVOLVED IN: cell redox homeostasis; LOCATED IN: chloroplast stroma, chloroplast, chloroplast envelope; EXPRESSED IN: 23 plant structures; EXPRESSED DURING: 14 growth stages; CONTAINS InterPro DOMAIN/s: Thioredoxin fold (InterPro:IPR012335), Thioredoxin, core (InterPro:IPR015467), Thioredoxin domain (InterPro:IPR013766), Thioredoxin-…	PF00085	PTHR10438,PTHR10438:SF247	KOG0907	1.6.5.4	-	GO:0045454,GO:0015035,GO:0006662	-
Potri.019G089900	4.00307	log8	3	3	X1R_total,aX1R,BX1R	33	0.646828	Potri.019G089900	-	PTHR34659,PTHR34659:SF2	-	-	-	-	-	-	AT2G31130	-	-	-	-	unknown protein; Has 116 Blast hits to 113 proteins in 44 species: Archae - 0; Bacteria - 3; Metazoa - 21; Fungi - 2; Plants - 40; Viruses - 0; Other Eukaryotes - 50 (source: NCBI BLink).	-	PTHR34659,PTHR34659:SF2	-	-	-	-	-
Potri.005G245600	3.77861	log8	12	3	X1R_total,aX1R,BX1R	18	0.592879	Potri.005G245600	-	PTHR34779	-	-	-	-	-	-	AT1G76070	-	-	-	-	unknown protein; FUNCTIONS IN: molecular_function unknown; INVOLVED IN: biological_process unknown; LOCATED IN: plasma membrane; EXPRESSED IN: 8 plant structures; EXPRESSED DURING: LP.04 four leaves visible, 4 anthesis, petal differentiation and expansion stage; BEST Arabidopsis thaliana protein match is: unknown protein (TAIR:AT1G20310.1); Has 66 Blast hits to 66 proteins in 15 species: Archae -…	-	PTHR34779	-	-	-	-	-
Potri.008G155500	3.69876	log8	16	3	G,S_G,S	14	0.575317	Potri.008G155500	PF00227	PTHR11599,PTHR11599:SF6	KOG0177	3.4.25.1	K02734	GO:0051603,GO:0005839,GO:0004298	-	-	AT3G22630	PBD1	20S proteasome beta subunit D1	20S proteasome beta subunit D1	Encodes 20S proteasome beta subunit PBD1 (PBD1).	20S proteasome beta subunit D1 (PBD1); FUNCTIONS IN: peptidase activity, endopeptidase activity, threonine-type endopeptidase activity; INVOLVED IN: ubiquitin-dependent protein catabolic process; LOCATED IN: proteasome core complex, proteasome complex, apoplast, plasma membrane, vacuole; EXPRESSED IN: 23 plant structures; EXPRESSED DURING: 13 growth stages; CONTAINS InterPro DOMAIN/s: Proteasome,…	PF00227	PTHR11599,PTHR11599:SF6	KOG0177	3.4.25.1	K02734	GO:0051603,GO:0005839,GO:0004298	-
Potri.006G176700	3.58928	log8	27	3	G,S_G,S	7	0.56412	Potri.006G176700	PF13639	PTHR14155,PTHR14155:SF80	-	-	-	GO:0008270,GO:0005515	-	-	AT4G30400	-	RING/U-box superfamily protein	RING/U-box superfamily protein	-	RING/U-box superfamily protein; FUNCTIONS IN: zinc ion binding; INVOLVED IN: response to karrikin; EXPRESSED IN: 20 plant structures; EXPRESSED DURING: 9 growth stages; CONTAINS InterPro DOMAIN/s: Zinc finger, RING-type (InterPro:IPR001841), Zinc finger, C3HC4 RING-type (InterPro:IPR018957); BEST Arabidopsis thaliana protein match is: RING/U-box superfamily protein (TAIR:AT2G18650.1); Has 30201 B…	PF13639	PTHR14155,PTHR14155:SF80	-	-	-	GO:0008270,GO:0005515	-
Potri.008G155700	3.47952	log8	6	3	G,S_G,S	13	0.572531	Potri.008G155700	PF03372	PTHR11200,PTHR11200:SF174	KOG0565	-	-	-	-	-	AT2G32010	CVL1	CVP2 like 1	CVP2 like 1	Encodes an inositol polyphosphate 5?-phosphatase (5PTase). Mediating phosphoinositide signaling. Involved in establishment of foliar vein patterns.	CVP2 like 1 (CVL1); FUNCTIONS IN: hydrolase activity, inositol or phosphatidylinositol phosphatase activity; INVOLVED IN: leaf vascular tissue pattern formation; LOCATED IN: cellular_component unknown; EXPRESSED IN: 21 plant structures; EXPRESSED DURING: 13 growth stages; CONTAINS InterPro DOMAIN/s: Inositol polyphosphate related phosphatase (InterPro:IPR000300), Endonuclease/exonuclease/phosphat…	PF03372	PTHR11200,PTHR11200:SF174	KOG0565	3.1.3.36,3.1.3.86	-	-	-
Potri.T134700	3.32832	log8	6	3	X1R_total,aX1R,BX1R	8	0.563446	Potri.T134700	PF13639	PTHR14155,PTHR14155:SF106	-	-	K19040	GO:0008270,GO:0005515	-	-	AT3G10910	-	RING/U-box superfamily protein	RING/U-box superfamily protein	-	RING/U-box superfamily protein; FUNCTIONS IN: zinc ion binding; CONTAINS InterPro DOMAIN/s: Zinc finger, RING-type (InterPro:IPR001841), Zinc finger, C3HC4 RING-type (InterPro:IPR018957); BEST Arabidopsis thaliana protein match is: RING/U-box superfamily protein (TAIR:AT5G05280.1); Has 8963 Blast hits to 8935 proteins in 281 species: Archae - 0; Bacteria - 6; Metazoa - 2174; Fungi - 625; Plants -…	PF13639	PTHR14155,PTHR14155:SF74	-	-	-	GO:0008270,GO:0005515	-
Potri.002G001000	3.15562	log8	3	3	X1R_total,aX1R,BX1R	6	0.574882	Potri.002G001000	PF02213,PF00856	PTHR22884	-	2.1.1.43	-	GO:0005515	-	-	AT5G42400	ATXR7	SET domain protein 25	SET domain protein 25	Encodes ATXR7 (ARABIDOPSIS TRITHORAX-RELATED7), required for histone H3-K4 methylation and for transcriptional activation of Flowering Locus C.	SET domain protein 25 (SDG25); CONTAINS InterPro DOMAIN/s: SET domain (InterPro:IPR001214), GYF (InterPro:IPR003169); BEST Arabidopsis thaliana protein match is: homologue of trithorax (TAIR:AT2G31650.1); Has 5838 Blast hits to 5683 proteins in 501 species: Archae - 3; Bacteria - 461; Metazoa - 2434; Fungi - 507; Plants - 1016; Viruses - 2; Other Eukaryotes - 1415 (source: NCBI BLink).	PF00856	PTHR22884	-	2.1.1.43	-	GO:0005515	-
Potri.010G042200	3.13449	log8	3	3	X1R_total,aX1R,BX1R	7	0.538778	Potri.010G042200	PF13920	PTHR10044,PTHR10044:SF108	KOG1100	-	K19042	-	-	-	AT1G10650	-	SBP (S-ribonuclease binding protein) family protein	SBP (S-ribonuclease binding protein) family protein	-	SBP (S-ribonuclease binding protein) family protein; FUNCTIONS IN: zinc ion binding; INVOLVED IN: biological_process unknown; LOCATED IN: cellular_component unknown; EXPRESSED IN: 24 plant structures; EXPRESSED DURING: 15 growth stages; CONTAINS InterPro DOMAIN/s: Zinc finger, RING-type (InterPro:IPR001841), S-ribonuclease binding protein, SBP1, pollen (InterPro:IPR017066); BEST Arabidopsis thali…	-	PTHR10044,PTHR10044:SF108	KOG1100	-	K19042	-	-
Potri.001G106800	3.11264	log7	6	3	X1R_total,aX1R,BX1R	12	0.691312	Potri.001G106800	PF13813	PTHR31595,PTHR31595:SF13	-	2.3.1.75	-	-	-	-	AT3G51970	ASAT1	acyl-CoA sterol acyl transferase 1	acyl-CoA sterol acyl transferase 1	-	acyl-CoA sterol acyl transferase 1 (ASAT1); FUNCTIONS IN: acyltransferase activity; INVOLVED IN: biological_process unknown; LOCATED IN: endomembrane system; EXPRESSED IN: 10 plant structures; EXPRESSED DURING: 6 growth stages; CONTAINS InterPro DOMAIN/s: Wax synthase (InterPro:IPR017088); BEST Arabidopsis thaliana protein match is: MBOAT (membrane bound O-acyl transferase) family protein (TAIR:A…	PF13813	PTHR31595,PTHR31595:SF13	-	2.3.1.75	-	-	-
Potri.008G174400	3.08669	log8	4	3	X1R_total,aX1R,BX1R	1	0.585893	Potri.008G174400	-	PTHR37226,PTHR37226:SF1	-	-	-	-	-	-	AT4G13540	-	-	-	-	unknown protein; INVOLVED IN: N-terminal protein myristoylation; BEST Arabidopsis thaliana protein match is: unknown protein (TAIR:AT3G23930.1); Has 4658 Blast hits to 3455 proteins in 431 species: Archae - 39; Bacteria - 387; Metazoa - 1842; Fungi - 436; Plants - 133; Viruses - 38; Other Eukaryotes - 1783 (source: NCBI BLink).	-	PTHR37226,PTHR37226:SF1	-	-	-	-	-
Potri.019G057900	3.0127	log7	6	3	X1R_total,aX1R,BX1R	9	0.679055	Potri.019G057900	PF00067	PTHR24286,PTHR24286:SF70	KOG0157	1.14.13.77	-	GO:0055114,GO:0020037,GO:0016705,GO:0005506	-	-	AT5G36110	CYP716A1	cytochrome P450, family 716, subfamily A, polypeptide 1	cytochrome P450, family 716, subfamily A, polypeptide 1	member of CYP716A	cytochrome P450, family 716, subfamily A, polypeptide 1 (CYP716A1); FUNCTIONS IN: electron carrier activity, monooxygenase activity, iron ion binding, oxygen binding, heme binding; INVOLVED IN: oxidation reduction; LOCATED IN: endomembrane system; CONTAINS InterPro DOMAIN/s: Cytochrome P450 (InterPro:IPR001128), Cytochrome P450, conserved site (InterPro:IPR017972), Cytochrome P450, E-class, group…	PF00067	PTHR24286,PTHR24286:SF66	KOG0157	-	-	GO:0055114,GO:0020037,GO:0016705,GO:0005506	-
Potri.001G414700	2.97155	log8	2	2	G,S_G	19	0.598813	Potri.001G414700	PF00643	PTHR31717,PTHR31717:SF7	-	-	-	GO:0008270,GO:0005622	-	-	AT5G54470	-	B-box type zinc finger family protein	B-box type zinc finger family protein	-	B-box type zinc finger family protein; FUNCTIONS IN: sequence-specific DNA binding transcription factor activity, zinc ion binding; INVOLVED IN: response to cold, regulation of transcription; LOCATED IN: intracellular; EXPRESSED IN: 11 plant structures; EXPRESSED DURING: 4 anthesis, F mature embryo stage, petal differentiation and expansion stage, E expanded cotyledon stage, D bilateral stage; CO…	-	PTHR31717,PTHR31717:SF7	-	-	-	-	-
Potri.016G090300	2.9268	log6	3	3	X1R_total,aX1R,BX1R	31	0.631533	Potri.016G090300	PF02362,PF06507	PTHR31384,PTHR31384:SF26	-	-	-	GO:0003677,GO:0009725,GO:0006355,GO:0005634	ARF	-	AT4G30080	ARF16	auxin response factor 16	auxin response factor 16	Involved in root cap cell differentiation. Gene expression is regulated by mir160.Located in the nucleus.	auxin response factor 16 (ARF16); CONTAINS InterPro DOMAIN/s: Aux/IAA-ARF-dimerisation (InterPro:IPR011525), Transcriptional factor B3 (InterPro:IPR003340), AUX/IAA protein (InterPro:IPR003311), Auxin response factor (InterPro:IPR010525); BEST Arabidopsis thaliana protein match is: auxin response factor 10 (TAIR:AT2G28350.1); Has 30201 Blast hits to 17322 proteins in 780 species: Archae - 12; Bac…	PF02362,PF06507	PTHR31384,PTHR31384:SF27	-	-	-	GO:0003677,GO:0009725,GO:0006355,GO:0005634	-
Potri.002G213000	2.92086	log8	123	3	X1R_total,aX1R,BX1R	0	-	Potri.002G213000	PF00083	PTHR23500,PTHR23500:SF112	-	-	-	GO:0055085,GO:0022857,GO:0016021	-	-	AT2G48020	-	Major facilitator superfamily protein	Major facilitator superfamily protein	-	Major facilitator superfamily protein; FUNCTIONS IN: carbohydrate transmembrane transporter activity, sugar:hydrogen symporter activity; INVOLVED IN: transport, transmembrane transport; LOCATED IN: plasma membrane, chloroplast, vacuole, membrane; EXPRESSED IN: 24 plant structures; EXPRESSED DURING: 14 growth stages; CONTAINS InterPro DOMAIN/s: Sugar transporter, conserved site (InterPro:IPR005829…	PF07690	PTHR23500,PTHR23500:SF112	KOG0254	-	-	GO:0055085,GO:0016021	-
Potri.001G313000	2.82646	log7	3	3	X1R_total,aX1R,BX1R	13	0.557458	Potri.001G313000	PF00201	PTHR11926,PTHR11926:SF286	KOG1192	2.4.1.324	-	GO:0016758,GO:0008152	-	-	AT1G22360	AtUGT85A2	UDP-glucosyl transferase 85A2	UDP-glucosyl transferase 85A2	-	UDP-glucosyl transferase 85A2 (UGT85A2); FUNCTIONS IN: UDP-glycosyltransferase activity, transferase activity, transferring glycosyl groups, glucuronosyltransferase activity; INVOLVED IN: metabolic process; LOCATED IN: cellular_component unknown; EXPRESSED IN: 21 plant structures; EXPRESSED DURING: 11 growth stages; CONTAINS InterPro DOMAIN/s: UDP-glucuronosyl/UDP-glucosyltransferase (InterPro:IP…	PF00201	PTHR11926,PTHR11926:SF233	KOG1192	2.4.1.203	-	GO:0016758,GO:0008152	-
Potri.019G057800	2.82145	log7	6	3	X1R_total,aX1R,BX1R	6	0.599386	Potri.019G057800	PF02431	PTHR28039,PTHR28039:SF4	-	5.5.1.6	-	GO:0016872	-	-	AT5G05270	-	Chalcone-flavanone isomerase family protein	Chalcone-flavanone isomerase family protein	-	Chalcone-flavanone isomerase family protein; FUNCTIONS IN: intramolecular lyase activity, chalcone isomerase activity; INVOLVED IN: response to karrikin; LOCATED IN: cellular_component unknown; EXPRESSED IN: 20 plant structures; EXPRESSED DURING: 13 growth stages; CONTAINS InterPro DOMAIN/s: Chalcone isomerase, subgroup (InterPro:IPR003466), Chalcone isomerase, 3-layer sandwich (InterPro:IPR01608…	PF02431	PTHR28039,PTHR28039:SF4	-	5.5.1.6	-	GO:0016872	-
Potri.001G346900	2.79445	log8	8	1	H	21	0.600334	Potri.001G346900	PF09724	PTHR13395,PTHR13395:SF6	KOG0798	-	K11271	-	-	-	AT2G44580	-	zinc ion binding	zinc ion binding	-	zinc ion binding; CONTAINS InterPro DOMAIN/s: Sister chromatid cohesion protein DCC1 (InterPro:IPR019128); Has 214 Blast hits to 211 proteins in 110 species: Archae - 0; Bacteria - 0; Metazoa - 115; Fungi - 49; Plants - 36; Viruses - 0; Other Eukaryotes - 14 (source: NCBI BLink).	PF09724	PTHR13395,PTHR13395:SF6	KOG0798	-	K11271	-	-
Potri.001G414800	2.79379	log8	2	2	G,S_G	13	0.590618	Potri.001G414800	PF00582	PTHR31966,PTHR31966:SF5	-	-	-	GO:0006950	-	-	AT1G11360	-	Adenine nucleotide alpha hydrolases-like superfamily protein	Adenine nucleotide alpha hydrolases-like superfamily protein	-	Adenine nucleotide alpha hydrolases-like superfamily protein; INVOLVED IN: response to stress; LOCATED IN: cytosol; EXPRESSED IN: 23 plant structures; EXPRESSED DURING: 13 growth stages; CONTAINS InterPro DOMAIN/s: UspA (InterPro:IPR006016), Rossmann-like alpha/beta/alpha sandwich fold (InterPro:IPR014729), Universal stress protein A (InterPro:IPR006015); BEST Arabidopsis thaliana protein match i…	PF00582	PTHR31966,PTHR31966:SF3	-	-	-	GO:0006950	-
Potri.009G135300	2.76945	log6	3	3	X1R_total,aX1R,BX1R	26	0.617907	Potri.009G135300	PF00403	PTHR22814,PTHR22814:SF155	KOG1603	-	-	GO:0046872,GO:0030001	-	-	AT4G38580	ATFP6	farnesylated protein 6	farnesylated protein 6	putative farnesylated protein (At4g38580) mRNA, complete	farnesylated protein 6 (FP6); FUNCTIONS IN: metal ion binding; INVOLVED IN: heat acclimation; LOCATED IN: plasma membrane; EXPRESSED IN: 23 plant structures; EXPRESSED DURING: 13 growth stages; CONTAINS InterPro DOMAIN/s: Heavy metal transport/detoxification protein (InterPro:IPR006121); BEST Arabidopsis thaliana protein match is: Heavy metal transport/detoxification superfamily protein (TAIR:AT4…	PF00403	PTHR22814,PTHR22814:SF155	KOG1603	-	-	GO:0046872,GO:0030001	-
Potri.004G077700	2.74067	log8	4	2	B-B,B-O-4	4	0.638044	Potri.004G077700	PF13086,PF13087	PTHR10887,PTHR10887:SF358	-	-	K10706	-	-	-	AT1G65780	-	P-loop containing nucleoside triphosphate hydrolases superfamily protein	P-loop containing nucleoside triphosphate hydrolases superfamily protein	-	P-loop containing nucleoside triphosphate hydrolases superfamily protein; BEST Arabidopsis thaliana protein match is: P-loop containing nucleoside triphosphate hydrolases superfamily protein (TAIR:AT1G65810.1); Has 5699 Blast hits to 4991 proteins in 919 species: Archae - 198; Bacteria - 1488; Metazoa - 1292; Fungi - 1154; Plants - 656; Viruses - 49; Other Eukaryotes - 862 (source: NCBI BLink).	PF13086,PF13087	PTHR10887,PTHR10887:SF358	-	-	K10706	-	-
Potri.002G213200	2.70634	log6	64	3	X1R_total,aX1R,BX1R	5	0.569634	Potri.002G213200	PF12796	PTHR24198,PTHR24198:SF67	KOG4412	-	-	-	-	-	AT2G03430	-	Ankyrin repeat family protein	Ankyrin repeat family protein	-	Ankyrin repeat family protein; INVOLVED IN: biological_process unknown; LOCATED IN: cell wall; EXPRESSED IN: 25 plant structures; EXPRESSED DURING: 13 growth stages; CONTAINS InterPro DOMAIN/s: Ankyrin repeat-containing domain (InterPro:IPR020683), Ankyrin repeat (InterPro:IPR002110); BEST Arabidopsis thaliana protein match is: ankyrin repeat protein (TAIR:AT5G66055.1); Has 130068 Blast hits to 3…	PF12796	PTHR24198	KOG4412	-	K06694	-	-
Potri.013G061500	2.69887	log8	1	1	H	30	0.638973	Potri.013G061500	PF00035	PTHR10910,PTHR10910:SF95	-	-	-	-	-	-	AT3G62800	DRB4	double-stranded-RNA-binding protein 4	double-stranded-RNA-binding protein 4	Encodes a nuclear dsRNA-binding protein DRB4 that interacts specifically with DCL4. May regulate DCL4 function and thereby affect miRNA biogenesis. Also has an impact on polymerase IV-dependent siRNA levels. DRB4 interacts with the P6 viral protein from Cauliflower mosaic virus and may be a target of viral silencing suppression.	double-stranded-RNA-binding protein 4 (DRB4); FUNCTIONS IN: double-stranded RNA binding, protein binding; INVOLVED IN: production of ta-siRNAs involved in RNA interference; LOCATED IN: nucleus; EXPRESSED IN: 25 plant structures; EXPRESSED DURING: 15 growth stages; CONTAINS InterPro DOMAIN/s: Double-stranded RNA-binding (InterPro:IPR001159), Double-stranded RNA-binding-like (InterPro:IPR014720); B…	PF00035	PTHR10910,PTHR10910:SF95	-	-	-	-	-
Potri.003G074700	2.66731	log8	1	1	H	28	0.65669	Potri.003G074700	PF01704	PTHR11952,PTHR11952:SF12	-	2.7.7.23,2.7.7.83,2.7.7.9	K00972	GO:0070569,GO:0008152	-	-	AT2G35020	GlcNAc1pUT2	N-acetylglucosamine-1-phosphate uridylyltransferase 2	N-acetylglucosamine-1-phosphate uridylyltransferase 2	Encodes a protein that functions as an N-acetylglucosamine-1-phosphate uridylyltransferase that catalyzes the formation of UDP-N-acetylglucosamine (UDP-GlcNAc). This is an essential precursor for glycolipid and glycoprotein synthesis and is also used for regulatory protein modification in signaling pathways. The enzyme can also catalyze the reverse reaction using both UDP-GlcNAc and the less comm…	N-acetylglucosamine-1-phosphate uridylyltransferase 2 (GlcNAc1pUT2); CONTAINS InterPro DOMAIN/s: UTP--glucose-1-phosphate uridylyltransferase (InterPro:IPR002618); BEST Arabidopsis thaliana protein match is: N-acetylglucosamine-1-phosphate uridylyltransferase 1 (TAIR:AT1G31070.2); Has 1547 Blast hits to 1541 proteins in 446 species: Archae - 0; Bacteria - 380; Metazoa - 421; Fungi - 279; Plants -…	PF01704	PTHR11952,PTHR11952:SF12	-	2.7.7.23,2.7.7.83,2.7.7.9	K00972	GO:0070569,GO:0008152	-
Potri.006G176600	2.63069	log8	27	3	G,S_G,S	0	-	Potri.006G176600	PF13857,PF12796	PTHR24128,PTHR24128:SF22	KOG4412	-	K19044	-	-	-	AT5G57740	XBAT32	XB3 ortholog 2 in Arabidopsis thaliana	XB3 ortholog 2 in Arabidopsis thaliana	Encodes a RING-type E3 ligase XBAT32. Mediates the proteasomal degradation of the ethylene biosynthetic enzyme, 1-aminocyclopropane-1-carboxylate synthase 7.	XB3 ortholog 2 in Arabidopsis thaliana (XBAT32); FUNCTIONS IN: zinc ion binding; EXPRESSED IN: 23 plant structures; EXPRESSED DURING: 15 growth stages; CONTAINS InterPro DOMAIN/s: Zinc finger, RING-type, conserved site (InterPro:IPR017907), Zinc finger, RING-type (InterPro:IPR001841), Ankyrin repeat-containing domain (InterPro:IPR020683), Ankyrin repeat (InterPro:IPR002110); BEST Arabidopsis thal…	PF12796	PTHR24128,PTHR24128:SF22	KOG4412	-	K19044	-	-
Potri.008G155600	2.5915	log8	22	3	G,S_G,S	0	-	Potri.008G155600	PF09253	PTHR35632,PTHR35632:SF1	-	-	-	-	-	-	-	-	-	-	-	-	-	-	-	-	-	-	-
Potri.013G081400	2.5915	log6	3	3	X1R_total,aX1R,BX1R	20	0.609575	Potri.013G081400	PF00855	PTHR33697,PTHR33697:SF2	-	-	-	-	-	-	AT3G03140	-	Tudor/PWWP/MBT superfamily protein	Tudor/PWWP/MBT superfamily protein	-	Tudor/PWWP/MBT superfamily protein; CONTAINS InterPro DOMAIN/s: PWWP (InterPro:IPR000313); BEST Arabidopsis thaliana protein match is: Tudor/PWWP/MBT superfamily protein (TAIR:AT3G21295.1); Has 426 Blast hits to 278 proteins in 85 species: Archae - 0; Bacteria - 14; Metazoa - 209; Fungi - 70; Plants - 86; Viruses - 0; Other Eukaryotes - 47 (source: NCBI BLink).	PF00855	PTHR33697,PTHR33697:SF2	-	-	-	-	-
Potri.018G062900	2.55284	log8	6	1	H	16	0.565139	Potri.018G062900	PF02801,PF00109	PTHR11712,PTHR11712:SF287	-	2.3.1.179	-	-	-	-	AT1G74960	ATKAS2	fatty acid biosynthesis 1	fatty acid biosynthesis 1	Encodes a plastidic beta-ketoacyl-ACP synthase II, involved in fatty acid elongation from 16:0-ACP to 18:0-ACP. Homozygous knock-out mutants are embryo lethal, indicating early embryo development is sensitive to elevated 16:0.	fatty acid biosynthesis 1 (FAB1); FUNCTIONS IN: 3-oxoacyl-[acyl-carrier-protein] synthase activity, fatty acid synthase activity; INVOLVED IN: fatty acid biosynthetic process, unsaturated fatty acid biosynthetic process; LOCATED IN: chloroplast, plastid; EXPRESSED IN: 24 plant structures; EXPRESSED DURING: 15 growth stages; CONTAINS InterPro DOMAIN/s: Beta-ketoacyl synthase (InterPro:IPR000794), …	PF02801,PF00109	PTHR11712,PTHR11712:SF287	-	2.3.1.179,2.3.1.41	K09458	-	-
Potri.004G066100	2.53457	log7	3	3	X1R_total,aX1R,BX1R	3	0.547041	Potri.004G066100	PF00013	PTHR10288,PTHR10288:SF137	KOG2190	-	K13162	GO:0003723	-	-	AT5G46190	-	RNA-binding KH domain-containing protein	RNA-binding KH domain-containing protein	-	RNA-binding KH domain-containing protein; FUNCTIONS IN: RNA binding, nucleic acid binding; INVOLVED IN: biological_process unknown; EXPRESSED IN: 22 plant structures; EXPRESSED DURING: 13 growth stages; CONTAINS InterPro DOMAIN/s: K Homology, type 1, subgroup (InterPro:IPR018111), K Homology (InterPro:IPR004087), K Homology, type 1 (InterPro:IPR004088); BEST Arabidopsis thaliana protein match is:…	PF00013	PTHR10288,PTHR10288:SF137	KOG2190	-	K13162	GO:0003723	-
Potri.013G091300	2.49734	log8	2	2	H,B-O-4	1	0.61785	Potri.013G091300	PF13639	PTHR14155,PTHR14155:SF106	-	-	K19040	GO:0008270,GO:0005515	-	-	AT3G10910	-	RING/U-box superfamily protein	RING/U-box superfamily protein	-	RING/U-box superfamily protein; FUNCTIONS IN: zinc ion binding; CONTAINS InterPro DOMAIN/s: Zinc finger, RING-type (InterPro:IPR001841), Zinc finger, C3HC4 RING-type (InterPro:IPR018957); BEST Arabidopsis thaliana protein match is: RING/U-box superfamily protein (TAIR:AT5G05280.1); Has 8963 Blast hits to 8935 proteins in 281 species: Archae - 0; Bacteria - 6; Metazoa - 2174; Fungi - 625; Plants -…	PF13639	PTHR14155,PTHR14155:SF74	-	-	-	GO:0008270,GO:0005515	-
Potri.013G091400	2.48453	log8	2	2	H,B-O-4	4	0.546869	Potri.013G091400	PF00170	PTHR13690,PTHR13690:SF82	-	-	-	GO:0043565,GO:0006355,GO:0003700	bZIP	-	AT2G40620	-	Basic-leucine zipper (bZIP) transcription factor family protein	Basic-leucine zipper (bZIP) transcription factor family protein	-	Basic-leucine zipper (bZIP) transcription factor family protein; FUNCTIONS IN: DNA binding, sequence-specific DNA binding transcription factor activity; INVOLVED IN: regulation of transcription, DNA-dependent; EXPRESSED IN: 24 plant structures; EXPRESSED DURING: 15 growth stages; CONTAINS InterPro DOMAIN/s: Basic-leucine zipper (bZIP) transcription factor (InterPro:IPR004827), bZIP transcription …	PF00170	PTHR13690,PTHR13690:SF82	-	-	-	GO:0043565,GO:0006355,GO:0003700	-
Potri.006G169600	2.44565	log8	17	1	H	2	0.625973	Potri.006G169600	PF13193,PF00501	PTHR24096,PTHR24096:SF149	-	6.2.1.34,6.2.1.12	K01904	GO:0008152,GO:0003824	-	CW	AT3G21240	4CL2	4-coumarate:CoA ligase 2	4-coumarate:CoA ligase 2	encodes an isoform of 4-coumarate:CoA ligase (4CL), which is involved in the last step of the general phenylpropanoid pathway. The catalytic efficiency was in the following (descending) order: p-coumaric acid, caffeic acid, ferulic acid, 5-OH-ferulic acid and cinnamic acid. At4CL2 was unable to use sinapic acid as substrate.	4-coumarate:CoA ligase 2 (4CL2); CONTAINS InterPro DOMAIN/s: AMP-binding, conserved site (InterPro:IPR020845), AMP-dependent synthetase/ligase (InterPro:IPR000873); BEST Arabidopsis thaliana protein match is: 4-coumarate:CoA ligase 1 (TAIR:AT1G51680.1); Has 86092 Blast hits to 78635 proteins in 3758 species: Archae - 1209; Bacteria - 54193; Metazoa - 3597; Fungi - 4717; Plants - 2816; Viruses - 1…	PF13193,PF00501	PTHR24096,PTHR24096:SF149	-	6.2.1.34,6.2.1.12	K01904	GO:0008152,GO:0003824	CW
Potri.001G405800	2.39445	log6	3	3	X1R_total,aX1R,BX1R	15	0.566641	Potri.001G405800	-	PTHR36785,PTHR36785:SF1	-	-	-	-	-	-	AT4G27390	-	-	-	-	unknown protein; INVOLVED IN: biological_process unknown; LOCATED IN: chloroplast; EXPRESSED IN: 22 plant structures; EXPRESSED DURING: 13 growth stages; Has 30201 Blast hits to 17322 proteins in 780 species: Archae - 12; Bacteria - 1396; Metazoa - 17338; Fungi - 3422; Plants - 5037; Viruses - 0; Other Eukaryotes - 2996 (source: NCBI BLink).	-	-	-	-	-	-	-
Potri.001G362300	2.39248	log6	2	2	X1R_total,BX1R	32	0.642969	Potri.001G362300	PF00005,PF00664	PTHR24223,PTHR24223:SF245	-	3.6.3.44	-	GO:0016887,GO:0005524,GO:0055085,GO:0042626,GO:0016021,GO:0006810	-	-	AT3G13080	ATMRP3	multidrug resistance-associated protein 3	multidrug resistance-associated protein 3	encodes an ATP-dependent MRP-like ABC transporter able to transport glutathione-conjugates as well as chlorophyll catabolites. The expression of this gene is upregulated by herbicide safeners such as benoxacor and fenclorim.	multidrug resistance-associated protein 3 (MRP3); FUNCTIONS IN: chlorophyll catabolite transmembrane transporter activity, ATPase activity, coupled to transmembrane movement of substances, glutathione S-conjugate-exporting ATPase activity; INVOLVED IN: transport, transmembrane transport; LOCATED IN: apoplast, vacuolar membrane, plasma membrane, plant-type vacuole; EXPRESSED IN: 6 plant structures…	PF00005,PF00664	PTHR24223,PTHR24223:SF181	-	3.6.3.44	-	GO:0016887,GO:0005524,GO:0055085,GO:0042626,GO:0016021,GO:0006810	-
Potri.T134800	2.37237	log8	7	3	X1R_total,aX1R,BX1R	0	-	Potri.T134800	-	PTHR12725,PTHR12725:SF68	-	-	-	-	-	-	AT5G59480	-	Haloacid dehalogenase-like hydrolase (HAD) superfamily protein	Haloacid dehalogenase-like hydrolase (HAD) superfamily protein	-	Haloacid dehalogenase-like hydrolase (HAD) superfamily protein; FUNCTIONS IN: hydrolase activity; LOCATED IN: cellular_component unknown; EXPRESSED IN: 24 plant structures; EXPRESSED DURING: 15 growth stages; CONTAINS InterPro DOMAIN/s: Pyrimidine 5-nucleotidase (InterPro:IPR010237), HAD-superfamily hydrolase, subfamily IA, variant 3 (InterPro:IPR006402); BEST Arabidopsis thaliana protein match i…	PF13419	PTHR12725,PTHR12725:SF72	KOG3109	3.1.3.74	K07025	-	-
Potri.003G074600	2.36705	log8	1	1	H	20	0.599079	Potri.003G074600	PF12708	PTHR33928,PTHR33928:SF2	-	3.2.1.15	-	-	-	-	AT4G20050	QRT3	Pectin lyase-like superfamily protein	Pectin lyase-like superfamily protein	Encodes a polygalacturonase that plays a direct role in degrading the pollen mother cell wall during microspore development.	QUARTET 3 (QRT3); FUNCTIONS IN: polygalacturonase activity; INVOLVED IN: microsporogenesis, pollen exine formation; LOCATED IN: endomembrane system; EXPRESSED IN: 16 plant structures; EXPRESSED DURING: 7 growth stages; CONTAINS InterPro DOMAIN/s: Pectin lyase fold/virulence factor (InterPro:IPR011050), Parallel beta-helix repeat (InterPro:IPR006626); BEST Arabidopsis thaliana protein match is: Pe…	PF12708	PTHR33928,PTHR33928:SF2	-	3.2.1.15	-	-	CW
Potri.010G153600	2.354	log8	2	1	B-O-4	17	0.553041	Potri.010G153600	PF14510,PF08370,PF00005,PF01061	PTHR19241,PTHR19241:SF297	-	-	-	GO:0016887,GO:0005524,GO:0016020	-	-	AT3G53480	ABCG37	pleiotropic drug resistance 9	pleiotropic drug resistance 9	Negative regulator of auxin polar transport inhibitors. ABCG37 regulates auxin distribution and homeostasis in roots by excluding IBA from the root apex, but does not act directly in basipetal transport. ABCG37 and ABCG36 act redundantly at outermost root plasma membranes and, transport IBA out of the cells.	pleiotropic drug resistance 9 (PDR9); FUNCTIONS IN: ATPase activity, coupled to transmembrane movement of substances, transporter activity; INVOLVED IN: cellular response to indolebutyric acid stimulus, drug transmembrane transport, root development, auxin polar transport; LOCATED IN: plasma membrane; EXPRESSED IN: 7 plant structures; EXPRESSED DURING: 4 anthesis; CONTAINS InterPro DOMAIN/s: ATPa…	PF14510,PF08370,PF00005,PF01061	PTHR19241,PTHR19241:SF259	-	-	-	GO:0016887,GO:0005524,GO:0016020	-
Potri.006G147700	2.34728	log7	1	1	H	36	0.625497	Potri.006G147700	PF12023	PTHR33193,PTHR33193:SF11	-	-	-	-	-	-	AT2G19460	-	Protein of unknown function (DUF3511)	Protein of unknown function (DUF3511)	-	Protein of unknown function (DUF3511); CONTAINS InterPro DOMAIN/s: Protein of unknown function DUF3511 (InterPro:IPR021899); BEST Arabidopsis thaliana protein match is: Protein of unknown function (DUF3511) (TAIR:AT5G11970.1); Has 207 Blast hits to 207 proteins in 14 species: Archae - 0; Bacteria - 0; Metazoa - 0; Fungi - 0; Plants - 207; Viruses - 0; Other Eukaryotes - 0 (source: NCBI BLink).	PF12023	PTHR33193,PTHR33193:SF11	-	-	-	-	-
Potri.005G116200	2.33416	log8	1	1	H	19	0.595301	Potri.005G116200	PF16363	PTHR10366,PTHR10366:SF346	-	4.2.1.47	K01711	-	-	-	AT3G51160	GMD2	NAD(P)-binding Rossmann-fold superfamily protein	NAD(P)-binding Rossmann-fold superfamily protein	Catalyzes the first step in the de novo synthesis of GDP-L-fucose.	MURUS 1 (MUR1); FUNCTIONS IN: GDP-mannose 4,6-dehydratase activity; INVOLVED IN: 'de novo' GDP-L-fucose biosynthetic process, unidimensional cell growth; LOCATED IN: cytosol; EXPRESSED IN: 26 plant structures; EXPRESSED DURING: 15 growth stages; CONTAINS InterPro DOMAIN/s: NAD-dependent epimerase/dehydratase (InterPro:IPR001509), NAD(P)-binding domain (InterPro:IPR016040), GDP-mannose 4,6-dehydra…	PF16363	PTHR10366,PTHR10366:SF346	-	4.2.1.47	K01711	-	-
Potri.002G198600	2.31573	log8	2	1	B-O-4	15	0.565806	Potri.002G198600	PF00586,PF02769	PTHR10520	-	6.3.3.1	K01933	-	-	-	AT3G55010	ATPURM	phosphoribosylformylglycinamidine cyclo-ligase, chloroplast / phosphoribosyl-aminoimidazole synthetase / AIR synthase (PUR5)	phosphoribosylformylglycinamidine cyclo-ligase, chloroplast / phosphoribosyl-aminoimidazole synthetase / AIR synthase (PUR5)	encoding phosphoribosylformylglycinamidine cyclo-ligase (syn. AIR synthetase)that phosphorylates 5-phosphoribosyl-N-formylglycinamidine (FGAM) to form 5-aminoimidazole ribonucleotide (AIR)	PUR5; FUNCTIONS IN: phosphoribosylformylglycinamidine cyclo-ligase activity, copper ion binding, ATP binding; INVOLVED IN: purine nucleotide biosynthetic process; LOCATED IN: mitochondrion, chloroplast; EXPRESSED IN: 22 plant structures; EXPRESSED DURING: 14 growth stages; CONTAINS InterPro DOMAIN/s: PurM, N-terminal-like (InterPro:IPR016188), AIR synthase related protein (InterPro:IPR000728), AI…	PF00586,PF02769	PTHR10520	-	6.3.3.1	K01933	-	-
Potri.004G189900	2.29451	log8	3	1	H	10	0.595391	Potri.004G189900	PF01073	PTHR10366,PTHR10366:SF348	KOG1429	4.1.1.35	K12449	GO:0055114,GO:0016616,GO:0006694,GO:0003854	-	-	AT1G08200	AXS2	UDP-D-apiose/UDP-D-xylose synthase 2	UDP-D-apiose/UDP-D-xylose synthase 2	Encodes a putative UDP-D-apiose/UPD-D-xylose synthetase.	UDP-D-apiose/UDP-D-xylose synthase 2 (AXS2); FUNCTIONS IN: UDP-glucuronate decarboxylase activity; INVOLVED IN: nucleotide-sugar biosynthetic process; LOCATED IN: apoplast, cytoplasm; EXPRESSED IN: fruit, guard cell, cultured cell, leaf; EXPRESSED DURING: seedling growth; CONTAINS InterPro DOMAIN/s: NAD-dependent epimerase/dehydratase (InterPro:IPR001509), NAD(P)-binding domain (InterPro:IPR01604…	PF01073	PTHR10366,PTHR10366:SF348	KOG1429	4.1.1.35	K12449	GO:0055114,GO:0016616,GO:0006694,GO:0003854	CW
Potri.010G103300	2.29239	log7	1	1	B-B	33	0.646493	Potri.010G103300	PF01453,PF00954,PF00069	PTHR27002,PTHR27002:SF119	KOG1187	2.7.11.1	-	GO:0048544,GO:0006468,GO:0005524,GO:0004672	-	-	AT1G34300	-	lectin protein kinase family protein	lectin protein kinase family protein	-	lectin protein kinase family protein; FUNCTIONS IN: in 6 functions; INVOLVED IN: protein amino acid phosphorylation, recognition of pollen; LOCATED IN: plasma membrane; EXPRESSED IN: 23 plant structures; EXPRESSED DURING: 13 growth stages; CONTAINS InterPro DOMAIN/s: Curculin-like (mannose-binding) lectin (InterPro:IPR001480), Protein kinase, ATP binding site (InterPro:IPR017441), Protein kinase,…	PF00954,PF01453,PF00069	PTHR27002,PTHR27002:SF52	KOG1187	2.7.11.1	-	GO:0048544,GO:0006468,GO:0005524,GO:0004672	-
Potri.006G118400	2.29088	log7	1	1	H	34	0.624876	Potri.006G118400	PF00585,PF00291	PTHR10314,PTHR10314:SF30	KOG1250	4.3.1.19	K01754	-	-	-	AT3G10050	OMR1	L-O-methylthreonine resistant 1	L-O-methylthreonine resistant 1	first enzyme in the biosynthetic pathway of isoleucine	L-O-methylthreonine resistant 1 (OMR1); FUNCTIONS IN: L-threonine ammonia-lyase activity; INVOLVED IN: isoleucine biosynthetic process, threonine metabolic process; LOCATED IN: chloroplast; EXPRESSED IN: 22 plant structures; EXPRESSED DURING: 13 growth stages; CONTAINS InterPro DOMAIN/s: Threonine dehydratase I (InterPro:IPR005787), Pyridoxal phosphate-dependent enzyme, beta subunit (InterPro:IPR…	PF00585,PF00291	PTHR10314,PTHR10314:SF30	-	4.3.1.19	K01754	-	-
Potri.015G082700	2.2806	log7	1	1	H	32	0.658298	Potri.015G082700	PF00249	PTHR10641,PTHR10641:SF466	KOG0048	-	K09422	-	MYB	-	AT1G57560	AtMYB50	myb domain protein 50	myb domain protein 50	Member of the R2R3 factor gene family.	myb domain protein 50 (MYB50); CONTAINS InterPro DOMAIN/s: SANT, DNA-binding (InterPro:IPR001005), Homeodomain-like (InterPro:IPR009057), Myb, DNA-binding (InterPro:IPR014778), HTH transcriptional regulator, Myb-type, DNA-binding (InterPro:IPR017930), Homeodomain-related (InterPro:IPR012287), Myb transcription factor (InterPro:IPR015495); BEST Arabidopsis thaliana protein match is: myb domain pro…	PF00249	PTHR10641,PTHR10641:SF618	KOG0048	-	K09422	-	-
Potri.010G064100	2.26618	log7	4	1	H	23	0.63637	Potri.010G064100	PF15459,PF04935	PTHR14369,PTHR14369:SF0	KOG2885	-	-	-	-	-	AT5G05210	-	Surfeit locus protein 6	Surfeit locus protein 6	-	Surfeit locus protein 6; CONTAINS InterPro DOMAIN/s: Surfeit locus 6 (InterPro:IPR007019); BEST Arabidopsis thaliana protein match is: Surfeit locus protein 6 (TAIR:AT2G27750.1); Has 1807 Blast hits to 1807 proteins in 277 species: Archae - 0; Bacteria - 0; Metazoa - 736; Fungi - 347; Plants - 385; Viruses - 0; Other Eukaryotes - 339 (source: NCBI BLink).	PF15459,PF04935	PTHR14369,PTHR14369:SF0	KOG2885	-	-	-	-
Potri.008G174500	2.26528	log8	4	3	X1R_total,aX1R,BX1R	0	-	Potri.008G174500	PF02736,PF00612,PF01843,PF00063	PTHR13140,PTHR13140:SF391	-	3.6.4.1	K10357	GO:0016459,GO:0005524,GO:0003774,GO:0005515	-	-	AT5G43900	ATMYA2	myosin 2	myosin 2	Encodes a member of the type XI myosin protein family that binds F-actin and co-localizes with actin filaments and peroxisomes. Homozygous mutants are reported to have pleiotropic effects in growth and fertility and may also be lethal. This protein is also involved in root hair growth and organelle trafficking. This protein interacts with RabC2a and RabD1 in a GTP-dependent manner.	myosin 2 (MYA2); CONTAINS InterPro DOMAIN/s: Dil domain (InterPro:IPR018444), Dilute (InterPro:IPR002710), Myosin, N-terminal, SH3-like (InterPro:IPR004009), Myosin head, motor domain (InterPro:IPR001609), IQ calmodulin-binding region (InterPro:IPR000048); BEST Arabidopsis thaliana protein match is: myosin XI B (TAIR:AT1G04160.1).	PF02736,PF01843,PF00612,PF00063	PTHR13140,PTHR13140:SF256	-	3.6.4.1	-	GO:0016459,GO:0005524,GO:0003774,GO:0005515	-
Potri.004G150800	2.25809	log8	4	1	H	4	0.650907	Potri.004G150800	PF05055	PTHR31113,PTHR31113:SF3	-	-	-	-	-	-	AT4G34320	-	Protein of unknown function (DUF677)	Protein of unknown function (DUF677)	-	Protein of unknown function (DUF677); FUNCTIONS IN: molecular_function unknown; INVOLVED IN: N-terminal protein myristoylation; LOCATED IN: cellular_component unknown; EXPRESSED IN: hypocotyl, sepal, flower, carpel, stamen; EXPRESSED DURING: 4 anthesis, petal differentiation and expansion stage; CONTAINS InterPro DOMAIN/s: Protein of unknown function DUF677 (InterPro:IPR007749); BEST Arabidopsis …	PF05055	PTHR31113,PTHR31113:SF3	-	-	-	-	-
Potri.005G083800	2.22971	log7	2	1	B-B	27	0.625342	Potri.005G083800	PF10408,PF00622	PTHR13363,PTHR13363:SF1	KOG4692	-	K12169	GO:0034450,GO:0016567,GO:0006511,GO:0000151,GO:0005515	-	-	AT2G22010	RKP	related to KPC1	related to KPC1	Encodes a protein predicted to act as a RING E3 ubiquitin ligase. It appears to regulate the stability of the KRP1/ICK1 cyclin dependent kinase inhibitor. Induced by beet severe curly virus (BSCTV) C4 protein.	related to KPC1 (RKP); FUNCTIONS IN: zinc ion binding; INVOLVED IN: regulation of cell cycle, response to virus, proteolysis involved in cellular protein catabolic process; EXPRESSED IN: 25 plant structures; EXPRESSED DURING: 15 growth stages; CONTAINS InterPro DOMAIN/s: Zinc finger, RING-type (InterPro:IPR001841), SPla/RYanodine receptor subgroup (InterPro:IPR018355), B302 (SPRY)-like (InterPro:…	PF13920,PF10408,PF00622	PTHR13363,PTHR13363:SF1	-	-	K12169	GO:0034450,GO:0016567,GO:0006511,GO:0000151,GO:0005515	-
Potri.019G089800	2.21023	log8	3	3	X1R_total,aX1R,BX1R	0	-	Potri.019G089800	PF07933	PTHR12847,PTHR12847:SF4	KOG2500	-	-	GO:0016020,GO:0006897	-	-	AT3G58600	-	Adaptin ear-binding coat-associated protein 1 NECAP-1	Adaptin ear-binding coat-associated protein 1 NECAP-1	-	Adaptin ear-binding coat-associated protein 1 NECAP-1; FUNCTIONS IN: molecular_function unknown; INVOLVED IN: endocytosis; LOCATED IN: membrane; EXPRESSED IN: 24 plant structures; EXPRESSED DURING: 13 growth stages; CONTAINS InterPro DOMAIN/s: Adaptin ear-binding coat-associated protein 1 NECAP-1 (InterPro:IPR012466); BEST Arabidopsis thaliana protein match is: non-intrinsic ABC protein 4 (TAIR:A…	PF07933	PTHR12847,PTHR12847:SF4	KOG2500	-	-	GO:0016020,GO:0006897	-
Potri.010G042300	2.21023	log8	3	3	X1R_total,aX1R,BX1R	0	-	Potri.010G042300	PF09713	PTHR31871,PTHR31871:SF5	-	3.4.17.23	-	-	-	-	AT1G10657	-	Plant protein 1589 of unknown function	Plant protein 1589 of unknown function	-	Plant protein 1589 of unknown function; FUNCTIONS IN: molecular_function unknown; INVOLVED IN: biological_process unknown; LOCATED IN: cellular_component unknown; CONTAINS InterPro DOMAIN/s: Conserved hypothetical protein CHP01589, plant (InterPro:IPR006476); BEST Arabidopsis thaliana protein match is: Plant protein 1589 of unknown function (TAIR:AT3G55240.1); Has 197 Blast hits to 197 proteins i…	PF09713	PTHR31871,PTHR31871:SF5	-	3.4.17.23	-	-	-
Potri.002G000900	2.21023	log8	3	3	X1R_total,aX1R,BX1R	0	-	Potri.002G000900	-	-	-	-	-	-	-	-	-	-	-	-	-	-	-	-	-	-	-	-	-
Potri.018G063000	2.1999	log8	6	1	H	4	0.550667	Potri.018G063000	PF02309,PF02362,PF06507	PTHR31384,PTHR31384:SF21	-	-	-	GO:0006355,GO:0005634,GO:0003677,GO:0009725	ARF	-	AT1G19220	ARF11	auxin response factor 19	auxin response factor 19	Encodes an auxin response factor that contains the conserved VP1-B3 DNA-binding domain at its N-terminus and the Aux/IAA-like domains III and IV present in most ARFs at its C-terminus. The protein interacts with IAA1 (yeast two hybrid) and other auxin response elements such as ER7 and ER9 (yeast one hybrid). ARF19 protein can complement many aspects of the arf7 mutant phenotype and , together wit…	auxin response factor 19 (ARF19); CONTAINS InterPro DOMAIN/s: Aux/IAA-ARF-dimerisation (InterPro:IPR011525), Transcriptional factor B3 (InterPro:IPR003340), AUX/IAA protein (InterPro:IPR003311), Auxin response factor (InterPro:IPR010525); BEST Arabidopsis thaliana protein match is: Transcriptional factor B3 family protein / auxin-responsive factor AUX/IAA-related (TAIR:AT5G20730.2); Has 61717 Bla…	PF02309,PF02362,PF06507	PTHR31384,PTHR31384:SF21	-	-	-	GO:0006355,GO:0005634,GO:0003677,GO:0009725	-
Potri.014G057800	2.18814	log8	10	1	H	1	0.531338	Potri.014G057800	PF03110	PTHR31251,PTHR31251:SF15	-	-	-	GO:0005634,GO:0003677	SBP	-	AT1G27370	SPL10	squamosa promoter binding protein-like 10	squamosa promoter binding protein-like 10	In conjunction with SPL11 and SPL2, SPL10 redundantly controls proper development of lateral organs in association with shoot maturation in the reproductive phase. SPL10 also controls lamina shape during vegetative development.	squamosa promoter binding protein-like 10 (SPL10); FUNCTIONS IN: DNA binding, transcription activator activity, sequence-specific DNA binding transcription factor activity; INVOLVED IN: leaf shaping, regulation of transcription, regulation of timing of transition from vegetative to reproductive phase; LOCATED IN: nucleus; EXPRESSED IN: 24 plant structures; EXPRESSED DURING: 13 growth stages; CONT…	PF03110	PTHR31251,PTHR31251:SF1	-	-	-	GO:0005634,GO:0003677	-
Potri.003G162000	2.13605	log7	1	1	H	27	0.654121	Potri.003G162000	PF03016	PTHR11062,PTHR11062:SF105	KOG1021	2.4.2.41	-	-	-	CW	AT1G27440	ATGUT1	Exostosin family protein	Exostosin family protein	-	GUT2; FUNCTIONS IN: glucuronoxylan glucuronosyltransferase activity, catalytic activity; INVOLVED IN: secondary cell wall biogenesis, glucuronoxylan biosynthetic process; LOCATED IN: endomembrane system, membrane; EXPRESSED IN: 25 plant structures; EXPRESSED DURING: 14 growth stages; CONTAINS InterPro DOMAIN/s: Exostosin-like (InterPro:IPR004263); BEST Arabidopsis thaliana protein match is: Exost…	PF03016	PTHR11062,PTHR11062:SF105	KOG1021	2.4.2.41	-	-	CW
Potri.014G048100	2.12804	log8	1	1	H	15	0.525163	Potri.014G048100	-	-	-	-	-	-	-	-	-	-	-	-	-	-	-	-	-	-	-	-	-
Potri.004G047700	2.12232	log7	1	1	H	28	0.623472	Potri.004G047700	PF01823	PTHR33199,PTHR33199:SF8	-	-	-	-	-	-	AT1G28380	NSL1	MAC/Perforin domain-containing protein	MAC/Perforin domain-containing protein	This gene is predicted to encode a protein involved in negatively regulating salicylic acid-related defense responses and cell death programs. nsl1 mutants develop necrotic lesions spontaneously and show other features of a defense response, such as higher levels of SA and disease resistance-related transcripts, in the absence of a biotic stimulus. The NSL1 protein is predicted to have a MACPF do…	necrotic spotted lesions 1 (NSL1); CONTAINS InterPro DOMAIN/s: Membrane attack complex component/perforin (MACPF) domain (InterPro:IPR020864); BEST Arabidopsis thaliana protein match is: MAC/Perforin domain-containing protein (TAIR:AT4G24290.2); Has 203 Blast hits to 202 proteins in 18 species: Archae - 0; Bacteria - 0; Metazoa - 1; Fungi - 0; Plants - 202; Viruses - 0; Other Eukaryotes - 0 (sour…	PF01823	PTHR33199,PTHR33199:SF8	-	-	-	-	-
Potri.012G036700	2.11082	log8	4	1	H	5	0.521674	Potri.012G036700	PF13639,PF14369	PTHR22763,PTHR22763:SF28	-	6.3.2.19	K11982	GO:0008270,GO:0005515	-	-	AT3G19950	-	RING/U-box superfamily protein	RING/U-box superfamily protein	-	RING/U-box superfamily protein; FUNCTIONS IN: zinc ion binding; EXPRESSED IN: 24 plant structures; EXPRESSED DURING: 15 growth stages; CONTAINS InterPro DOMAIN/s: Zinc finger, RING-type (InterPro:IPR001841), Zinc finger, C3HC4 RING-type (InterPro:IPR018957); BEST Arabidopsis thaliana protein match is: RING/U-box superfamily protein (TAIR:AT1G55530.1); Has 11106 Blast hits to 11075 proteins in 297…	PF14369,PF13639	PTHR22763,PTHR22763:SF5	-	6.3.2.19	K11982	GO:0008270,GO:0005515	-
Potri.018G122500	2.10503	log8	8	1	H	1	0.501511	Potri.018G122500	-	-	-	-	-	-	-	-	-	-	-	-	-	-	-	-	-	-	-	-	-
Potri.005G140300	2.07569	log7	1	1	B-O-4	26	0.630067	Potri.005G140300	PF05911	PTHR31580,PTHR31580:SF3	-	-	-	-	-	-	AT2G23360	-	Plant protein of unknown function (DUF869)	Plant protein of unknown function (DUF869)	-	Plant protein of unknown function (DUF869); CONTAINS InterPro DOMAIN/s: Protein of unknown function DUF869, plant (InterPro:IPR008587); BEST Arabidopsis thaliana protein match is: Plant protein of unknown function (DUF869) (TAIR:AT1G19835.2); Has 38218 Blast hits to 24021 proteins in 1620 species: Archae - 547; Bacteria - 4231; Metazoa - 19834; Fungi - 3463; Plants - 2306; Viruses - 121; Other Eu…	PF05911	-	KOG1003	-	-	-	-
Potri.003G139300	2.06481	log6	3	3	X1R_total,aX1R,BX1R	4	0.548859	Potri.003G139300	PF00847	PTHR31657,PTHR31657:SF9	-	-	-	GO:0006355,GO:0003700	ERF	-	AT1G64380	-	Integrase-type DNA-binding superfamily protein	Integrase-type DNA-binding superfamily protein	encodes a member of the DREB subfamily A-6 of ERF/AP2 transcription factor family. The protein contains one AP2 domain. There are 8 members in this subfamily including RAP2.4.	Integrase-type DNA-binding superfamily protein; CONTAINS InterPro DOMAIN/s: DNA-binding, integrase-type (InterPro:IPR016177), Pathogenesis-related transcriptional factor/ERF, DNA-binding (InterPro:IPR001471); BEST Arabidopsis thaliana protein match is: related to AP2 4 (TAIR:AT1G78080.1); Has 5953 Blast hits to 5757 proteins in 257 species: Archae - 0; Bacteria - 6; Metazoa - 0; Fungi - 0; Plants…	PF00847	PTHR31657,PTHR31657:SF9	-	-	-	GO:0006355,GO:0003700	-
Potri.001G295500	2.06381	log7	4	1	H	19	0.568999	Potri.001G295500	PF13912	PTHR26374,PTHR26374:SF164	-	-	-	-	C2H2	-	AT1G27730	STZ	salt tolerance zinc finger	salt tolerance zinc finger	Related to Cys2/His2-type zinc-finger proteins found in higher plants. Compensated for a subset of calcineurin deficiency in yeast. Salt tolerance produced by ZAT10 appeared to be partially dependent on ENA1/PMR2, a P-type ATPase required for Li+ and Na+ efflux in yeast. The protein is localized to the nucleus, acts as a transcriptional repressor and is responsive to chitin oligomers. Also involv…	salt tolerance zinc finger (STZ); CONTAINS InterPro DOMAIN/s: Zinc finger, C2H2-like (InterPro:IPR015880), Zinc finger, C2H2-type (InterPro:IPR007087); BEST Arabidopsis thaliana protein match is: zinc finger of Arabidopsis thaliana 6 (TAIR:AT5G04340.1); Has 5350 Blast hits to 3982 proteins in 146 species: Archae - 0; Bacteria - 0; Metazoa - 4198; Fungi - 48; Plants - 937; Viruses - 0; Other Eukar…	PF13912	PTHR26374,PTHR26374:SF208	-	-	-	-	-
Potri.014G025200	2.06274	log7	1	1	H	27	0.599995	Potri.014G025200	PF00847	PTHR31729,PTHR31729:SF2	-	-	K09286	GO:0006355,GO:0003700	ERF	-	AT1G46768	RAP2.1	related to AP2 1	related to AP2 1	encodes a member of the DREB subfamily A-5 of ERF/AP2 transcription factor family (RAP2.1). The protein contains one AP2 domain. There are 16 members in this subfamily including RAP2.9 and RAP2.10.	related to AP2 1 (RAP2.1); CONTAINS InterPro DOMAIN/s: DNA-binding, integrase-type (InterPro:IPR016177), Pathogenesis-related transcriptional factor/ERF, DNA-binding (InterPro:IPR001471); BEST Arabidopsis thaliana protein match is: related to AP2 10 (TAIR:AT4G36900.1); Has 5681 Blast hits to 5559 proteins in 243 species: Archae - 0; Bacteria - 0; Metazoa - 0; Fungi - 0; Plants - 5675; Viruses - 0…	PF00847	PTHR31729,PTHR31729:SF2	-	-	K09286	GO:0006355,GO:0003700	-
Potri.009G014100	2.04598	log8	1	1	H	10	0.567115	Potri.009G014100	PF04520	PTHR33083,PTHR33083:SF9	-	-	-	-	-	-	AT3G45210	-	Protein of unknown function, DUF584	Protein of unknown function, DUF584	-	Protein of unknown function, DUF584; CONTAINS InterPro DOMAIN/s: Protein of unknown function DUF584 (InterPro:IPR007608); BEST Arabidopsis thaliana protein match is: Protein of unknown function, DUF584 (TAIR:AT5G60680.1); Has 332 Blast hits to 332 proteins in 20 species: Archae - 0; Bacteria - 0; Metazoa - 0; Fungi - 0; Plants - 332; Viruses - 0; Other Eukaryotes - 0 (source: NCBI BLink).	PF04520	PTHR33083,PTHR33083:SF9	-	-	-	-	-
Potri.004G174200	2.03845	log7	2	1	B-O-4	21	0.607183	Potri.004G174200	PF10584,PF00227	PTHR11599,PTHR11599:SF15	KOG0183	3.4.25.1	K02731	GO:0019773,GO:0006511,GO:0004175,GO:0051603,GO:0005839,GO:0004298	-	-	AT5G66140	PAD2	proteasome alpha subunit D2	proteasome alpha subunit D2	Encodes alpha5 subunit of 20S proteosome complex involved in protein degradation.	proteasome alpha subunit D2 (PAD2); FUNCTIONS IN: peptidase activity, endopeptidase activity, threonine-type endopeptidase activity; INVOLVED IN: ubiquitin-dependent protein catabolic process; LOCATED IN: proteasome core complex, proteasome complex, proteasome core complex, alpha-subunit complex, chloroplast, vacuole; EXPRESSED IN: 22 plant structures; EXPRESSED DURING: 13 growth stages; CONTAINS…	PF10584,PF00227	PTHR11599,PTHR11599:SF15	KOG0183	3.4.25.1	K02731	GO:0019773,GO:0006511,GO:0004175,GO:0051603,GO:0005839,GO:0004298	-
Potri.012G081300	2.02464	log8	1	1	H	7	0.612884	Potri.012G081300	PF02701	PTHR31992,PTHR31992:SF14	-	-	-	GO:0006355,GO:0003677	Dof	-	AT5G62940	DOF5.6	Dof-type zinc finger DNA-binding family protein	Dof-type zinc finger DNA-binding family protein	HCA2 induces the formation of interfascicular cambium and regulates vascular tissue development in the aerial parts of the plant. Evidence from both gain of function and dominant negative alleles.	HIGH CAMBIAL ACTIVITY2 (HCA2); CONTAINS InterPro DOMAIN/s: Zinc finger, Dof-type (InterPro:IPR003851); BEST Arabidopsis thaliana protein match is: TARGET OF MONOPTEROS 6 (TAIR:AT5G60200.1); Has 1915 Blast hits to 1778 proteins in 135 species: Archae - 0; Bacteria - 49; Metazoa - 135; Fungi - 61; Plants - 1116; Viruses - 0; Other Eukaryotes - 554 (source: NCBI BLink).	PF02701	PTHR31992,PTHR31992:SF14	-	-	-	GO:0006355,GO:0003677	-
Potri.007G130900	2.00409	log8	2	1	H	5	0.540803	Potri.007G130900	PF04379	PTHR14289,PTHR14289:SF16	KOG4408	-	K10290	-	-	-	AT1G06110	SKIP16	SKP1/ASK-interacting protein 16	SKP1/ASK-interacting protein 16	-	SKP1/ASK-interacting protein 16 (SKIP16); CONTAINS InterPro DOMAIN/s: ApaG (InterPro:IPR007474); Has 2063 Blast hits to 2061 proteins in 779 species: Archae - 0; Bacteria - 1378; Metazoa - 194; Fungi - 63; Plants - 89; Viruses - 0; Other Eukaryotes - 339 (source: NCBI BLink).	PF09346,PF04379	PTHR14289,PTHR14289:SF16	KOG4408	-	K10290	-	-
Potri.002G122300	2.00208	log7	2	2	G,S	5	0.539323	Potri.002G122300	PF00646	PTHR12874,PTHR12874:SF10	-	-	K14495	GO:0005515	-	-	AT4G24210	SLY1	F-box family protein	F-box family protein	F-box protein that is involved in GA signaling. Regulates seed germination. Component of E3 ubiquitin complex. Interacts with DELLA proteins.	SLEEPY1 (SLY1); CONTAINS InterPro DOMAIN/s: F-box domain, cyclin-like (InterPro:IPR001810), F-box domain, Skp2-like (InterPro:IPR022364); BEST Arabidopsis thaliana protein match is: F-box family protein (TAIR:AT5G48170.1); Has 122 Blast hits to 122 proteins in 25 species: Archae - 0; Bacteria - 2; Metazoa - 2; Fungi - 9; Plants - 109; Viruses - 0; Other Eukaryotes - 0 (source: NCBI BLink).	PF00646	PTHR12874,PTHR12874:SF10	-	-	K14495	GO:0005515	-
Potri.015G045800	1.9932	log6	2	2	S_G,S	20	0.594287	Potri.015G045800	PF08969,PF01398	PTHR12947,PTHR12947:SF10	KOG2880	3.4.25.1	K11866	GO:0005515	-	-	AT1G48790	AMSH1	associated molecule with the SH3 domain of STAM 1	associated molecule with the SH3 domain of STAM 1	-	associated molecule with the SH3 domain of STAM 1 (AMSH1); CONTAINS InterPro DOMAIN/s: Mov34/MPN/PAD-1 (InterPro:IPR000555); BEST Arabidopsis thaliana protein match is: associated molecule with the SH3 domain of STAM 3 (TAIR:AT4G16144.1); Has 1172 Blast hits to 1019 proteins in 227 species: Archae - 0; Bacteria - 0; Metazoa - 476; Fungi - 293; Plants - 278; Viruses - 0; Other Eukaryotes - 125 (so…	PF08969,PF01398	PTHR12947,PTHR12947:SF10	-	3.4.19.12	K11866	GO:0005515	-
Potri.001G147000	1.99072	log6	2	2	X1R_total,BX1R	19	0.612962	Potri.001G147000	PF00249	PTHR24078,PTHR24078:SF310	-	-	-	-	MYB_related	-	AT5G45420	-	Duplicated homeodomain-like superfamily protein	Duplicated homeodomain-like superfamily protein	The gene encodes a MYB transcription factor belons to R2R3-MYB family of transcription factors. Knock-down mutant analysis indicates its role in root hair elongation.	Duplicated homeodomain-like superfamily protein; FUNCTIONS IN: DNA binding, sequence-specific DNA binding transcription factor activity; LOCATED IN: endoplasmic reticulum, plasma membrane; EXPRESSED IN: 24 plant structures; EXPRESSED DURING: 14 growth stages; CONTAINS InterPro DOMAIN/s: SANT, DNA-binding (InterPro:IPR001005), Molecular chaperone, heat shock protein, Hsp40, DnaJ (InterPro:IPR01560…	PF00249	PTHR24078,PTHR24078:SF310	KOG0724	-	-	-	-
Potri.008G105300	1.97154	log7	1	1	PB	21	0.655708	Potri.008G105300	PF00549,PF00285	PTHR23118,PTHR23118:SF6	-	2.3.3.8	K01648	GO:0008152,GO:0003824,GO:0046912	-	-	AT3G06650	ACLB-1	ATP-citrate lyase B-1	ATP-citrate lyase B-1	One of the two genes encoding subunit B of the trimeric enzyme ATP Citrate lyase	ATP-citrate lyase B-1 (ACLB-1); FUNCTIONS IN: ATP citrate synthase activity; INVOLVED IN: acetyl-CoA biosynthetic process; LOCATED IN: citrate lyase complex, membrane; EXPRESSED IN: 23 plant structures; EXPRESSED DURING: 14 growth stages; CONTAINS InterPro DOMAIN/s: Succinyl-CoA synthetase, beta subunit, conserved site (InterPro:IPR017866), Citrate synthase-like, small alpha subdomain (InterPro:I…	PF02629,PF00549,PF00285	PTHR23118,PTHR23118:SF6	-	2.3.3.8	K01648	GO:0048037,GO:0008152,GO:0003824,GO:0046912	-
Potri.013G105500	1.96289	log6	4	1	S	31	0.617533	Potri.013G105500	PF02190	PTHR23327,PTHR23327:SF13	-	-	-	GO:0006508,GO:0004176	-	-	AT1G35340	-	ATP-dependent protease La (LON) domain protein	ATP-dependent protease La (LON) domain protein	-	ATP-dependent protease La (LON) domain protein; FUNCTIONS IN: ATP-dependent peptidase activity; INVOLVED IN: proteolysis; LOCATED IN: chloroplast; EXPRESSED IN: 22 plant structures; EXPRESSED DURING: 14 growth stages; CONTAINS InterPro DOMAIN/s: Peptidase S16, lon N-terminal (InterPro:IPR003111); Has 216 Blast hits to 216 proteins in 83 species: Archae - 0; Bacteria - 95; Metazoa - 1; Fungi - 14;…	PF02190	PTHR23327,PTHR23327:SF13	-	-	-	GO:0006508,GO:0004176	-
Potri.010G125000	1.92104	log8	1	1	H	2	0.638937	Potri.010G125000	PF03195	PTHR31304,PTHR31304:SF7	-	-	-	-	LBD	-	AT1G68510	LBD42	LOB domain-containing protein 42	LOB domain-containing protein 42	-	LOB domain-containing protein 42 (LBD42); CONTAINS InterPro DOMAIN/s: Lateral organ boundaries, LOB (InterPro:IPR004883), Asymmetric leaves, AS2/LOB (InterPro:IPR017414); BEST Arabidopsis thaliana protein match is: LOB domain-containing protein 41 (TAIR:AT3G02550.1); Has 393 Blast hits to 393 proteins in 23 species: Archae - 0; Bacteria - 0; Metazoa - 0; Fungi - 4; Plants - 389; Viruses - 0; Othe…	PF03195	PTHR31304,PTHR31304:SF7	-	-	-	-	-
Potri.012G038400	1.91972	log7	1	1	H	22	0.596949	Potri.012G038400	PF07649	PTHR13871,PTHR13871:SF49	-	-	-	GO:0055114,GO:0047134	-	-	AT2G27660	-	Cysteine/Histidine-rich C1 domain family protein	Cysteine/Histidine-rich C1 domain family protein	-	Cysteine/Histidine-rich C1 domain family protein; FUNCTIONS IN: zinc ion binding; LOCATED IN: chloroplast; EXPRESSED IN: 12 plant structures; EXPRESSED DURING: 9 growth stages; CONTAINS InterPro DOMAIN/s: DC1 (InterPro:IPR004146), Zinc finger, ZZ-type (InterPro:IPR000433), C1-like (InterPro:IPR011424); BEST Arabidopsis thaliana protein match is: Cysteine/Histidine-rich C1 domain family protein (T…	PF03107,PF07649	PTHR13871,PTHR13871:SF49	-	-	-	GO:0055114,GO:0047134	-
Potri.001G050100	1.91765	log7	4	1	H	14	0.563633	Potri.001G050100	PF00646,PF14299	PTHR32278,PTHR32278:SF6	-	-	-	GO:0005515	-	-	AT2G02230	AtPP2-B1	phloem protein 2-B1	phloem protein 2-B1	-	phloem protein 2-B1 (PP2-B1); CONTAINS InterPro DOMAIN/s: F-box domain, cyclin-like (InterPro:IPR001810), F-box domain, Skp2-like (InterPro:IPR022364); BEST Arabidopsis thaliana protein match is: F-box family protein (TAIR:AT2G02240.1); Has 552 Blast hits to 533 proteins in 37 species: Archae - 0; Bacteria - 0; Metazoa - 0; Fungi - 0; Plants - 552; Viruses - 0; Other Eukaryotes - 0 (source: NCBI …	PF00646,PF14299	-	-	-	-	GO:0005515	-
Potri.002G161900	1.91577	log6	3	3	X1R_total,aX1R,BX1R	1	0.500348	Potri.002G161900	PF13639	PTHR14155,PTHR14155:SF175	KOG1493	-	-	GO:0008270,GO:0005515	-	-	AT3G61460	BRH1	brassinosteroid-responsive RING-H2	brassinosteroid-responsive RING-H2	Encodes a novel ring finger protein and forms an N-terminal hydrophobic domain and a C-terminal RING-H2 signature. Expression is down regulated by brassinolide.	brassinosteroid-responsive RING-H2 (BRH1); FUNCTIONS IN: zinc ion binding; INVOLVED IN: response to brassinosteroid stimulus, response to chitin; LOCATED IN: endomembrane system; EXPRESSED IN: 22 plant structures; EXPRESSED DURING: 13 growth stages; CONTAINS InterPro DOMAIN/s: Zinc finger, RING-type (InterPro:IPR001841), Zinc finger, C3HC4 RING-type (InterPro:IPR018957); BEST Arabidopsis thaliana…	PF13639	PTHR14155,PTHR14155:SF110	KOG1493	-	-	GO:0008270,GO:0005515	-
Potri.005G140800	1.91497	log6	2	2	G,S_G	18	0.577545	Potri.005G140800	PF00571	PTHR11911,PTHR11911:SF109	-	-	-	-	-	-	AT4G36910	CDCP2	Cystathionine beta-synthase (CBS) family protein	Cystathionine beta-synthase (CBS) family protein	Encodes a single cystathionine beta-synthase domain-containing protein. Modulates development by regulating the thioredoxin system.	LOSS OF THE TIMING OF ET AND JA BIOSYNTHESIS 2 (LEJ2); FUNCTIONS IN: molecular_function unknown; INVOLVED IN: biological_process unknown; LOCATED IN: chloroplast; EXPRESSED IN: 23 plant structures; EXPRESSED DURING: 13 growth stages; CONTAINS InterPro DOMAIN/s: Cystathionine beta-synthase, core (InterPro:IPR000644); BEST Arabidopsis thaliana protein match is: Cystathionine beta-synthase (CBS) fam…	PF00571	PTHR11911,PTHR11911:SF109	-	-	-	-	-
Potri.005G116100	1.88843	log8	1	1	H	3	0.594352	Potri.005G116100	PF03140	PTHR31549,PTHR31549:SF6	-	-	-	-	-	-	AT2G36430	-	Plant protein of unknown function (DUF247)	Plant protein of unknown function (DUF247)	-	Plant protein of unknown function (DUF247); CONTAINS InterPro DOMAIN/s: Protein of unknown function DUF247, plant (InterPro:IPR004158); BEST Arabidopsis thaliana protein match is: Plant protein of unknown function (DUF247) (TAIR:AT5G22550.2); Has 1137 Blast hits to 1027 proteins in 18 species: Archae - 0; Bacteria - 0; Metazoa - 0; Fungi - 0; Plants - 1137; Viruses - 0; Other Eukaryotes - 0 (sour…	PF03140	PTHR31549,PTHR31549:SF6	-	-	-	-	-
Potri.010G052500	1.88426	log7	1	1	H	20	0.611782	Potri.010G052500	PF13561	PTHR24322,PTHR24322:SF552	KOG1014	1.1.1.330	K10251	-	-	-	AT1G24470	ATKCR2	beta-ketoacyl reductase 2	beta-ketoacyl reductase 2	Encodes one of the two Arabidopsis homologues to YBR159w encoding a S. cerevisiae beta-ketoacyl reductase (KCR), which catalyzes the first reduction during VLCFA (very long chain fatty acids, >18 carbon) elongation: KCR1 (At1g67730), KCR2 (At1g24470). Complementation of the yeast ybr159Delta mutant demonstrated that the two KCR proteins are divergent and that only AtKCR1 can restore heterologous …	beta-ketoacyl reductase 2 (KCR2); FUNCTIONS IN: oxidoreductase activity, ketoreductase activity; INVOLVED IN: oxidation reduction, metabolic process; LOCATED IN: endoplasmic reticulum; EXPRESSED IN: 15 plant structures; EXPRESSED DURING: 7 growth stages; CONTAINS InterPro DOMAIN/s: Short-chain dehydrogenase/reductase, conserved site (InterPro:IPR020904), NAD(P)-binding domain (InterPro:IPR016040)…	PF08659	PTHR24322,PTHR24322:SF552	KOG1014	1.1.1.330	-	-	-
Potri.010G046500	1.883	log6	1	1	H	36	0.65187	Potri.010G046500	PF13855	PTHR23155,PTHR23155:SF516	KOG0617	-	-	GO:0005515	-	-	AT1G12970	PIRL3	plant intracellular ras group-related LRR 3	plant intracellular ras group-related LRR 3	Encodes PIRL3, a member of the Plant Intracellular Ras-group-related LRRs (Leucine rich repeat proteins). PIRLs are a distinct, plant-specific class of intracellular LRRs that likely mediate protein interactions, possibly in the context of signal transduction.	plant intracellular ras group-related LRR 3 (PIRL3); CONTAINS InterPro DOMAIN/s: Leucine-rich repeat, typical subtype (InterPro:IPR003591), Leucine-rich repeat (InterPro:IPR001611); BEST Arabidopsis thaliana protein match is: plant intracellular ras group-related LRR 2 (TAIR:AT3G26500.1); Has 74858 Blast hits to 31563 proteins in 1228 species: Archae - 19; Bacteria - 7206; Metazoa - 30749; Fungi …	PF13855	PTHR23155,PTHR23155:SF516	KOG0617	-	-	GO:0005515	-
Potri.T017000	1.87155	log7	1	1	PB	21	0.581894	Potri.T017000	-	PTHR33228,PTHR33228:SF3	-	-	-	-	-	-	AT4G31730	GDU1	glutamine dumper 1	glutamine dumper 1	Glutamine dumper1 is a putative transmembrane protein. It is involved in glutamine secretion	glutamine dumper 1 (GDU1); FUNCTIONS IN: molecular_function unknown; INVOLVED IN: glutamine secretion, regulation of amino acid export; LOCATED IN: integral to membrane, nucleus; EXPRESSED IN: 10 plant structures; EXPRESSED DURING: F mature embryo stage, petal differentiation and expansion stage; BEST Arabidopsis thaliana protein match is: glutamine dumper 4 (TAIR:AT2G24762.1); Has 157 Blast hits…	-	PTHR33228,PTHR33228:SF5	-	-	-	-	-
Potri.013G073100	1.86242	log8	1	1	H	5	0.534139	Potri.013G073100	PF16029	PTHR35455,PTHR35455:SF1	-	-	-	-	-	-	AT5G17610	-	-	-	-	unknown protein; FUNCTIONS IN: molecular_function unknown; INVOLVED IN: biological_process unknown; LOCATED IN: endomembrane system; EXPRESSED IN: 23 plant structures; EXPRESSED DURING: 15 growth stages; Has 30201 Blast hits to 17322 proteins in 780 species: Archae - 12; Bacteria - 1396; Metazoa - 17338; Fungi - 3422; Plants - 5037; Viruses - 0; Other Eukaryotes - 2996 (source: NCBI BLink).	PF16029	PTHR35455,PTHR35455:SF1	-	-	-	-	-
Potri.012G119600	1.86003	log6	4	1	H	26	0.644134	Potri.012G119600	PF13774,PF00957	PTHR21136,PTHR21136:SF92	KOG0859	-	-	GO:0016192,GO:0016021	-	-	AT1G04760	ATVAMP726	vesicle-associated membrane protein 726	vesicle-associated membrane protein 726	member of Synaptobrevin -like protein family	vesicle-associated membrane protein 726 (VAMP726); FUNCTIONS IN: molecular_function unknown; INVOLVED IN: transport, vesicle-mediated transport; LOCATED IN: endosome, plasma membrane, chloroplast, membrane; EXPRESSED IN: 22 plant structures; EXPRESSED DURING: 13 growth stages; CONTAINS InterPro DOMAIN/s: Longin (InterPro:IPR010908), Longin-like (InterPro:IPR011012), Synaptobrevin (InterPro:IPR001…	PF13774,PF00957	PTHR21136,PTHR21136:SF109	KOG0859	-	K08511	GO:0016192,GO:0016021	-
Potri.013G147600	1.85367	log7	6	1	I_B	9	0.561652	Potri.013G147600	PF00637,PF05131	PTHR23323,PTHR23323:SF26	-	-	-	GO:0016192,GO:0006886	-	-	AT1G12470	-	zinc ion binding	zinc ion binding	-	zinc ion binding; FUNCTIONS IN: zinc ion binding; EXPRESSED IN: 24 plant structures; EXPRESSED DURING: 13 growth stages; CONTAINS InterPro DOMAIN/s: Pep3/Vps18/deep orange (InterPro:IPR007810), Zinc finger, RING-type (InterPro:IPR001841); Has 495 Blast hits to 471 proteins in 206 species: Archae - 0; Bacteria - 2; Metazoa - 170; Fungi - 162; Plants - 42; Viruses - 0; Other Eukaryotes - 119 (sourc…	PF00637,PF05131	PTHR23323,PTHR23323:SF26	-	-	-	GO:0016192,GO:0006886	-
Potri.001G106900	1.84287	log7	6	3	X1R_total,aX1R,BX1R	0	-	Potri.001G106900	PF00808	PTHR10252,PTHR10252:SF41	-	-	-	-	NF-YC	-	AT1G54830	NF-YC3	nuclear factor Y, subunit C3	nuclear factor Y, subunit C3	-	nuclear factor Y, subunit C3 (NF-YC3); FUNCTIONS IN: DNA binding, sequence-specific DNA binding transcription factor activity; INVOLVED IN: regulation of transcription, DNA-dependent; LOCATED IN: nucleus, intracellular; EXPRESSED IN: 24 plant structures; EXPRESSED DURING: 15 growth stages; CONTAINS InterPro DOMAIN/s: Transcription factor CBF/NF-Y/archaeal histone (InterPro:IPR003958), Histone-fol…	PF00808	PTHR10252,PTHR10252:SF48	KOG1657	-	K08066	-	-
Potri.019G040900	1.84009	log7	4	1	B-B	11	0.567896	Potri.019G040900	PF00249	PTHR10641,PTHR10641:SF473	KOG0048	-	K09422	-	MYB	-	AT1G69560	ATMYB105	myb domain protein 105	myb domain protein 105	Encodes LOF2 (LATERAL ORGAN FUSION2), a MYB-domain transcription factor expressed in organ boundaries. Functions in boundary specification, meristem initiation and maintenance, and organ patterning. Also see LOF1 (At1g26780).	myb domain protein 105 (MYB105); CONTAINS InterPro DOMAIN/s: SANT, DNA-binding (InterPro:IPR001005), Homeodomain-like (InterPro:IPR009057), Myb, DNA-binding (InterPro:IPR014778), HTH transcriptional regulator, Myb-type, DNA-binding (InterPro:IPR017930), Homeodomain-related (InterPro:IPR012287), Myb transcription factor (InterPro:IPR015495); BEST Arabidopsis thaliana protein match is: myb domain p…	PF00249	PTHR10641,PTHR10641:SF473	-	-	K09422	-	-
Potri.014G136400	1.8159	log8	1	1	H	4	0.520307	Potri.014G136400	PF00069	PTHR27006,PTHR27006:SF36	KOG1187	2.7.11.1	-	GO:0006468,GO:0005524,GO:0004672	-	-	AT2G48010	RKF3	receptor-like kinase in in flowers 3	receptor-like kinase in in flowers 3	receptor-like serine/threonine kinase (RKF3)	receptor-like kinase in in flowers 3 (RKF3); FUNCTIONS IN: receptor signaling protein serine/threonine kinase activity, kinase activity; INVOLVED IN: protein amino acid phosphorylation; LOCATED IN: plasma membrane; EXPRESSED IN: 22 plant structures; EXPRESSED DURING: 13 growth stages; CONTAINS InterPro DOMAIN/s: Protein kinase, ATP binding site (InterPro:IPR017441), Protein kinase, catalytic doma…	PF07714	-	KOG1187	2.7.11.1	-	GO:0006468,GO:0004672	-
Potri.003G161900	1.81573	log7	1	1	H	19	0.5817	Potri.003G161900	PF00923	PTHR10683,PTHR10683:SF6	KOG2772	2.2.1.2	K00616	GO:0005975	-	-	AT5G13420	-	Aldolase-type TIM barrel family protein	Aldolase-type TIM barrel family protein	-	Aldolase-type TIM barrel family protein; FUNCTIONS IN: catalytic activity, transaldolase activity; INVOLVED IN: response to cadmium ion; LOCATED IN: mitochondrion, chloroplast stroma, chloroplast; EXPRESSED IN: 25 plant structures; EXPRESSED DURING: 15 growth stages; CONTAINS InterPro DOMAIN/s: Transaldolase subfamily (InterPro:IPR004732), Aldolase-type TIM barrel (InterPro:IPR013785), Transaldol…	PF00923	PTHR10683,PTHR10683:SF6	KOG2772	2.2.1.2	K00616	GO:0005975	-
Potri.005G040500	1.80062	log8	1	1	H	3	0.529529	Potri.005G040500	-	-	-	-	-	-	-	-	AT5G27330	-	Prefoldin chaperone subunit family protein	Prefoldin chaperone subunit family protein	-	Prefoldin chaperone subunit family protein; LOCATED IN: endoplasmic reticulum; EXPRESSED IN: 22 plant structures; EXPRESSED DURING: 12 growth stages; CONTAINS InterPro DOMAIN/s: Prefoldin (InterPro:IPR009053); BEST Arabidopsis thaliana protein match is: unknown protein (TAIR:AT3G05130.1); Has 1807 Blast hits to 1807 proteins in 277 species: Archae - 0; Bacteria - 0; Metazoa - 736; Fungi - 347; Pl…	-	-	-	-	-	-	-
Potri.008G091700	1.79126	log7	1	1	H	18	0.584139	Potri.008G091700	PF01529	PTHR22883,PTHR22883:SF96	KOG1311	2.3.1.225	-	GO:0008270	-	-	AT1G69420	-	DHHC-type zinc finger family protein	DHHC-type zinc finger family protein	-	DHHC-type zinc finger family protein; FUNCTIONS IN: zinc ion binding; INVOLVED IN: biological_process unknown; LOCATED IN: endomembrane system; EXPRESSED IN: 22 plant structures; EXPRESSED DURING: 13 growth stages; CONTAINS InterPro DOMAIN/s: Zinc finger, DHHC-type (InterPro:IPR001594); BEST Arabidopsis thaliana protein match is: DHHC-type zinc finger family protein (TAIR:AT4G15080.1); Has 35333 …	PF01529	PTHR22883,PTHR22883:SF96	KOG1311	2.3.1.225	-	GO:0008270	-
Potri.018G049400	1.791	log7	4	1	H	1	0.736717	Potri.018G049400	PF00462	PTHR10168,PTHR10168:SF115	KOG1752	1.8.1.9	K03676	GO:0045454,GO:0015035,GO:0009055	-	-	AT5G18600	-	Thioredoxin superfamily protein	Thioredoxin superfamily protein	-	Thioredoxin superfamily protein; FUNCTIONS IN: electron carrier activity, arsenate reductase (glutaredoxin) activity, protein disulfide oxidoreductase activity; INVOLVED IN: cell redox homeostasis; LOCATED IN: cellular_component unknown; EXPRESSED IN: 18 plant structures; EXPRESSED DURING: 10 growth stages; CONTAINS InterPro DOMAIN/s: Glutaredoxin-like, plant II (InterPro:IPR011905), Thioredoxin …	PF00462	PTHR10168,PTHR10168:SF115	KOG1752	1.8.1.9	K03676	GO:0045454,GO:0015035,GO:0009055	-
Potri.011G162900	1.77629	log7	1	1	H	13	0.675619	Potri.011G162900	PF08031,PF01565	PTHR32448,PTHR32448:SF30	-	1.3.3.8	-	GO:0055114,GO:0050660,GO:0016491	-	-	AT5G44400	-	FAD-binding Berberine family protein	FAD-binding Berberine family protein	-	FAD-binding Berberine family protein; FUNCTIONS IN: electron carrier activity, oxidoreductase activity, FAD binding, catalytic activity; LOCATED IN: cell wall; EXPRESSED IN: 18 plant structures; EXPRESSED DURING: 10 growth stages; CONTAINS InterPro DOMAIN/s: FAD-linked oxidase, FAD-binding, subdomain 2 (InterPro:IPR016168), FAD-binding, type 2 (InterPro:IPR016166), Berberine/berberine-like (Inter…	PF08031,PF01565	PTHR32448,PTHR32448:SF11	-	1.3.3.8	-	GO:0055114,GO:0050660,GO:0016491	-
Potri.003G190600	1.76528	log7	4	3	X1R_total,aX1R,BX1R	0	-	Potri.003G190600	PF00155	PTHR11808,PTHR11808:SF55	KOG0053	4.4.1.11	K01761	GO:0030170,GO:0009058	-	-	AT1G64660	ATMGL	methionine gamma-lyase	methionine gamma-lyase	Encodes a functional methionine gamma-lyase, a cytosolic enzyme catalyzes the degradation of methionine into methanethiol, alpha-ketobutyrate and ammonia. The catabolism of excess methionine is important to methionine homeostasis.	methionine gamma-lyase (MGL); CONTAINS InterPro DOMAIN/s: Pyridoxal phosphate-dependent transferase, major domain (InterPro:IPR015424), Cys/Met metabolism, pyridoxal phosphate-dependent enzyme (InterPro:IPR000277), Pyridoxal phosphate-dependent transferase, major region, subdomain 1 (InterPro:IPR015421), Pyridoxal phosphate-dependent transferase, major region, subdomain 2 (InterPro:IPR015422); BE…	PF00266	PTHR11808,PTHR11808:SF55	KOG0053	4.4.1.11	K01761	GO:0030170	-
Potri.013G040900	1.76485	log7	1	1	spirodienone	17	0.58515	Potri.013G040900	PF02416	PTHR33162,PTHR33162:SF1	-	-	K03116	GO:0015031,GO:0008565	-	-	AT5G28750	-	Bacterial sec-independent translocation protein mttA/Hcf106	Bacterial sec-independent translocation protein mttA/Hcf106	-	Bacterial sec-independent translocation protein mttA/Hcf106; FUNCTIONS IN: protein transporter activity; INVOLVED IN: protein secretion, protein transport; LOCATED IN: chloroplast thylakoid membrane, chloroplast envelope; EXPRESSED IN: 22 plant structures; EXPRESSED DURING: 13 growth stages; CONTAINS InterPro DOMAIN/s: Bacterial sec-independent translocation protein mttA/Hcf106 (InterPro:IPR00336…	PF02416	PTHR33162,PTHR33162:SF1	-	-	K03116	GO:0015031,GO:0008565	-
Potri.012G024400	1.76234	log7	2	1	H	13	0.567405	Potri.012G024400	PF01182	PTHR11054,PTHR11054:SF3	KOG3147	3.1.1.31	K01057	GO:0005975	-	-	AT5G24400	EMB2024	NagB/RpiA/CoA transferase-like superfamily protein	NagB/RpiA/CoA transferase-like superfamily protein	Encodes a protein with 6-phosphoglucunolactonase activity that localizes to the chloroplasts and the peroxisome. However, mutant phenotypes observed in pgl3 mutant plants can be complemented with a chloroplast-targeted version of the protein. PGL3 likely functions in the oxidative branch of the pentose phosphate pathway. pgl3 mutant phenotypes suggest that it is important in pathogen defense and …	EMBRYO DEFECTIVE 2024 (EMB2024); FUNCTIONS IN: 6-phosphogluconolactonase activity, catalytic activity; INVOLVED IN: defense response to oomycetes, defense response to bacterium, carbohydrate metabolic process, cellular response to redox state, embryo development ending in seed dormancy; LOCATED IN: peroxisome, chloroplast stroma, chloroplast; EXPRESSED IN: 22 plant structures; EXPRESSED DURING: 1…	PF01182	PTHR11054,PTHR11054:SF3	KOG3147	3.1.1.31	K01057	GO:0005975	-
Potri.010G064000	1.76227	log7	4	1	H	7	0.592469	Potri.010G064000	PF00249	PTHR10641,PTHR10641:SF456	KOG0048	-	K09422	-	MYB	-	AT4G13480	AtMYB79	myb domain protein 79	myb domain protein 79	Member of the R2R3 factor gene family.	myb domain protein 79 (MYB79); FUNCTIONS IN: DNA binding, sequence-specific DNA binding transcription factor activity; INVOLVED IN: regulation of transcription, DNA-dependent, regulation of transcription; CONTAINS InterPro DOMAIN/s: SANT, DNA-binding (InterPro:IPR001005), Homeodomain-like (InterPro:IPR009057), Myb, DNA-binding (InterPro:IPR014778), HTH transcriptional regulator, Myb-type, DNA-bin…	PF00249	PTHR10641,PTHR10641:SF456	-	-	K09422	-	-
Potri.007G039400	1.7612	log6	1	1	H	32	0.643977	Potri.007G039400	PF00249	PTHR31003,PTHR31003:SF5	-	-	-	-	G2-like	-	AT4G37180	-	Homeodomain-like superfamily protein	Homeodomain-like superfamily protein	myb family transcription factor, contains Pfam domain, PF00249: Myb-like DNA-binding domain l; also isolated as a putative cytoskeletal protein in a yeast screen	Homeodomain-like superfamily protein; CONTAINS InterPro DOMAIN/s: Homeodomain-like (InterPro:IPR009057), Myb, DNA-binding (InterPro:IPR014778), Myb-like DNA-binding domain, SHAQKYF class (InterPro:IPR006447), HTH transcriptional regulator, Myb-type, DNA-binding (InterPro:IPR017930), Homeodomain-related (InterPro:IPR012287); BEST Arabidopsis thaliana protein match is: Homeodomain-like superfamily …	PF00249	-	-	-	-	-	-
Potri.005G145500	1.76028	log6	1	1	PB	32	0.643297	Potri.005G145500	PF03195	PTHR31304,PTHR31304:SF1	-	-	-	-	LBD	-	AT3G49940	LBD38	LOB domain-containing protein 38	LOB domain-containing protein 38	-	LOB domain-containing protein 38 (LBD38); CONTAINS InterPro DOMAIN/s: Lateral organ boundaries, LOB (InterPro:IPR004883); BEST Arabidopsis thaliana protein match is: LOB domain-containing protein 37 (TAIR:AT5G67420.1); Has 581 Blast hits to 580 proteins in 26 species: Archae - 0; Bacteria - 0; Metazoa - 0; Fungi - 0; Plants - 581; Viruses - 0; Other Eukaryotes - 0 (source: NCBI BLink).	PF03195	PTHR31304,PTHR31304:SF6	-	-	-	-	-
Potri.002G179800	1.75956	log6	2	1	G	28	0.626868	Potri.002G179800	PF06203,PF00072	PTHR26402,PTHR26402:SF560	-	-	K12130	GO:0005515,GO:0000160	-	-	AT5G24470	APRR5	pseudo-response regulator 5	pseudo-response regulator 5	Encodes a pseudo-response regulator whose mutation affects various circadian-associated biological events such as flowering time in the long-day photoperiod conditions, red light sensitivity of seedlings during early photomorphogenesis, and the period of free-running rhythms of certain clock-controlled genes including CCA1 and APRR1/TOC1 in constant white light. Acts as transcriptional repressor …	pseudo-response regulator 5 (PRR5); CONTAINS InterPro DOMAIN/s: CheY-like (InterPro:IPR011006), Signal transduction response regulator, receiver domain (InterPro:IPR001789), CCT domain (InterPro:IPR010402); BEST Arabidopsis thaliana protein match is: pseudo-response regulator 9 (TAIR:AT2G46790.1); Has 30201 Blast hits to 17322 proteins in 780 species: Archae - 12; Bacteria - 1396; Metazoa - 17338…	PF06203,PF00072	PTHR26402,PTHR26402:SF569	KOG1601	-	K12130	GO:0005515,GO:0000160	-
Potri.014G022100	1.75266	log6	1	1	H	31	0.658174	Potri.014G022100	PF00646	PTHR12874,PTHR12874:SF10	-	-	K14495	GO:0005515	-	-	AT4G24210	SLY1	F-box family protein	F-box family protein	F-box protein that is involved in GA signaling. Regulates seed germination. Component of E3 ubiquitin complex. Interacts with DELLA proteins.	SLEEPY1 (SLY1); CONTAINS InterPro DOMAIN/s: F-box domain, cyclin-like (InterPro:IPR001810), F-box domain, Skp2-like (InterPro:IPR022364); BEST Arabidopsis thaliana protein match is: F-box family protein (TAIR:AT5G48170.1); Has 122 Blast hits to 122 proteins in 25 species: Archae - 0; Bacteria - 2; Metazoa - 2; Fungi - 9; Plants - 109; Viruses - 0; Other Eukaryotes - 0 (source: NCBI BLink).	PF00646	PTHR12874,PTHR12874:SF10	-	-	K14495	GO:0005515	-
Potri.018G037500	1.74899	log8	1	1	H	1	0.532431	Potri.018G037500	PF01925	PTHR14255,PTHR14255:SF1	-	-	-	GO:0016021	-	-	AT2G25737	-	Sulfite exporter TauE/SafE family protein	Sulfite exporter TauE/SafE family protein	-	Sulfite exporter TauE/SafE family protein; LOCATED IN: endomembrane system, integral to membrane; CONTAINS InterPro DOMAIN/s: Protein of unknown function DUF81 (InterPro:IPR002781); BEST Arabidopsis thaliana protein match is: Sulfite exporter TauE/SafE family protein (TAIR:AT2G36630.1); Has 3417 Blast hits to 2961 proteins in 724 species: Archae - 129; Bacteria - 1927; Metazoa - 0; Fungi - 0; Pla…	PF01925	PTHR14255,PTHR14255:SF1	-	-	-	GO:0016021	-
Potri.002G148000	1.73617	log6	1	1	H	32	0.625495	Potri.002G148000	PF01370	PTHR10366,PTHR10366:SF425	KOG1502	1.1.1.348	-	GO:0050662,GO:0003824	-	-	AT2G45400	BEN1	NAD(P)-binding Rossmann-fold superfamily protein	NAD(P)-binding Rossmann-fold superfamily protein	involved in the regulation of brassinosteroid metabolic pathway	BEN1; FUNCTIONS IN: coenzyme binding, oxidoreductase activity, acting on CH-OH group of donors, binding, catalytic activity; INVOLVED IN: regulation of brassinosteroid biosynthetic process, brassinosteroid metabolic process, response to light intensity, flavonoid biosynthetic process; LOCATED IN: cytoplasm; EXPRESSED IN: 13 plant structures; EXPRESSED DURING: 4 anthesis, petal differentiation and…	PF01370	PTHR10366,PTHR10366:SF425	KOG1502	1.1.1.348	-	GO:0050662,GO:0003824	-
Potri.009G108200	1.72902	log7	1	1	H	17	0.558696	Potri.009G108200	-	PTHR36345,PTHR36345:SF1	-	-	-	-	-	-	AT2G15890	MEE14	maternal effect embryo arrest 14	maternal effect embryo arrest 14	-	maternal effect embryo arrest 14 (MEE14); FUNCTIONS IN: molecular_function unknown; INVOLVED IN: defense response to fungus, embryo development ending in seed dormancy; LOCATED IN: chloroplast; EXPRESSED IN: 22 plant structures; EXPRESSED DURING: 13 growth stages; Has 87 Blast hits to 87 proteins in 44 species: Archae - 0; Bacteria - 0; Metazoa - 0; Fungi - 0; Plants - 85; Viruses - 0; Other Euka…	-	PTHR36345,PTHR36345:SF1	-	-	-	-	-
Potri.008G214600	1.729	log7	3	1	H	1	0.731588	Potri.008G214600	PF00462	PTHR10168,PTHR10168:SF115	KOG1752	1.8.1.9	K03676	GO:0045454,GO:0015035,GO:0009055	-	-	AT5G18600	-	Thioredoxin superfamily protein	Thioredoxin superfamily protein	-	Thioredoxin superfamily protein; FUNCTIONS IN: electron carrier activity, arsenate reductase (glutaredoxin) activity, protein disulfide oxidoreductase activity; INVOLVED IN: cell redox homeostasis; LOCATED IN: cellular_component unknown; EXPRESSED IN: 18 plant structures; EXPRESSED DURING: 10 growth stages; CONTAINS InterPro DOMAIN/s: Glutaredoxin-like, plant II (InterPro:IPR011905), Thioredoxin …	PF00462	PTHR10168,PTHR10168:SF115	KOG1752	1.8.1.9	K03676	GO:0045454,GO:0015035,GO:0009055	-
Potri.007G117200	1.7187	log6	1	1	H	30	0.653614	Potri.007G117200	PF00201	PTHR11926,PTHR11926:SF299	KOG1192	-	K13691	GO:0016758,GO:0008152	-	-	AT2G43840	UGT74F1	UDP-glycosyltransferase 74 F1	UDP-glycosyltransferase 74 F1	UGT74F1 transfers UDP:glucose to salicylic acid (forming a glucoside), benzoic acid, quercetin, and athranilate in vitro. UGT74F1 shows a weak ability to catalyze the formation of the p-aminobenzoate-glucose ester in vitro. But, UGT75B1 appears to be the dominant pABA acylglucosyltransferase in vivo based on assays in leaves, flowers, and siliques. The true biological substrate(s) of UGT74F1 are …	UDP-glycosyltransferase 74 F1 (UGT74F1); CONTAINS InterPro DOMAIN/s: UDP-glucuronosyl/UDP-glucosyltransferase (InterPro:IPR002213); BEST Arabidopsis thaliana protein match is: UDP-glucosyltransferase 74F2 (TAIR:AT2G43820.1); Has 35333 Blast hits to 34131 proteins in 2444 species: Archae - 798; Bacteria - 22429; Metazoa - 974; Fungi - 991; Plants - 531; Viruses - 0; Other Eukaryotes - 9610 (source…	PF00201	PTHR11926,PTHR11926:SF293	KOG1192	-	K13691	GO:0016758,GO:0008152	-
Potri.T115200	1.71023	log7	3	3	X1R_total,aX1R,BX1R	0	-	Potri.T115200	PF00834	PTHR11749	KOG3111	5.1.3.1	K01783	GO:0016857,GO:0005975	-	-	AT3G01850	-	Aldolase-type TIM barrel family protein	Aldolase-type TIM barrel family protein	-	Aldolase-type TIM barrel family protein; FUNCTIONS IN: ribulose-phosphate 3-epimerase activity, catalytic activity; INVOLVED IN: carbohydrate metabolic process, metabolic process; LOCATED IN: endomembrane system; EXPRESSED IN: 22 plant structures; EXPRESSED DURING: 13 growth stages; CONTAINS InterPro DOMAIN/s: Aldolase-type TIM barrel (InterPro:IPR013785), Ribulose-phosphate 3-epimerase (InterPro…	PF00834	PTHR11749	KOG3111	5.1.3.1	K01783	GO:0016857,GO:0005975	-
Potri.014G075200	1.71023	log7	3	3	X1R_total,aX1R,BX1R	0	-	Potri.014G075200	PF00046,PF01852	PTHR24326,PTHR24326:SF303	KOG0483	-	K09338	GO:0003677,GO:0008289	HD-ZIP	CW	AT4G00730	AHDP	Homeobox-leucine zipper family protein / lipid-binding START domain-containing protein	Homeobox-leucine zipper family protein / lipid-binding START domain-containing protein	Encodes a homeodomain protein of the HD-GLABRA2 group. Involved in the accumulation of anthocyanin and in root development	ANTHOCYANINLESS 2 (ANL2); FUNCTIONS IN: transcription regulator activity, sequence-specific DNA binding transcription factor activity; INVOLVED IN: root development, anthocyanin accumulation in tissues in response to UV light; LOCATED IN: nucleus; EXPRESSED IN: 22 plant structures; EXPRESSED DURING: 13 growth stages; CONTAINS InterPro DOMAIN/s: Homeobox (InterPro:IPR001356), Homeobox, conserved s…	PF00046,PF01852	PTHR24326,PTHR24326:SF303	KOG0483	-	K09338	GO:0003677,GO:0008289	CW
Potri.014G075100	1.71023	log7	3	3	X1R_total,aX1R,BX1R	0	-	Potri.014G075100	PF07714	PTHR24057,PTHR24057:SF19	-	2.7.11.1,2.7.11.26	-	GO:0006468,GO:0004672	-	-	AT4G00720	ASKTHETA	shaggy-like protein kinase 32	shaggy-like protein kinase 32	Encodes ASKtheta, a group III Arabidopsis GSK3/shaggy-like kinase. Functions in the brassinosteroid signalling pathway.	shaggy-like protein kinase 32 (SK32); FUNCTIONS IN: kinase activity; INVOLVED IN: response to brassinosteroid stimulus; LOCATED IN: cytosol, nucleus; EXPRESSED IN: 26 plant structures; EXPRESSED DURING: 15 growth stages; CONTAINS InterPro DOMAIN/s: Protein kinase, ATP binding site (InterPro:IPR017441), Serine/threonine-protein kinase domain (InterPro:IPR002290), Serine/threonine-protein kinase-li…	PF07714	PTHR24057,PTHR24057:SF19	-	2.7.11.1,2.7.11.26	K00924	GO:0006468,GO:0004672	-
Potri.004G066000	1.71023	log7	3	3	X1R_total,aX1R,BX1R	0	-	Potri.004G066000	PF00227	PTHR11599,PTHR11599:SF44	KOG0173	3.4.25.1	K02739	GO:0051603,GO:0005839,GO:0004298	-	-	AT5G40580	PBB2	20S proteasome beta subunit PBB2	20S proteasome beta subunit PBB2	Encodes 20S proteasome beta subunit PBB2 (PBB2).	20S proteasome beta subunit PBB2 (PBB2); FUNCTIONS IN: peptidase activity, endopeptidase activity, threonine-type endopeptidase activity; INVOLVED IN: ubiquitin-dependent protein catabolic process; LOCATED IN: proteasome core complex, proteasome complex; EXPRESSED IN: 23 plant structures; EXPRESSED DURING: 13 growth stages; CONTAINS InterPro DOMAIN/s: Proteasome, beta-type subunit, conserved site…	PF00227	PTHR11599,PTHR11599:SF44	KOG0173	3.4.25.1	K02739	GO:0051603,GO:0005839,GO:0004298	-
Potri.003G190700	1.71023	log7	3	3	X1R_total,aX1R,BX1R	0	-	Potri.003G190700	PF02536	PTHR13068,PTHR13068:SF20	KOG1267	-	K15032	GO:0006355,GO:0005739,GO:0003690	-	-	AT5G07900	-	Mitochondrial transcription termination factor family protein	Mitochondrial transcription termination factor family protein	-	Mitochondrial transcription termination factor family protein; FUNCTIONS IN: molecular_function unknown; INVOLVED IN: biological_process unknown; LOCATED IN: membrane; EXPRESSED IN: 17 plant structures; EXPRESSED DURING: 11 growth stages; CONTAINS InterPro DOMAIN/s: Mitochodrial transcription termination factor-related (InterPro:IPR003690); BEST Arabidopsis thaliana protein match is: Mitochondria…	PF02536	PTHR13068,PTHR13068:SF28	KOG1267	-	K15032	GO:0006355,GO:0005739,GO:0003690	-
Potri.002G212300	1.71023	log7	3	3	X1R_total,aX1R,BX1R	0	-	Potri.002G212300	-	-	-	-	-	-	-	-	-	-	-	-	-	-	-	-	-	-	-	-	-
Potri.002G212200	1.71023	log7	3	3	X1R_total,aX1R,BX1R	0	-	Potri.002G212200	PF14392	PTHR33233,PTHR33233:SF1	-	-	-	-	-	-	-	-	-	-	-	-	-	-	-	-	-	-	-
Potri.002G063200	1.71023	log7	3	3	X1R_total,aX1R,BX1R	0	-	Potri.002G063200	-	-	-	-	-	-	-	-	-	-	-	-	-	-	-	-	-	-	-	-	-
Potri.002G063100	1.71023	log7	3	3	X1R_total,aX1R,BX1R	0	-	Potri.002G063100	-	PTHR35706	-	-	-	-	-	-	AT1G71730	-	-	-	-	unknown protein; Has 52 Blast hits to 52 proteins in 24 species: Archae - 0; Bacteria - 0; Metazoa - 4; Fungi - 0; Plants - 41; Viruses - 0; Other Eukaryotes - 7 (source: NCBI BLink).	-	PTHR35706	-	-	-	-	-
Potri.001G313100	1.71023	log7	3	3	X1R_total,aX1R,BX1R	0	-	Potri.001G313100	PF12695	PTHR10992,PTHR10992:SF742	KOG1454	3.1.1.3	-	-	-	-	AT5G09430	-	alpha/beta-Hydrolases superfamily protein	alpha/beta-Hydrolases superfamily protein	-	alpha/beta-Hydrolases superfamily protein; CONTAINS InterPro DOMAIN/s: Alpha/beta hydrolase fold-1 (InterPro:IPR000073); BEST Arabidopsis thaliana protein match is: alpha/beta-Hydrolases superfamily protein (TAIR:AT4G39955.1); Has 8280 Blast hits to 8277 proteins in 1491 species: Archae - 97; Bacteria - 6100; Metazoa - 351; Fungi - 79; Plants - 382; Viruses - 0; Other Eukaryotes - 1271 (source: N…	PF12697	PTHR10992,PTHR10992:SF742	KOG1454	3.1.1.3	-	-	-
Potri.T129400	1.70812	log7	1	1	I_B	11	0.666307	Potri.T129400	PF13676,PF00931,PF01582	PTHR11017,PTHR11017:SF174	KOG4658	-	-	GO:0007165,GO:0005515,GO:0043531	-	-	AT4G12010	-	Disease resistance protein (TIR-NBS-LRR class) family	Disease resistance protein (TIR-NBS-LRR class) family	-	Disease resistance protein (TIR-NBS-LRR class) family; FUNCTIONS IN: transmembrane receptor activity, ATP binding; INVOLVED IN: signal transduction, apoptosis, defense response, innate immune response; LOCATED IN: intrinsic to membrane; EXPRESSED IN: 22 plant structures; EXPRESSED DURING: 13 growth stages; CONTAINS InterPro DOMAIN/s: NB-ARC (InterPro:IPR002182), Leucine-rich repeat (InterPro:IPR0…	PF07725,PF13676,PF13855,PF00931	PTHR11017,PTHR11017:SF169	KOG4658	-	-	GO:0007165,GO:0005515,GO:0043531	-
Potri.001G058100	1.70747	log6	1	1	H	32	0.604313	Potri.001G058100	-	PTHR34781,PTHR34781:SF2	-	-	-	-	-	-	AT1G27290	-	-	-	-	unknown protein; Has 44 Blast hits to 44 proteins in 12 species: Archae - 0; Bacteria - 0; Metazoa - 0; Fungi - 0; Plants - 44; Viruses - 0; Other Eukaryotes - 0 (source: NCBI BLink).	-	PTHR34781,PTHR34781:SF2	-	-	-	-	-
Potri.005G065200	1.70032	log6	1	1	H	28	0.681061	Potri.005G065200	PF03141	PTHR10108,PTHR10108:SF926	-	3.4.19.12,3.4.22.69	-	GO:0008168	-	-	AT5G64030	-	S-adenosyl-L-methionine-dependent methyltransferases superfamily protein	S-adenosyl-L-methionine-dependent methyltransferases superfamily protein	-	S-adenosyl-L-methionine-dependent methyltransferases superfamily protein; CONTAINS InterPro DOMAIN/s: Protein of unknown function DUF248, methyltransferase putative (InterPro:IPR004159); BEST Arabidopsis thaliana protein match is: S-adenosyl-L-methionine-dependent methyltransferases superfamily protein (TAIR:AT1G29470.2); Has 79879 Blast hits to 39720 proteins in 2025 species: Archae - 377; Bacte…	PF03141	PTHR10108,PTHR10108:SF926	-	-	-	GO:0008168	-
Potri.004G218200	1.69347	log6	2	2	X1R_total,BX1R	11	0.557573	Potri.004G218200	PF00069	PTHR24343,PTHR24343:SF101	KOG0583	2.7.11.1	K14498	GO:0006468,GO:0005524,GO:0004672	-	-	AT1G60940	SNRK2-10	SNF1-related protein kinase 2.10	SNF1-related protein kinase 2.10	encodes a member of SNF1-related protein kinases (SnRK2) whose activity is activated by ionic (salt) and non-ionic (mannitol) osmotic stress.	SNF1-related protein kinase 2.10 (SNRK2.10); CONTAINS InterPro DOMAIN/s: Protein kinase, ATP binding site (InterPro:IPR017441), Serine/threonine-protein kinase domain (InterPro:IPR002290), Serine/threonine-protein kinase-like domain (InterPro:IPR017442), Protein kinase-like domain (InterPro:IPR011009), Serine/threonine-protein kinase, active site (InterPro:IPR008271), Protein kinase, catalytic do…	PF00069	PTHR24343,PTHR24343:SF101	KOG0583	2.7.11.1	K14498	GO:0006468,GO:0005524,GO:0004672	-
Potri.012G084700	1.69308	log6	1	1	PB	30	0.634699	Potri.012G084700	PF00582	PTHR31964,PTHR31964:SF53	-	6.3.2.19	-	GO:0006950	-	-	AT5G47740	-	Adenine nucleotide alpha hydrolases-like superfamily protein	Adenine nucleotide alpha hydrolases-like superfamily protein	-	Adenine nucleotide alpha hydrolases-like superfamily protein; FUNCTIONS IN: molecular_function unknown; INVOLVED IN: response to stress; LOCATED IN: cellular_component unknown; EXPRESSED IN: root; CONTAINS InterPro DOMAIN/s: UspA (InterPro:IPR006016), Rossmann-like alpha/beta/alpha sandwich fold (InterPro:IPR014729); BEST Arabidopsis thaliana protein match is: U-box domain-containing protein kina…	PF00582	PTHR31964,PTHR31964:SF10	-	-	-	GO:0006950	-
Potri.003G059200	1.6806	log6	1	1	B-5	28	0.666499	Potri.003G059200	PF12695	PTHR11614,PTHR11614:SF90	KOG1455	2.3.1.22	K18368	-	-	CW	AT1G52760	LysoPL2	lysophospholipase 2	lysophospholipase 2	Encodes a lysophospholipase 2 (LysoPL2). Involved in tolerance to cadmium-induced oxidative stress. Binds Acyl-CoA-binding protein 2 (ACBP2).	lysophospholipase 2 (LysoPL2); BEST Arabidopsis thaliana protein match is: alpha/beta-Hydrolases superfamily protein (TAIR:AT1G11090.1); Has 2373 Blast hits to 2373 proteins in 808 species: Archae - 32; Bacteria - 1418; Metazoa - 106; Fungi - 99; Plants - 433; Viruses - 39; Other Eukaryotes - 246 (source: NCBI BLink).	PF12695	PTHR11614,PTHR11614:SF90	KOG1455	2.3.1.22	K18368	-	CW
Potri.002G213300	1.67751	log6	1	1	aX1R	29	0.643714	Potri.002G213300	PF16891,PF13854,PF13415,PF00149	PTHR11668,PTHR11668:SF228	KOG0374	3.1.3.16	-	GO:0016787,GO:0009742,GO:0004721	-	-	AT4G03080	BSL1	BRI1 suppressor 1 (BSU1)-like 1	BRI1 suppressor 1 (BSU1)-like 1	-	BRI1 suppressor 1 (BSU1)-like 1 (BSL1); FUNCTIONS IN: protein binding, protein serine/threonine phosphatase activity; LOCATED IN: plasma membrane; EXPRESSED IN: 23 plant structures; EXPRESSED DURING: 13 growth stages; CONTAINS InterPro DOMAIN/s: Serine/threonine protein phosphatase, BSU1 (InterPro:IPR012391), Metallophosphoesterase (InterPro:IPR004843), Galactose oxidase/kelch, beta-propeller (In…	PF13418,PF00149	PTHR11668,PTHR11668:SF228	KOG0374	3.1.3.16	K01090	GO:0016787,GO:0009742,GO:0004721	-
Potri.011G056900	1.66908	log6	3	1	B-O-4	24	0.584821	Potri.011G056900	PF00847	PTHR31677,PTHR31677:SF25	-	-	-	GO:0006355,GO:0003700	ERF	-	AT1G28360	ATERF12	ERF domain protein 12	ERF domain protein 12	encodes a member of the ERF (ethylene response factor) subfamily B-1 of ERF/AP2 transcription factor family (ERF12). The protein contains one AP2 domain. There are 15 members in this subfamily including ATERF-3, ATERF-4, ATERF-7, and leafy petiole.	ERF domain protein 12 (ERF12); CONTAINS InterPro DOMAIN/s: DNA-binding, integrase-type (InterPro:IPR016177), Pathogenesis-related transcriptional factor/ERF, DNA-binding (InterPro:IPR001471); BEST Arabidopsis thaliana protein match is: ethylene responsive element binding factor 4 (TAIR:AT3G15210.1); Has 5550 Blast hits to 5447 proteins in 245 species: Archae - 0; Bacteria - 0; Metazoa - 1; Fungi …	PF00847	PTHR31677,PTHR31677:SF25	-	-	-	GO:0006355,GO:0003700	-
Potri.011G163000	1.66671	log7	1	1	H	8	0.697259	Potri.011G163000	PF08031,PF01565	PTHR32448	-	1.3.3.8	-	GO:0055114,GO:0050660,GO:0016491	-	-	AT4G20820	-	FAD-binding Berberine family protein	FAD-binding Berberine family protein	-	FAD-binding Berberine family protein; FUNCTIONS IN: electron carrier activity, oxidoreductase activity, FAD binding, catalytic activity; INVOLVED IN: oxidation reduction; EXPRESSED IN: 6 plant structures; EXPRESSED DURING: LP.06 six leaves visible, LP.04 four leaves visible, LP.08 eight leaves visible; CONTAINS InterPro DOMAIN/s: FAD-binding, type 2 (InterPro:IPR016166), Oxygen oxidoreductase cov…	PF08031,PF01565	PTHR32448,PTHR32448:SF30	-	1.3.3.8	-	GO:0055114,GO:0050660,GO:0016491	-
Potri.018G020000	1.65482	log6	1	1	H	29	0.626962	Potri.018G020000	PF08263,PF00560,PF13855,PF00069	PTHR27000,PTHR27000:SF114	KOG1187	2.7.11.1	-	GO:0005515,GO:0006468,GO:0005524,GO:0004672	-	-	AT3G47570	-	Leucine-rich repeat protein kinase family protein	Leucine-rich repeat protein kinase family protein	-	Leucine-rich repeat protein kinase family protein; FUNCTIONS IN: protein serine/threonine kinase activity, kinase activity, ATP binding; INVOLVED IN: transmembrane receptor protein tyrosine kinase signaling pathway, protein amino acid phosphorylation; LOCATED IN: plasma membrane; EXPRESSED IN: 13 plant structures; EXPRESSED DURING: 8 growth stages; CONTAINS InterPro DOMAIN/s: Protein kinase, ATP …	PF00560,PF08263,PF00069	PTHR27000,PTHR27000:SF39	KOG1187	2.7.11.1	-	GO:0005515,GO:0006468,GO:0005524,GO:0004672	-
Potri.002G099900	1.65308	log6	2	2	X1R_total,BX1R	9	0.568773	Potri.002G099900	PF05678	PTHR33783,PTHR33783:SF1	-	-	-	-	-	-	AT1G78310	-	VQ motif-containing protein	VQ motif-containing protein	-	VQ motif-containing protein; LOCATED IN: chloroplast; EXPRESSED IN: 17 plant structures; EXPRESSED DURING: 10 growth stages; CONTAINS InterPro DOMAIN/s: VQ (InterPro:IPR008889); BEST Arabidopsis thaliana protein match is: VQ motif-containing protein (TAIR:AT2G35230.1); Has 2188 Blast hits to 1760 proteins in 229 species: Archae - 0; Bacteria - 55; Metazoa - 822; Fungi - 398; Plants - 644; Viruses…	PF05678	PTHR33783,PTHR33783:SF1	-	-	-	-	-
Potri.001G304100	1.64488	log6	1	1	PB	28	0.640129	Potri.001G304100	PF12906	PTHR13145	-	6.3.2.19	K10661	GO:0008270	-	-	AT4G34100	-	RING/U-box superfamily protein	RING/U-box superfamily protein	Encodes a protein involved in cuticular wax biosynthesis. Lines carrying a recessive mutation in this locus have reduced chain-length distribution, weakly glaucous stem surface, and has reduced fertility in early flowers, non-spreading floret, downward cupped leaves, leaf waxes nearly pure C24 and C26 acid.	RING/U-box superfamily protein; FUNCTIONS IN: zinc ion binding; LOCATED IN: chloroplast; EXPRESSED IN: 24 plant structures; EXPRESSED DURING: 15 growth stages; CONTAINS InterPro DOMAIN/s: Zinc finger, C3HC4 RING-type (InterPro:IPR018957), Zinc finger, RING-CH-type (InterPro:IPR011016); BEST Arabidopsis thaliana protein match is: RING/FYVE/PHD zinc finger superfamily protein (TAIR:AT4G32670.1); Ha…	PF12906	PTHR13145	KOG1609	6.3.2.19	K10661	GO:0008270	-
Potri.007G051900	1.63865	log6	1	1	BX1R	28	0.635534	Potri.007G051900	PF00481	PTHR13832,PTHR13832:SF362	KOG0700	3.1.3.16	-	GO:0003824,GO:0006470,GO:0004722	-	-	AT4G33920	-	Protein phosphatase 2C family protein	Protein phosphatase 2C family protein	-	Protein phosphatase 2C family protein; FUNCTIONS IN: protein serine/threonine phosphatase activity, catalytic activity; INVOLVED IN: protein amino acid dephosphorylation; LOCATED IN: mitochondrion, protein serine/threonine phosphatase complex; EXPRESSED IN: 23 plant structures; EXPRESSED DURING: 13 growth stages; CONTAINS InterPro DOMAIN/s: Protein phosphatase 2C, manganese/magnesium aspartate bi…	PF00481	PTHR13832,PTHR13832:SF362	KOG0700	3.1.3.16	-	GO:0003824,GO:0006470,GO:0004722	-
Potri.002G197200	1.62715	log6	2	2	X1R_total,aX1R	7	0.590642	Potri.002G197200	PF14310,PF00933,PF01915	PTHR30620,PTHR30620:SF4	-	3.2.1.37	-	GO:0005975,GO:0004553	-	CW	AT1G02640	ATBXL2	beta-xylosidase 2	beta-xylosidase 2	encodes a protein similar to a beta-xylosidase located in the extracellular matrix. This is a member of glycosyl hydrolase family 3 and has six other closely related members.	beta-xylosidase 2 (BXL2); FUNCTIONS IN: hydrolase activity, hydrolyzing O-glycosyl compounds; INVOLVED IN: carbohydrate metabolic process; LOCATED IN: plant-type cell wall; EXPRESSED IN: 23 plant structures; EXPRESSED DURING: 13 growth stages; CONTAINS InterPro DOMAIN/s: Glycoside hydrolase, family 3, N-terminal (InterPro:IPR001764), Glycoside hydrolase, family 3, C-terminal (InterPro:IPR002772),…	PF14310,PF00933,PF01915	PTHR30620,PTHR30620:SF4	-	3.2.1.37	-	GO:0005975,GO:0004553	CW
Potri.013G047900	1.62008	log6	1	1	B-B	27	0.642328	Potri.013G047900	PF00004,PF14363	PTHR23070,PTHR23070:SF19	-	-	K08900	GO:0005524	-	-	AT5G40010	AATP1	AAA-ATPase 1	AAA-ATPase 1	Encodes a mitochondrial ATPase involved in seed and silique development.	AAA-ATPase 1 (AATP1); FUNCTIONS IN: nucleoside-triphosphatase activity, ATPase activity, nucleotide binding, ATP binding; EXPRESSED IN: stem, inflorescence meristem, root, flower, stamen; EXPRESSED DURING: 4 anthesis, petal differentiation and expansion stage; CONTAINS InterPro DOMAIN/s: ATPase, AAA-type, core (InterPro:IPR003959), ATPase, AAA+ type, core (InterPro:IPR003593), ATPase, AAA-type, c…	PF00004,PF14363	PTHR23070,PTHR23070:SF5	-	-	-	GO:0005524	-
Potri.T000200	1.61306	log7	1	1	I_B	12	0.575626	Potri.T000200	PF00909	PTHR11730,PTHR11730:SF38	KOG0682	-	K03320	GO:0016020,GO:0015696,GO:0008519,GO:0072488	-	-	AT2G38290	AMT2	ammonium transporter 2	ammonium transporter 2	encodes a high-affinity ammonium transporter, which is expressed in shoot and root. Expression in root and shoot is under nitrogen and carbon dioxide regulation, respectively.	ammonium transporter 2 (AMT2); FUNCTIONS IN: ammonium transmembrane transporter activity, high affinity secondary active ammonium transmembrane transporter activity; INVOLVED IN: ammonium transport, response to nematode, cellular response to nitrogen starvation; LOCATED IN: plasma membrane; EXPRESSED IN: 24 plant structures; EXPRESSED DURING: 13 growth stages; CONTAINS InterPro DOMAIN/s: Ammonium…	PF00909	PTHR11730,PTHR11730:SF38	KOG0682	-	K03320	GO:0016020,GO:0015696,GO:0008519,GO:0072488	-
Potri.002G258600	1.61276	log7	1	1	B-O-4	12	0.575407	Potri.002G258600	PF00076	PTHR24012,PTHR24012:SF452	KOG4205	-	K14411	GO:0003676	-	-	AT4G14300	-	RNA-binding (RRM/RBD/RNP motifs) family protein	RNA-binding (RRM/RBD/RNP motifs) family protein	-	RNA-binding (RRM/RBD/RNP motifs) family protein; FUNCTIONS IN: RNA binding, nucleotide binding, nucleic acid binding; INVOLVED IN: biological_process unknown; LOCATED IN: cellular_component unknown; EXPRESSED IN: 23 plant structures; EXPRESSED DURING: 14 growth stages; CONTAINS InterPro DOMAIN/s: RNA recognition motif, RNP-1 (InterPro:IPR000504), Nucleotide-binding, alpha-beta plait (InterPro:IPR…	PF00076	-	KOG4205	-	K14411	GO:0003676	-
Potri.008G120100	1.61231	log6	1	1	H	27	0.636589	Potri.008G120100	PF00847	PTHR31194,PTHR31194:SF8	-	-	-	GO:0006355,GO:0003700	ERF	-	AT3G25890	-	Integrase-type DNA-binding superfamily protein	Integrase-type DNA-binding superfamily protein	encodes a member of the ERF (ethylene response factor) subfamily B-6 of ERF/AP2 transcription factor family. The protein contains one AP2 domain. There are 12 members in this subfamily including RAP2.11.	Integrase-type DNA-binding superfamily protein; FUNCTIONS IN: DNA binding, sequence-specific DNA binding transcription factor activity; INVOLVED IN: regulation of transcription, DNA-dependent; LOCATED IN: nucleus; EXPRESSED IN: 22 plant structures; EXPRESSED DURING: 13 growth stages; CONTAINS InterPro DOMAIN/s: DNA-binding, integrase-type (InterPro:IPR016177), Pathogenesis-related transcriptional…	PF00847	PTHR31194,PTHR31194:SF8	-	-	-	GO:0006355,GO:0003700	-
Potri.014G010600	1.6068	log6	1	1	S_G	27	0.632525	Potri.014G010600	PF00931	PTHR23155,PTHR23155:SF563	KOG4658	-	-	GO:0043531	-	-	AT3G14470	-	NB-ARC domain-containing disease resistance protein	NB-ARC domain-containing disease resistance protein	-	NB-ARC domain-containing disease resistance protein; FUNCTIONS IN: protein binding; INVOLVED IN: apoptosis, defense response; LOCATED IN: endomembrane system; EXPRESSED IN: 23 plant structures; EXPRESSED DURING: 14 growth stages; CONTAINS InterPro DOMAIN/s: Leucine-rich repeat-containing protein (InterPro:IPR015766), NB-ARC (InterPro:IPR002182), Leucine-rich repeat (InterPro:IPR001611), Disease r…	PF13855,PF00931	PTHR23155,PTHR23155:SF580	-	-	-	GO:0005515,GO:0043531	-
Potri.004G152700	1.60432	log6	2	2	X1R_total,BX1R	9	0.532776	Potri.004G152700	-	PTHR35989,PTHR35989:SF1	-	-	-	-	-	-	AT1G11760	MED32	-	-	-	MED32; Has 41 Blast hits to 40 proteins in 14 species: Archae - 0; Bacteria - 0; Metazoa - 0; Fungi - 0; Plants - 41; Viruses - 0; Other Eukaryotes - 0 (source: NCBI BLink).	-	PTHR35989,PTHR35989:SF1	-	-	-	-	-
Potri.008G029800	1.60339	log6	1	1	B-5	27	0.630004	Potri.008G029800	-	PTHR13140,PTHR13140:SF480	KOG4809,KOG4687,KOG4593,KOG0978	-	-	-	-	-	AT1G22060	-	-	-	-	LOCATED IN: vacuole; EXPRESSED IN: 23 plant structures; EXPRESSED DURING: 13 growth stages; BEST Arabidopsis thaliana protein match is: FBD, F-box and Leucine Rich Repeat domains containing protein (TAIR:AT1G22000.1); Has 84739 Blast hits to 38714 proteins in 2257 species: Archae - 1436; Bacteria - 11314; Metazoa - 40747; Fungi - 7706; Plants - 4675; Viruses - 308; Other Eukaryotes - 18553 (sourc…	PF10358	PTHR34452,PTHR34452:SF1	KOG4674	-	-	-	-
Potri.006G207900	1.59493	log6	1	1	H	29	0.582747	Potri.006G207900	PF05577	PTHR11010,PTHR11010:SF48	-	3.4.16.2	K01285	GO:0008236,GO:0006508	-	-	AT2G24280	-	alpha/beta-Hydrolases superfamily protein	alpha/beta-Hydrolases superfamily protein	-	alpha/beta-Hydrolases superfamily protein; FUNCTIONS IN: serine-type peptidase activity, serine-type carboxypeptidase activity; INVOLVED IN: proteolysis; LOCATED IN: endomembrane system, lysosome; EXPRESSED IN: 22 plant structures; EXPRESSED DURING: 13 growth stages; CONTAINS InterPro DOMAIN/s: Peptidase S28 (InterPro:IPR008758); BEST Arabidopsis thaliana protein match is: Serine carboxypeptidase…	PF05577	PTHR11010,PTHR11010:SF31	-	3.4.16.2	K01285	GO:0008236,GO:0006508	-
Potri.018G150200	1.59153	log7	1	1	H	12	0.559731	Potri.018G150200	PF00403	PTHR22814,PTHR22814:SF107	KOG1603	-	-	GO:0046872,GO:0030001	-	-	AT1G06330	-	Heavy metal transport/detoxification superfamily protein	Heavy metal transport/detoxification superfamily protein	-	Heavy metal transport/detoxification superfamily protein ; FUNCTIONS IN: copper ion binding, metal ion binding; INVOLVED IN: copper ion transport, metal ion transport; LOCATED IN: cellular_component unknown; CONTAINS InterPro DOMAIN/s: Heavy metal transport/detoxification protein (InterPro:IPR006121); BEST Arabidopsis thaliana protein match is: Heavy metal transport/detoxification superfamily pro…	PF00403	PTHR22814,PTHR22814:SF112	KOG1603	-	-	GO:0046872,GO:0030001	-
Potri.009G003100	1.59059	log6	1	1	aX1R	26	0.641064	Potri.009G003100	PF00450	PTHR11802,PTHR11802:SF65	KOG1283	3.4.16.5	K09646	GO:0006508,GO:0004185	-	-	AT2G27920	SCPL51	serine carboxypeptidase-like 51	serine carboxypeptidase-like 51	-	serine carboxypeptidase-like 51 (SCPL51); FUNCTIONS IN: serine-type carboxypeptidase activity; INVOLVED IN: proteolysis; LOCATED IN: endomembrane system; EXPRESSED IN: 22 plant structures; EXPRESSED DURING: 13 growth stages; CONTAINS InterPro DOMAIN/s: Peptidase S10, serine carboxypeptidase (InterPro:IPR001563), Peptidase S10, serine carboxypeptidase, active site (InterPro:IPR018202); BEST Arabid…	PF00450	PTHR11802,PTHR11802:SF65	-	3.4.16.5	K09646	GO:0006508,GO:0004185	-
Potri.014G175100	1.58318	log7	1	1	H	12	0.553569	Potri.014G175100	-	-	-	-	-	-	-	-	-	-	-	-	-	-	-	-	-	-	-	-	-
Potri.002G135500	1.58002	log6	8	1	H	15	0.565073	Potri.002G135500	PF00025	PTHR24073,PTHR24073:SF474	KOG0094	-	K07893	GO:0005525	-	-	AT2G44610	ATRAB6A	Ras-related small GTP-binding family protein	Ras-related small GTP-binding family protein	Encodes a GTP-binding protein with similarity to yeast YPT6 . RAB6 can complement the yeast YTP mutant.	RAB6A; FUNCTIONS IN: protein binding, GTP binding; INVOLVED IN: secretion by cell; LOCATED IN: plasma membrane, membrane fraction; EXPRESSED IN: 25 plant structures; EXPRESSED DURING: 15 growth stages; CONTAINS InterPro DOMAIN/s: Ras GTPase (InterPro:IPR001806), Small GTP-binding protein (InterPro:IPR005225), Small GTPase (InterPro:IPR020851), Ras (InterPro:IPR013753), Ras small GTPase, Rab type …	PF00025	PTHR24073,PTHR24073:SF474	KOG0094	-	K07893	GO:0005525	-
Potri.001G058200	1.57012	log6	1	1	H	26	0.625953	Potri.001G058200	PF01486,PF00319	PTHR11945	KOG0014	-	-	GO:0006355,GO:0005634,GO:0003700,GO:0046983,GO:0003677	MIKC_MADS	-	AT2G03710	AGL3	K-box region and MADS-box transcription factor family protein	K-box region and MADS-box transcription factor family protein	This gene belongs to the family of SEP genes. It is involved in the development of sepals, petals, stamens and carpels. Additionally, it plays a central role in the determination of flower meristem and organ identity.	SEPALLATA 4 (SEP4); FUNCTIONS IN: DNA binding, sequence-specific DNA binding transcription factor activity; INVOLVED IN: in 6 processes; LOCATED IN: nucleus; EXPRESSED IN: 18 plant structures; EXPRESSED DURING: 13 growth stages; CONTAINS InterPro DOMAIN/s: Transcription factor, MADS-box (InterPro:IPR002100), Transcription factor, K-box (InterPro:IPR002487); BEST Arabidopsis thaliana protein match…	PF01486,PF00319	PTHR11945,PTHR11945:SF194	KOG0014	-	-	GO:0006355,GO:0005634,GO:0003700,GO:0046983,GO:0003677	-
Potri.001G346100	1.55639	log6	1	1	H	27	0.59531	Potri.001G346100	PF16320,PF00542	-	KOG1715	-	K02935	GO:0006412,GO:0003735	-	-	AT3G27830	RPL12	ribosomal protein L12-A	ribosomal protein L12-A	50S ribosomal protein L12-A	ribosomal protein L12-A (RPL12-A); FUNCTIONS IN: structural constituent of ribosome; INVOLVED IN: translation; LOCATED IN: in 7 components; EXPRESSED IN: cotyledon, juvenile leaf, leaf; CONTAINS InterPro DOMAIN/s: Ribosomal protein L7/L12 (InterPro:IPR000206), Ribosomal protein L12, chloroplast (InterPro:IPR015608), Ribosomal protein L7/L12, oligomerisation (InterPro:IPR008932), Ribosomal protein…	PF16320,PF00542	-	KOG1715	-	K02935	GO:0006412,GO:0003735	-
Potri.001G299000	1.55632	log6	1	1	H	26	0.615766	Potri.001G299000	PF14498	PTHR31084,PTHR31084:SF0	-	3.2.1.51	K15923	-	-	-	AT4G34260	FUC95A	1,2-alpha-L-fucosidases	1,2-alpha-L-fucosidases	-	FUC95A; FUNCTIONS IN: 1,2-alpha-L-fucosidase activity; INVOLVED IN: biological_process unknown; LOCATED IN: endomembrane system; EXPRESSED IN: 22 plant structures; EXPRESSED DURING: 13 growth stages; CONTAINS InterPro DOMAIN/s: Six-hairpin glycosidase-like (InterPro:IPR008928), Uncharacterised conserved protein UCP007663 (InterPro:IPR016518); Has 1349 Blast hits to 1316 proteins in 300 species: A…	PF14498	PTHR31084,PTHR31084:SF0	-	3.2.1.51,3.2.1.63	K15923	-	-
Potri.011G088100	1.54285	log6	1	1	S	25	0.626329	Potri.011G088100	PF00076	PTHR24012,PTHR24012:SF433	KOG4205	-	K14411	GO:0003676	-	-	AT3G07810	-	RNA-binding (RRM/RBD/RNP motifs) family protein	RNA-binding (RRM/RBD/RNP motifs) family protein	-	RNA-binding (RRM/RBD/RNP motifs) family protein; FUNCTIONS IN: RNA binding, nucleotide binding, nucleic acid binding; EXPRESSED IN: 24 plant structures; EXPRESSED DURING: 15 growth stages; CONTAINS InterPro DOMAIN/s: RNA recognition motif, RNP-1 (InterPro:IPR000504), Nucleotide-binding, alpha-beta plait (InterPro:IPR012677); BEST Arabidopsis thaliana protein match is: RNA-binding (RRM/RBD/RNP mot…	PF00076	PTHR24012,PTHR24012:SF433	KOG4205	-	K14411	GO:0003676	-
Potri.006G169700	1.53018	log7	2	1	H	3	0.60108	Potri.006G169700	PF13193,PF00501	PTHR24096,PTHR24096:SF149	-	6.2.1.34,6.2.1.12	K01904	GO:0008152,GO:0003824	-	CW	AT3G21240	4CL2	4-coumarate:CoA ligase 2	4-coumarate:CoA ligase 2	encodes an isoform of 4-coumarate:CoA ligase (4CL), which is involved in the last step of the general phenylpropanoid pathway. The catalytic efficiency was in the following (descending) order: p-coumaric acid, caffeic acid, ferulic acid, 5-OH-ferulic acid and cinnamic acid. At4CL2 was unable to use sinapic acid as substrate.	4-coumarate:CoA ligase 2 (4CL2); CONTAINS InterPro DOMAIN/s: AMP-binding, conserved site (InterPro:IPR020845), AMP-dependent synthetase/ligase (InterPro:IPR000873); BEST Arabidopsis thaliana protein match is: 4-coumarate:CoA ligase 1 (TAIR:AT1G51680.1); Has 86092 Blast hits to 78635 proteins in 3758 species: Archae - 1209; Bacteria - 54193; Metazoa - 3597; Fungi - 4717; Plants - 2816; Viruses - 1…	PF13193,PF00501	PTHR24096,PTHR24096:SF149	-	6.2.1.34,6.2.1.12	K01904	GO:0008152,GO:0003824	CW
Potri.014G151800	1.5301	log6	2	2	X1R_total,aX1R	5	0.560004	Potri.014G151800	PF06027	PTHR14233,PTHR14233:SF16	KOG2766	-	K15287	GO:0016021,GO:0006810	-	-	AT3G59310	-	Eukaryotic protein of unknown function (DUF914)	Eukaryotic protein of unknown function (DUF914)	-	Eukaryotic protein of unknown function (DUF914); CONTAINS InterPro DOMAIN/s: Protein of unknown function DUF914, eukaryotic (InterPro:IPR009262); BEST Arabidopsis thaliana protein match is: Eukaryotic protein of unknown function (DUF914) (TAIR:AT3G59340.1); Has 755 Blast hits to 748 proteins in 196 species: Archae - 2; Bacteria - 101; Metazoa - 176; Fungi - 129; Plants - 126; Viruses - 0; Other E…	PF06027	PTHR14233,PTHR14233:SF14	KOG2766	-	K15287	GO:0016021,GO:0006810	-
Potri.008G099300	1.52655	log6	1	1	PB	23	0.655308	Potri.008G099300	PF00438,PF02772,PF02773	PTHR11964,PTHR11964:SF16	-	2.5.1.6	K00789	GO:0006556,GO:0004478,GO:0005524	-	-	AT3G17390	MAT4	S-adenosylmethionine synthetase family protein	S-adenosylmethionine synthetase family protein	S-adenosylmethionine synthetase	METHIONINE OVER-ACCUMULATOR 3 (MTO3); FUNCTIONS IN: methionine adenosyltransferase activity; INVOLVED IN: lignin biosynthetic process, response to cold, methionine metabolic process, S-adenosylmethionine biosynthetic process; LOCATED IN: nucleolus, cell wall, plasma membrane, membrane; EXPRESSED IN: 28 plant structures; EXPRESSED DURING: 16 growth stages; CONTAINS InterPro DOMAIN/s: S-adenosylmet…	PF00438,PF02772,PF02773	PTHR11964,PTHR11964:SF16	-	2.5.1.6	K00789	GO:0006556,GO:0004478,GO:0005524	-
Potri.001G045100	1.52178	log7	2	1	H	2	0.615384	Potri.001G045100	PF01073	PTHR10366,PTHR10366:SF404	KOG1502	1.2.1.44	K09753	GO:0055114,GO:0016616,GO:0006694,GO:0003854	-	-	AT1G15950	ATCCR1	cinnamoyl coa reductase 1	cinnamoyl coa reductase 1	Encodes a cinnamoyl CoA reductase. Involved in lignin biosynthesis.	cinnamoyl coa reductase 1 (CCR1); CONTAINS InterPro DOMAIN/s: NAD-dependent epimerase/dehydratase (InterPro:IPR001509), NAD(P)-binding domain (InterPro:IPR016040); BEST Arabidopsis thaliana protein match is: cinnamoyl coa reductase (TAIR:AT1G80820.1); Has 12077 Blast hits to 12065 proteins in 1900 species: Archae - 220; Bacteria - 5385; Metazoa - 413; Fungi - 986; Plants - 2545; Viruses - 54; Oth…	PF01370	PTHR10366,PTHR10366:SF404	KOG1502	1.2.1.44	K09753	GO:0050662,GO:0003824	CW
Potri.009G051800	1.51745	log6	1	1	PB	22	0.669094	Potri.009G051800	PF11891	PTHR31620,PTHR31620:SF9	-	-	-	-	-	-	AT5G12470	-	Protein of unknown function (DUF3411)	Protein of unknown function (DUF3411)	-	Protein of unknown function (DUF3411); FUNCTIONS IN: molecular_function unknown; INVOLVED IN: biological_process unknown; LOCATED IN: mitochondrion, chloroplast, plastid, chloroplast inner membrane, chloroplast envelope; EXPRESSED IN: 24 plant structures; EXPRESSED DURING: 14 growth stages; CONTAINS InterPro DOMAIN/s: Protein of unknown function DUF3411 (InterPro:IPR021825); BEST Arabidopsis thal…	PF11891	PTHR31620,PTHR31620:SF9	-	-	-	-	-
Potri.013G103400	1.51457	log6	1	1	B-B	25	0.605449	Potri.013G103400	PF13238	PTHR23359,PTHR23359:SF72	KOG3078	2.7.4.3	K00939	GO:0019205,GO:0006139,GO:0005524	-	-	AT5G47840	AMK2	adenosine monophosphate kinase	adenosine monophosphate kinase	-	adenosine monophosphate kinase (AMK2); FUNCTIONS IN: nucleobase, nucleoside, nucleotide kinase activity, nucleotide kinase activity, ATP binding, adenylate kinase activity, phosphotransferase activity, phosphate group as acceptor; INVOLVED IN: nucleobase, nucleoside, nucleotide and nucleic acid metabolic process, anaerobic respiration, nucleotide metabolic process; LOCATED IN: chloroplast, chloro…	PF13238	PTHR23359,PTHR23359:SF72	KOG3078	2.7.4.3	K00939	GO:0019205,GO:0006139,GO:0005524	-
Potri.013G108400	1.51433	log6	1	1	B-B	25	0.605271	Potri.013G108400	PF10607,PF00622	PTHR12864,PTHR12864:SF14	KOG1477	-	-	GO:0005515	-	-	AT1G35470	-	SPla/RYanodine receptor (SPRY) domain-containing protein	SPla/RYanodine receptor (SPRY) domain-containing protein	Encodes a homologue of human RanBPM that belongs to the uncharacterized family of plant SPRY, LisH, CTLH and CRA domain-containing proteins.	SPla/RYanodine receptor (SPRY) domain-containing protein; CONTAINS InterPro DOMAIN/s: B302 (SPRY)-like (InterPro:IPR001870), CTLH, C-terminal LisH motif (InterPro:IPR006595), SPla/RYanodine receptor SPRY (InterPro:IPR003877), Ran binding protein, CRA domain (InterPro:IPR019589), SPla/RYanodine receptor subgroup (InterPro:IPR018355), LisH dimerisation motif (InterPro:IPR006594), Ran binding protei…	PF00622,PF10607	PTHR12864,PTHR12864:SF14	KOG1477	-	-	GO:0005515	-
Potri.007G078100	1.50658	log6	1	1	H	24	0.620054	Potri.007G078100	PF08263,PF00560,PF00069,PF13855	PTHR27000,PTHR27000:SF220	KOG1187	2.7.11.1	K13415	GO:0005515,GO:0006468,GO:0005524,GO:0004672	-	-	AT4G39400	ATBRI1	Leucine-rich receptor-like protein kinase family protein	Leucine-rich receptor-like protein kinase family protein	Encodes a plasma membrane localized leucine-rich repeat receptor kinase involved in brassinosteroid signal transduction. BRI1 ligand is brassinolide which binds at the extracellular domain. Binding results in phosphorylation of the kinase domain which activates the BRI1 protein leading to BR responses. Residue T-1049 and either S-1044 or T-1045 were essential for kinase function in vitro and norm…	BRASSINOSTEROID INSENSITIVE 1 (BRI1); FUNCTIONS IN: in 6 functions; INVOLVED IN: in 9 processes; LOCATED IN: endosome, plasma membrane, protein complex; EXPRESSED IN: 24 plant structures; EXPRESSED DURING: 13 growth stages; CONTAINS InterPro DOMAIN/s: Protein kinase, ATP binding site (InterPro:IPR017441), Protein kinase, catalytic domain (InterPro:IPR000719), Leucine-rich repeat-containing N-term…	PF08263,PF00560,PF13855,PF00069	PTHR27000,PTHR27000:SF220	KOG1187	2.7.11.1,2.7.10.1	K13415	GO:0005515,GO:0006468,GO:0005524,GO:0004672	-
Potri.006G169500	1.50501	log8	14	1	H	0	-	Potri.006G169500	-	PTHR11214,PTHR11214:SF141	-	2.4.1.134	-	GO:0016020,GO:0008378,GO:0006486	-	-	AT5G57500	-	Galactosyltransferase family protein	Galactosyltransferase family protein	-	Galactosyltransferase family protein; FUNCTIONS IN: transferase activity, transferring glycosyl groups; INVOLVED IN: protein amino acid glycosylation; LOCATED IN: endomembrane system, membrane; EXPRESSED IN: 17 plant structures; EXPRESSED DURING: 10 growth stages; CONTAINS InterPro DOMAIN/s: Glycosyl transferase, family 31 (InterPro:IPR002659); BEST Arabidopsis thaliana protein match is: Galactos…	PF01762	PTHR11214,PTHR11214:SF141	KOG2287	2.4.1.134	-	GO:0016020,GO:0008378,GO:0006486	-
Potri.004G033300	1.50355	log6	1	1	BX1R	25	0.597314	Potri.004G033300	PF12609	PTHR33090,PTHR33090:SF2	-	-	-	-	-	-	AT4G05070	-	Wound-responsive family protein	Wound-responsive family protein	-	Wound-responsive family protein; FUNCTIONS IN: molecular_function unknown; INVOLVED IN: biological_process unknown; LOCATED IN: chloroplast; EXPRESSED IN: 22 plant structures; EXPRESSED DURING: 13 growth stages; CONTAINS InterPro DOMAIN/s: Protein of unknown function wound-induced (InterPro:IPR022251); Has 30201 Blast hits to 17322 proteins in 780 species: Archae - 12; Bacteria - 1396; Metazoa - …	PF12609	PTHR33090,PTHR33090:SF2	-	-	-	-	-
Potri.008G214800	1.48664	log6	11	1	H	1	0.73824	Potri.008G214800	PF00462	PTHR10168,PTHR10168:SF115	KOG1752	1.8.1.9	K03676	GO:0045454,GO:0015035,GO:0009055	-	-	AT5G18600	-	Thioredoxin superfamily protein	Thioredoxin superfamily protein	-	Thioredoxin superfamily protein; FUNCTIONS IN: electron carrier activity, arsenate reductase (glutaredoxin) activity, protein disulfide oxidoreductase activity; INVOLVED IN: cell redox homeostasis; LOCATED IN: cellular_component unknown; EXPRESSED IN: 18 plant structures; EXPRESSED DURING: 10 growth stages; CONTAINS InterPro DOMAIN/s: Glutaredoxin-like, plant II (InterPro:IPR011905), Thioredoxin …	PF00462	PTHR10168,PTHR10168:SF115	KOG1752	1.8.1.9	K03676	GO:0045454,GO:0015035,GO:0009055	-
Potri.017G107600	1.48643	log6	1	1	H	24	0.605185	Potri.017G107600	PF08387	PTHR32212,PTHR32212:SF120	-	-	-	-	-	-	AT1G13570	-	F-box/RNI-like superfamily protein	F-box/RNI-like superfamily protein	-	F-box/RNI-like superfamily protein; CONTAINS InterPro DOMAIN/s: F-box domain, cyclin-like (InterPro:IPR001810), FBD (InterPro:IPR013596), F-box domain, Skp2-like (InterPro:IPR022364), FBD-like (InterPro:IPR006566), Leucine-rich repeat 2 (InterPro:IPR013101); BEST Arabidopsis thaliana protein match is: F-box/RNI-like/FBD-like domains-containing protein (TAIR:AT5G56370.2); Has 1866 Blast hits to 18…	PF08387,PF07723,PF00646	PTHR32212,PTHR32212:SF132	-	-	-	GO:0005515	-
Potri.002G054600	1.4797	log6	2	2	X1R_total,BX1R	4	0.543309	Potri.002G054600	-	-	-	-	-	-	-	-	-	-	-	-	-	-	-	-	-	-	-	-	-
Potri.010G157100	1.47407	log6	1	1	B-O-4	23	0.616562	Potri.010G157100	-	-	-	-	-	-	-	-	-	-	-	-	-	-	-	-	-	-	-	-	-
Potri.006G099700	1.47377	log6	1	1	H	24	0.595834	Potri.006G099700	PF04884	PTHR12770,PTHR12770:SF24	KOG4249	-	-	-	-	-	AT5G01510	RUS5	Protein of unknown function, DUF647	Protein of unknown function, DUF647	-	ROOT UV-B SENSITIVE 5 (RUS5); CONTAINS InterPro DOMAIN/s: Protein of unknown function DUF647 (InterPro:IPR006968); BEST Arabidopsis thaliana protein match is: Protein of unknown function, DUF647 (TAIR:AT3G45890.1); Has 426 Blast hits to 424 proteins in 125 species: Archae - 0; Bacteria - 2; Metazoa - 111; Fungi - 69; Plants - 183; Viruses - 0; Other Eukaryotes - 61 (source: NCBI BLink).	PF04884	PTHR12770,PTHR12770:SF24	KOG4249	-	-	-	-
Potri.003G082900	1.47373	log7	1	1	H	8	0.554795	Potri.003G082900	-	PTHR38221	-	-	-	-	-	-	-	-	-	-	-	-	-	-	-	-	-	-	-
Potri.018G028900	1.47006	log7	1	1	H	8	0.552083	Potri.018G028900	PF03151	PTHR11132,PTHR11132:SF80	KOG1441	-	-	-	-	-	AT4G32390	-	Nucleotide-sugar transporter family protein	Nucleotide-sugar transporter family protein	-	Nucleotide-sugar transporter family protein; FUNCTIONS IN: organic anion transmembrane transporter activity; LOCATED IN: endomembrane system, membrane; EXPRESSED IN: 22 plant structures; EXPRESSED DURING: 13 growth stages; CONTAINS InterPro DOMAIN/s: Protein of unknown function DUF6, transmembrane (InterPro:IPR000620), Protein of unknown function DUF250 (InterPro:IPR004853); BEST Arabidopsis thal…	PF03151	PTHR11132,PTHR11132:SF95	KOG1441	-	-	-	-
Potri.018G023800	1.4677	log6	1	1	I_B	24	0.591353	Potri.018G023800	PF08513,PF00400	PTHR22847,PTHR22847:SF446	KOG0318,KOG0293	-	-	GO:0005515	-	-	AT1G80490	TPR1	TOPLESS-related 1	TOPLESS-related 1	-	TOPLESS-related 1 (TPR1); INVOLVED IN: primary shoot apical meristem specification; LOCATED IN: cytosol; EXPRESSED IN: cultured cell; CONTAINS InterPro DOMAIN/s: WD40 repeat 2 (InterPro:IPR019782), WD40 repeat, conserved site (InterPro:IPR019775), WD40 repeat (InterPro:IPR001680), CTLH, C-terminal LisH motif (InterPro:IPR006595), WD40 repeat-like-containing domain (InterPro:IPR011046), WD40-repea…	PF00400	PTHR22847,PTHR22847:SF480	KOG0266	-	-	GO:0005515	-
Potri.002G258700	1.46332	log7	1	1	B-O-4	5	0.608628	Potri.002G258700	PF00854	PTHR11654,PTHR11654:SF132	-	-	K14638	GO:0016020,GO:0006810,GO:0005215	-	-	AT5G46050	ATPTR3	peptide transporter 3	peptide transporter 3	Encodes a di- and tri-peptide transporter involved in responses to wounding, virulent bacterial pathogens, and high NaCl concentrations. The protein is predicted to have 12 transmembrane helicies.	peptide transporter 3 (PTR3); FUNCTIONS IN: dipeptide transporter activity, tripeptide transporter activity, transporter activity; INVOLVED IN: in 12 processes; LOCATED IN: membrane; EXPRESSED IN: 10 plant structures; EXPRESSED DURING: LP.06 six leaves visible, LP.04 four leaves visible, 4 anthesis, C globular stage, petal differentiation and expansion stage; CONTAINS InterPro DOMAIN/s: Oligopept…	PF00854	PTHR11654,PTHR11654:SF73	-	-	-	GO:0016020,GO:0006810,GO:0005215	-
Potri.014G048000	1.46091	log7	1	1	H	8	0.54533	Potri.014G048000	-	PTHR13198	-	-	K10640	-	-	-	AT3G60300	-	RWD domain-containing protein	RWD domain-containing protein	-	RWD domain-containing protein; FUNCTIONS IN: zinc ion binding; EXPRESSED IN: 24 plant structures; EXPRESSED DURING: 15 growth stages; CONTAINS InterPro DOMAIN/s: Ubiquitin-conjugating enzyme/RWD-like (InterPro:IPR016135), Zinc finger, RING-type (InterPro:IPR001841), RWD (InterPro:IPR006575); Has 305 Blast hits to 305 proteins in 89 species: Archae - 0; Bacteria - 0; Metazoa - 222; Fungi - 10; Pla…	PF05773	PTHR13198	-	-	-	GO:0005515	-
Potri.006G056600	1.45602	log7	1	1	I_B	8	0.541721	Potri.006G056600	PF00560,PF08263,PF13855,PF00069	PTHR27000,PTHR27000:SF146	KOG1187	2.7.11.1	-	GO:0005515,GO:0006468,GO:0005524,GO:0004672	-	-	AT5G06940	-	Leucine-rich repeat receptor-like protein kinase family protein	Leucine-rich repeat receptor-like protein kinase family protein	-	Leucine-rich repeat receptor-like protein kinase family protein; FUNCTIONS IN: kinase activity; INVOLVED IN: protein amino acid phosphorylation; LOCATED IN: endomembrane system; EXPRESSED IN: 15 plant structures; EXPRESSED DURING: 6 growth stages; CONTAINS InterPro DOMAIN/s: Protein kinase, catalytic domain (InterPro:IPR000719), Leucine-rich repeat-containing N-terminal domain, type 2 (InterPro:I…	PF00560,PF08263,PF13855,PF07714	PTHR27000,PTHR27000:SF146	KOG1187	2.7.11.1	-	GO:0005515,GO:0006468,GO:0004672	-
Potri.002G152200	1.45185	log6	1	1	G	23	0.600164	Potri.002G152200	PF03634	PTHR31072,PTHR31072:SF10	-	-	-	-	TCP	-	AT2G45680	-	TCP family transcription factor	TCP family transcription factor	-	TCP family transcription factor ; CONTAINS InterPro DOMAIN/s: Transcription factor, TCP (InterPro:IPR005333), Transcription factor TCP subgroup (InterPro:IPR017887); BEST Arabidopsis thaliana protein match is: TCP family transcription factor (TAIR:AT5G51910.2); Has 1218 Blast hits to 581 proteins in 105 species: Archae - 0; Bacteria - 18; Metazoa - 103; Fungi - 60; Plants - 391; Viruses - 0; Othe…	PF03634	PTHR31072,PTHR31072:SF10	-	-	-	-	-
Potri.006G064800	1.4478	log6	2	2	X1R_total,aX1R	3	0.54026	Potri.006G064800	PF03016	PTHR11062,PTHR11062:SF113	KOG1021	2.4.2.41	K18789	-	-	-	AT5G20260	-	Exostosin family protein	Exostosin family protein	-	Exostosin family protein; FUNCTIONS IN: catalytic activity; INVOLVED IN: biological_process unknown; LOCATED IN: endomembrane system, membrane; CONTAINS InterPro DOMAIN/s: Exostosin-like (InterPro:IPR004263); BEST Arabidopsis thaliana protein match is: Exostosin family protein (TAIR:AT5G11130.1); Has 1489 Blast hits to 1482 proteins in 115 species: Archae - 0; Bacteria - 12; Metazoa - 396; Fungi …	PF03016	PTHR11062,PTHR11062:SF113	KOG1021	2.4.2.41	-	-	CW
Potri.014G151900	1.44062	log7	10	2	X1R_total,aX1R	0	-	Potri.014G151900	-	PTHR33974,PTHR33974:SF2	-	-	-	-	-	-	AT3G21710	-	-	-	-	unknown protein; Has 35333 Blast hits to 34131 proteins in 2444 species: Archae - 798; Bacteria - 22429; Metazoa - 974; Fungi - 991; Plants - 531; Viruses - 0; Other Eukaryotes - 9610 (source: NCBI BLink).	-	PTHR33974,PTHR33974:SF2	-	-	-	-	-
Potri.007G042300	1.4398	log6	1	1	B-5	24	0.570756	Potri.007G042300	PF02234	PTHR10265,PTHR10265:SF23	-	-	-	GO:0007050,GO:0005634,GO:0004861	-	-	AT3G50630	ICK2	KIP-related protein 2	KIP-related protein 2	Kip-related protein (KRP) gene, encodes CDK (cyclin-dependent kinase) inhibitor (CKI), negative regulator of cell division. A member of seven KRP genes found in Arabidopsis thaliana. Differential expression patterns for distinct KRPs were revealed by in situ hybridization. Gene was isolated from a yeast two hybrid screen as an interacting protein of CDC2A. Recombinant protein has a strong kinase …	KIP-related protein 2 (KRP2); FUNCTIONS IN: protein binding, kinase inhibitor activity, cyclin-dependent protein kinase inhibitor activity; INVOLVED IN: negative regulation of cyclin-dependent protein kinase activity, DNA endoreduplication; LOCATED IN: nucleus; EXPRESSED IN: 24 plant structures; EXPRESSED DURING: 9 growth stages; CONTAINS InterPro DOMAIN/s: Cyclin-dependent kinase inhibitor (Inte…	PF02234	PTHR10265,PTHR10265:SF24	-	-	-	GO:0007050,GO:0005634,GO:0004861	-
Potri.013G126800	1.43896	log6	1	1	B-O-4	21	0.631655	Potri.013G126800	-	PTHR16223,PTHR16223:SF41	-	-	-	-	bHLH	-	AT1G05710	-	basic helix-loop-helix (bHLH) DNA-binding superfamily protein	basic helix-loop-helix (bHLH) DNA-binding superfamily protein	-	basic helix-loop-helix (bHLH) DNA-binding superfamily protein; FUNCTIONS IN: sequence-specific DNA binding transcription factor activity; INVOLVED IN: response to ethylene stimulus, regulation of transcription; LOCATED IN: nucleus; EXPRESSED IN: 22 plant structures; EXPRESSED DURING: 13 growth stages; CONTAINS InterPro DOMAIN/s: Helix-loop-helix DNA-binding domain (InterPro:IPR001092), Helix-loop…	-	PTHR16223,PTHR16223:SF41	-	-	-	-	-
Potri.015G046200	1.43689	log6	1	1	S_G	19	0.671146	Potri.015G046200	PF00249	PTHR10641,PTHR10641:SF581	KOG0048	-	K09422	-	MYB	-	AT1G25340	AtMYB116	myb domain protein 116	myb domain protein 116	putative transcription factor (MYB116)	myb domain protein 116 (MYB116); CONTAINS InterPro DOMAIN/s: SANT, DNA-binding (InterPro:IPR001005), Homeodomain-like (InterPro:IPR009057), Myb, DNA-binding (InterPro:IPR014778), HTH transcriptional regulator, Myb-type, DNA-binding (InterPro:IPR017930), Homeodomain-related (InterPro:IPR012287), Myb transcription factor (InterPro:IPR015495); BEST Arabidopsis thaliana protein match is: myb domain p…	PF00249	PTHR10641,PTHR10641:SF581	KOG0048	-	K09422	-	-
Potri.003G099000	1.43296	log7	1	1	H	1	0.668239	Potri.003G099000	PF00931	PTHR23155,PTHR23155:SF633	KOG4658	-	K13457	GO:0043531	-	-	AT3G07040	RPM1	NB-ARC domain-containing disease resistance protein	NB-ARC domain-containing disease resistance protein	Contains an N-terminal tripartite nucleotide binding site and a C-terminal tandem array of leucine-rich repeats. Confers resistance to Pseudomonas syringae strains that carry the avirulence genes avrB and avrRpm1.	RESISTANCE TO P. SYRINGAE PV MACULICOLA 1 (RPM1); FUNCTIONS IN: protein binding, nucleotide binding; INVOLVED IN: defense response, plant-type hypersensitive response; LOCATED IN: plasma membrane; EXPRESSED IN: 20 plant structures; EXPRESSED DURING: 13 growth stages; CONTAINS InterPro DOMAIN/s: NB-ARC (InterPro:IPR002182), Leucine-rich repeat (InterPro:IPR001611), Disease resistance protein (Inte…	PF00931	PTHR23155,PTHR23155:SF458	-	-	K13457	GO:0043531	-
Potri.018G098400	1.42955	log7	1	1	J_B	6	0.563189	Potri.018G098400	PF12796	PTHR24128,PTHR24128:SF22	KOG4412	-	K19044	-	-	-	AT5G57740	XBAT32	XB3 ortholog 2 in Arabidopsis thaliana	XB3 ortholog 2 in Arabidopsis thaliana	Encodes a RING-type E3 ligase XBAT32. Mediates the proteasomal degradation of the ethylene biosynthetic enzyme, 1-aminocyclopropane-1-carboxylate synthase 7.	XB3 ortholog 2 in Arabidopsis thaliana (XBAT32); FUNCTIONS IN: zinc ion binding; EXPRESSED IN: 23 plant structures; EXPRESSED DURING: 15 growth stages; CONTAINS InterPro DOMAIN/s: Zinc finger, RING-type, conserved site (InterPro:IPR017907), Zinc finger, RING-type (InterPro:IPR001841), Ankyrin repeat-containing domain (InterPro:IPR020683), Ankyrin repeat (InterPro:IPR002110); BEST Arabidopsis thal…	PF12796	PTHR24128,PTHR24128:SF22	KOG4412	-	K19044	-	-
Potri.014G142800	1.42319	log6	1	1	H	22	0.59951	Potri.014G142800	PF05097	PTHR33671,PTHR33671:SF2	-	-	-	-	-	-	AT2G30990	-	Protein of unknown function (DUF688)	Protein of unknown function (DUF688)	-	Protein of unknown function (DUF688); CONTAINS InterPro DOMAIN/s: Protein of unknown function DUF688 (InterPro:IPR007789); BEST Arabidopsis thaliana protein match is: Protein of unknown function (DUF688) (TAIR:AT1G29240.1); Has 35333 Blast hits to 34131 proteins in 2444 species: Archae - 798; Bacteria - 22429; Metazoa - 974; Fungi - 991; Plants - 531; Viruses - 0; Other Eukaryotes - 9610 (source:…	PF05097	PTHR33671,PTHR33671:SF2	-	-	-	-	-
Potri.014G057900	1.42046	log8	9	1	H	0	-	-	-	-	-	-	-	-	-	-	-	-	-	-	-	-	-	-	-	-	-	-	-
Potri.005G163900	1.42046	log8	9	1	I_B	0	-	Potri.005G163900	PF03141	PTHR10108,PTHR10108:SF899	-	2.1.1.157	-	GO:0008168	-	-	AT1G78240	OSU1	S-adenosyl-L-methionine-dependent methyltransferases superfamily protein	S-adenosyl-L-methionine-dependent methyltransferases superfamily protein	Encodes TSD2 (TUMOROUS SHOOT DEVELOPMENT2), a putative methyltransferase with an essential role in cell adhesion and coordinated plant development.	TUMOROUS SHOOT DEVELOPMENT 2 (TSD2); FUNCTIONS IN: methyltransferase activity; INVOLVED IN: shoot development, homogalacturonan biosynthetic process, response to cytokinin stimulus, root development; LOCATED IN: Golgi apparatus; EXPRESSED IN: 31 plant structures; EXPRESSED DURING: 13 growth stages; CONTAINS InterPro DOMAIN/s: Protein of unknown function DUF248, methyltransferase putative (InterPr…	PF03141	PTHR10108,PTHR10108:SF899	-	2.1.1.157	-	GO:0008168	CW
Potri.005G163800	1.42046	log8	9	1	I_B	0	-	Potri.005G163800	PF12776	PTHR31704,PTHR31704:SF9	-	-	-	-	-	-	AT5G05800	-	-	-	-	unknown protein; BEST Arabidopsis thaliana protein match is: unknown protein (TAIR:AT3G11290.1); Has 1807 Blast hits to 1807 proteins in 277 species: Archae - 0; Bacteria - 0; Metazoa - 736; Fungi - 347; Plants - 385; Viruses - 0; Other Eukaryotes - 339 (source: NCBI BLink).	PF12776	PTHR31704,PTHR31704:SF6	-	-	-	-	-
Potri.005G184100	1.41662	log6	1	1	H	23	0.574153	Potri.005G184100	-	-	-	-	-	-	-	-	-	-	-	-	-	-	-	-	-	-	-	-	-
Potri.011G016000	1.41466	log6	1	1	aX1R	20	0.634225	Potri.011G016000	PF12796,PF13962	PTHR24177,PTHR24177:SF11	-	-	-	-	-	-	AT3G18670	-	Ankyrin repeat family protein	Ankyrin repeat family protein	-	Ankyrin repeat family protein; CONTAINS InterPro DOMAIN/s: Ankyrin repeat-containing domain (InterPro:IPR020683), Ankyrin repeat (InterPro:IPR002110); BEST Arabidopsis thaliana protein match is: Ankyrin repeat family protein (TAIR:AT5G04700.1); Has 4772 Blast hits to 3121 proteins in 218 species: Archae - 7; Bacteria - 222; Metazoa - 2187; Fungi - 197; Plants - 1396; Viruses - 2; Other Eukaryotes…	PF12796,PF13962	PTHR24177,PTHR24177:SF39	KOG4412	-	-	-	-
Potri.011G146700	1.413	log6	1	1	H	22	0.591986	Potri.011G146700	PF09379,PF00373,PF00784,PF00225	PTHR24115,PTHR24115:SF470	KOG0239	3.6.4.5	-	GO:0005856,GO:0008017,GO:0007018,GO:0005524,GO:0003777,GO:0005871	-	-	AT5G65930	KCBP	kinesin-like calmodulin-binding protein (ZWICHEL)	kinesin-like calmodulin-binding protein (ZWICHEL)	encodes a novel member of the kinesin superfamily of motor proteins. recessive mutations have reduced number of trichome branches.	ZWICHEL (ZWI); FUNCTIONS IN: microtubule motor activity, calmodulin binding; INVOLVED IN: trichome branching, pollen germination; LOCATED IN: plasma membrane; EXPRESSED IN: 24 plant structures; EXPRESSED DURING: 15 growth stages; CONTAINS InterPro DOMAIN/s: FERM central domain (InterPro:IPR019748), Prismane-like (InterPro:IPR011254), MyTH4 domain (InterPro:IPR000857), Kinesin, motor domain (Inter…	PF09379,PF00373,PF00784,PF00225	PTHR24115,PTHR24115:SF470	-	3.6.4.5	-	GO:0005856,GO:0008017,GO:0007018,GO:0005524,GO:0003777,GO:0005871	-
Potri.001G189300	1.40932	log7	1	1	H	6	0.548256	Potri.001G189300	-	-	-	-	-	-	-	-	-	-	-	-	-	-	-	-	-	-	-	-	-
Potri.015G035400	1.40467	log6	1	1	B-B	21	0.606342	Potri.015G035400	-	PTHR12701,PTHR12701:SF12	-	-	-	GO:0016021,GO:0006886,GO:0005783	-	-	AT3G03160	-	-	-	-	FUNCTIONS IN: molecular_function unknown; INVOLVED IN: intracellular protein transport; LOCATED IN: endomembrane system, integral to membrane, endoplasmic reticulum; EXPRESSED IN: 23 plant structures; EXPRESSED DURING: 15 growth stages; CONTAINS InterPro DOMAIN/s: B-cell receptor-associated 31-like (InterPro:IPR008417); BEST Arabidopsis thaliana protein match is: unknown protein (TAIR:AT5G17190.1…	-	PTHR12701,PTHR12701:SF12	-	-	-	GO:0016021,GO:0006886,GO:0005783	-
Potri.006G208300	1.40036	log6	1	1	H	21	0.603158	Potri.006G208300	PF07766	PTHR14009,PTHR14009:SF9	KOG1043	-	-	-	-	-	AT3G11560	-	LETM1-like protein	LETM1-like protein	-	LETM1-like protein; LOCATED IN: chloroplast; EXPRESSED IN: 22 plant structures; EXPRESSED DURING: 13 growth stages; CONTAINS InterPro DOMAIN/s: LETM1-like (InterPro:IPR011685); BEST Arabidopsis thaliana protein match is: LETM1-like protein (TAIR:AT5G06220.2); Has 461 Blast hits to 445 proteins in 157 species: Archae - 0; Bacteria - 8; Metazoa - 136; Fungi - 162; Plants - 104; Viruses - 0; Other E…	PF07766	PTHR14009,PTHR14009:SF9	KOG1043	-	-	-	-
Potri.014G152000	1.39792	log7	8	2	X1R_total,aX1R	0	-	Potri.014G152000	PF00046,PF01852	PTHR24326,PTHR24326:SF216	KOG0483	-	K09338	GO:0003677,GO:0008289	HD-ZIP	-	AT1G05230	HDG2	homeodomain GLABROUS 2	homeodomain GLABROUS 2	Encodes a homeobox-leucine zipper family protein belonging to the HD-ZIP IV family. Mutants have trichomes that appear glass-like under a dissecting microscope as compared to the wild-type trichomes. The mutations do not affect trichome growth or branch number.	homeodomain GLABROUS 2 (HDG2); FUNCTIONS IN: DNA binding, sequence-specific DNA binding transcription factor activity; INVOLVED IN: regulation of transcription, DNA-dependent, trichome morphogenesis; LOCATED IN: nucleus; EXPRESSED IN: 32 plant structures; EXPRESSED DURING: 15 growth stages; CONTAINS InterPro DOMAIN/s: Homeobox, conserved site (InterPro:IPR017970), Homeobox (InterPro:IPR001356), H…	PF00046,PF01852	PTHR24326,PTHR24326:SF239	KOG0484,KOG0483	-	-	GO:0003677,GO:0008289	-
Potri.003G202000	1.39792	log8	8	1	H	0	-	Potri.003G202000	-	PTHR21495,PTHR21495:SF59	-	-	-	-	-	-	AT2G21100	-	Disease resistance-responsive (dirigent-like protein) family protein	Disease resistance-responsive (dirigent-like protein) family protein	-	Disease resistance-responsive (dirigent-like protein) family protein; FUNCTIONS IN: molecular_function unknown; INVOLVED IN: lignan biosynthetic process, defense response; LOCATED IN: endomembrane system; EXPRESSED IN: hypocotyl, root, flower; EXPRESSED DURING: petal differentiation and expansion stage; CONTAINS InterPro DOMAIN/s: Plant disease resistance response protein (InterPro:IPR004265); BE…	PF03018	PTHR21495,PTHR21495:SF80	-	-	-	-	-
Potri.003G201900	1.39792	log8	8	1	H	0	-	Potri.003G201900	PF00931	PTHR23155,PTHR23155:SF630	KOG4658	-	-	GO:0043531	-	-	AT3G14470	-	NB-ARC domain-containing disease resistance protein	NB-ARC domain-containing disease resistance protein	-	NB-ARC domain-containing disease resistance protein; FUNCTIONS IN: protein binding; INVOLVED IN: apoptosis, defense response; LOCATED IN: endomembrane system; EXPRESSED IN: 23 plant structures; EXPRESSED DURING: 14 growth stages; CONTAINS InterPro DOMAIN/s: Leucine-rich repeat-containing protein (InterPro:IPR015766), NB-ARC (InterPro:IPR002182), Leucine-rich repeat (InterPro:IPR001611), Disease r…	PF13855,PF00931	PTHR23155,PTHR23155:SF580	-	-	-	GO:0005515,GO:0043531	-
Potri.002G212100	1.39792	log6	8	3	X1R_total,aX1R,BX1R	0	-	Potri.002G212100	-	-	-	-	-	-	-	-	-	-	-	-	-	-	-	-	-	-	-	-	-
Potri.002G212000	1.39792	log6	8	3	X1R_total,aX1R,BX1R	0	-	Potri.002G212000	-	-	-	-	-	-	-	-	-	-	-	-	-	-	-	-	-	-	-	-	-
Potri.005G140200	1.39723	log7	1	1	B-O-4	4	0.580346	Potri.005G140200	PF00856	PTHR22884,PTHR22884:SF237	-	2.1.1.43	K11430	GO:0005515	-	-	AT2G23380	CLF	SET domain-containing protein	SET domain-containing protein	Similar to the product of the Polycomb-group gene Enhancer of zeste. Required for stable repression of AG and AP3. Putative role in cell fate determination. Involved in the control of leaf morphogenesis. mutants exhibit curled, involute leaves. AGAMOUS and APETALA3 are ectopically expressed in the mutant.	CURLY LEAF (CLF); FUNCTIONS IN: protein binding, sequence-specific DNA binding transcription factor activity; INVOLVED IN: in 7 processes; LOCATED IN: chloroplast; EXPRESSED IN: 15 plant structures; EXPRESSED DURING: 7 growth stages; CONTAINS InterPro DOMAIN/s: SET domain (InterPro:IPR001214); BEST Arabidopsis thaliana protein match is: SET domain-containing protein (TAIR:AT4G02020.1); Has 5951 B…	PF00856	PTHR22884,PTHR22884:SF237	-	2.1.1.43	K11430	GO:0005515	-
Potri.010G157200	1.38927	log6	1	1	B-O-4	20	0.61548	Potri.010G157200	PF01182	PTHR11054,PTHR11054:SF2	KOG3147	3.1.1.31	K01057	GO:0005975	-	-	AT1G13700	PGL1	6-phosphogluconolactonase 1	6-phosphogluconolactonase 1	-	6-phosphogluconolactonase 1 (PGL1); FUNCTIONS IN: 6-phosphogluconolactonase activity, catalytic activity; INVOLVED IN: pentose-phosphate shunt, carbohydrate metabolic process; LOCATED IN: cellular_component unknown; EXPRESSED IN: 11 plant structures; EXPRESSED DURING: LP.06 six leaves visible, LP.04 four leaves visible, 4 anthesis, petal differentiation and expansion stage; CONTAINS InterPro DOMA…	PF01182	PTHR11054,PTHR11054:SF2	KOG3147	3.1.1.31	K01057	GO:0005975	-
Potri.006G026200	1.37313	log6	1	1	H	20	0.603564	Potri.006G026200	PF07690	PTHR23504,PTHR23504:SF29	KOG2615	-	-	GO:0055085,GO:0016021	-	-	AT5G13750	ZIFL1	zinc induced facilitator-like 1	zinc induced facilitator-like 1	-	zinc induced facilitator-like 1 (ZIFL1); FUNCTIONS IN: tetracycline:hydrogen antiporter activity; INVOLVED IN: response to karrikin; LOCATED IN: integral to membrane; EXPRESSED IN: 24 plant structures; EXPRESSED DURING: 15 growth stages; CONTAINS InterPro DOMAIN/s: Major facilitator superfamily (InterPro:IPR020846), Tetracycline resistance protein, TetA (InterPro:IPR001958), Major facilitator sup…	PF07690	PTHR23504,PTHR23504:SF29	KOG2615	-	-	GO:0055085,GO:0016021	-
Potri.003G184100	1.37205	log7	1	1	H	4	0.561753	Potri.003G184100	PF08263,PF13855,PF00069	PTHR27000,PTHR27000:SF79	KOG1187	2.7.11.1	-	GO:0005515,GO:0006468,GO:0005524,GO:0004672	-	-	AT2G24130	-	Leucine-rich receptor-like protein kinase family protein	Leucine-rich receptor-like protein kinase family protein	-	Leucine-rich receptor-like protein kinase family protein; FUNCTIONS IN: protein serine/threonine kinase activity, protein kinase activity, ATP binding; INVOLVED IN: transmembrane receptor protein tyrosine kinase signaling pathway, protein amino acid phosphorylation; LOCATED IN: endomembrane system; EXPRESSED IN: 15 plant structures; EXPRESSED DURING: 7 growth stages; CONTAINS InterPro DOMAIN/s: P…	PF00560,PF13855,PF00069	PTHR27000,PTHR27000:SF192	KOG1187	2.7.11.1	-	GO:0005515,GO:0006468,GO:0005524,GO:0004672	-
Potri.014G165000	1.37192	log6	1	1	H	21	0.582165	Potri.014G165000	-	PTHR34570,PTHR34570:SF2	-	-	-	-	-	-	AT4G16447	-	-	-	-	unknown protein; Has 30201 Blast hits to 17322 proteins in 780 species: Archae - 12; Bacteria - 1396; Metazoa - 17338; Fungi - 3422; Plants - 5037; Viruses - 0; Other Eukaryotes - 2996 (source: NCBI BLink).	-	PTHR34570,PTHR34570:SF2	-	-	-	-	-
Potri.015G097000	1.37158	log6	1	1	PB	21	0.581913	Potri.015G097000	-	PTHR14237	-	2.8.1.9	-	-	-	-	AT4G37100	-	Pyridoxal phosphate (PLP)-dependent transferases superfamily protein	Pyridoxal phosphate (PLP)-dependent transferases superfamily protein	-	Pyridoxal phosphate (PLP)-dependent transferases superfamily protein; FUNCTIONS IN: pyridoxal phosphate binding, catalytic activity; INVOLVED IN: biological_process unknown; LOCATED IN: plasma membrane; CONTAINS InterPro DOMAIN/s: Pyridoxal phosphate-dependent transferase, major domain (InterPro:IPR015424), Pyridoxal phosphate-dependent transferase, major region, subdomain 1 (InterPro:IPR015421);…	-	PTHR14237,PTHR14237:SF31	-	2.8.1.9	-	-	-
Potri.015G045900	1.36707	log6	2	2	S_G,S	1	0.521682	Potri.015G045900	PF13398	PTHR33979,PTHR33979:SF3	-	-	-	-	-	-	AT1G67060	-	-	-	-	unknown protein; FUNCTIONS IN: molecular_function unknown; INVOLVED IN: biological_process unknown; LOCATED IN: plasma membrane; EXPRESSED IN: 22 plant structures; EXPRESSED DURING: 13 growth stages; Has 283 Blast hits to 281 proteins in 136 species: Archae - 0; Bacteria - 145; Metazoa - 0; Fungi - 65; Plants - 41; Viruses - 0; Other Eukaryotes - 32 (source: NCBI BLink).	PF13398	PTHR33979,PTHR33979:SF3	-	-	-	-	-
Potri.001G189400	1.36354	log7	2	1	H	1	0.519076	Potri.001G189400	PF03171,PF14226	PTHR10209,PTHR10209:SF89	KOG0143	-	-	GO:0055114,GO:0016491	-	-	AT1G79760	DTA4	downstream target of AGL15-4	downstream target of AGL15-4	Identified as target of the AGL15 binding motif CArG.	downstream target of AGL15-4 (DTA4); Has 56 Blast hits to 56 proteins in 9 species: Archae - 0; Bacteria - 0; Metazoa - 0; Fungi - 0; Plants - 56; Viruses - 0; Other Eukaryotes - 0 (source: NCBI BLink).	-	PTHR34945,PTHR34945:SF3	KOG0143	-	-	-	-
Potri.T150700	1.36136	log6	2	2	X1R_total,aX1R	1	0.51746	Potri.T150700	PF07690	PTHR11654,PTHR11654:SF94	-	-	K14638	GO:0055085,GO:0016021,GO:0016020,GO:0006810,GO:0005215	-	-	AT1G22540	-	Major facilitator superfamily protein	Major facilitator superfamily protein	-	Major facilitator superfamily protein; FUNCTIONS IN: transporter activity; INVOLVED IN: oligopeptide transport; LOCATED IN: membrane; EXPRESSED IN: 22 plant structures; EXPRESSED DURING: 13 growth stages; CONTAINS InterPro DOMAIN/s: PTR2 family proton/oligopeptide symporter, conserved site (InterPro:IPR018456), Oligopeptide transporter (InterPro:IPR000109), Major facilitator superfamily, general …	PF07690	PTHR11654,PTHR11654:SF94	-	-	-	GO:0055085,GO:0016021,GO:0016020,GO:0006810,GO:0005215	-
Potri.015G112500	1.35789	log6	1	1	B-O-4	21	0.571808	Potri.015G112500	-	PTHR18901,PTHR18901:SF28	-	-	-	-	-	-	AT5G45170	-	Haloacid dehalogenase-like hydrolase (HAD) superfamily protein	Haloacid dehalogenase-like hydrolase (HAD) superfamily protein	-	Haloacid dehalogenase-like hydrolase (HAD) superfamily protein; FUNCTIONS IN: molecular_function unknown; INVOLVED IN: biological_process unknown; LOCATED IN: chloroplast stroma, chloroplast; EXPRESSED IN: 23 plant structures; EXPRESSED DURING: 14 growth stages; BEST Arabidopsis thaliana protein match is: Haloacid dehalogenase-like hydrolase (HAD) superfamily protein (TAIR:AT3G48420.1); Has 352 B…	-	PTHR18901,PTHR18901:SF28	-	-	-	-	-
Potri.016G109600	1.35571	log6	1	1	H	20	0.590709	Potri.016G109600	PF00294	PTHR10584,PTHR10584:SF175	KOG2855	2.7.1.4	-	-	-	-	AT3G54090	FLN1	fructokinase-like 1	fructokinase-like 1	Encodes a fructokinase-like protein (AT3G54090/FLN1, AT1G69200/FLN2), a member of the pfkB-carbohydrate kinase family. FLN1 and FLN2 are potential plastidial thioredoxin z (TRX z) targets. Mutants display mutant chloroplast development, general plant growth and development defects and defects in PEP-dependent transcription.	fructokinase-like 1 (FLN1); FUNCTIONS IN: kinase activity; INVOLVED IN: acetate fermentation, sucrose biosynthetic process, sucrose catabolic process, using beta-fructofuranosidase; LOCATED IN: chloroplast nucleoid, nucleus, chloroplast, nucleoid, cytoplasm; EXPRESSED IN: 22 plant structures; EXPRESSED DURING: 13 growth stages; CONTAINS InterPro DOMAIN/s: Carbohydrate/purine kinase (InterPro:IPR0…	PF00294	PTHR10584,PTHR10584:SF175	KOG2855	2.7.1.4	-	-	-
Potri.002G056000	1.35263	log7	1	1	H	3	0.567924	Potri.002G056000	-	-	-	-	-	-	-	-	-	-	-	-	-	-	-	-	-	-	-	-	-
Potri.015G035500	1.34477	log6	1	1	B-B	19	0.603139	Potri.015G035500	PF08263,PF13855,PF00069	PTHR27008,PTHR27008:SF19	KOG1187	2.7.11.1	-	GO:0005515,GO:0006468,GO:0005524,GO:0004672	-	-	AT1G48480	RKL1	receptor-like kinase 1	receptor-like kinase 1	Arabidopsis thaliana receptor-like protein kinase (RKL1) gene	receptor-like kinase 1 (RKL1); FUNCTIONS IN: protein serine/threonine kinase activity, kinase activity, ATP binding; INVOLVED IN: transmembrane receptor protein tyrosine kinase signaling pathway, protein amino acid phosphorylation; LOCATED IN: plasma membrane; EXPRESSED IN: 23 plant structures; EXPRESSED DURING: 13 growth stages; CONTAINS InterPro DOMAIN/s: Protein kinase, ATP binding site (Inter…	PF08263,PF13855,PF07714	PTHR27008,PTHR27008:SF19	KOG1187	2.7.11.1	-	GO:0005515,GO:0006468,GO:0004672	-
Potri.004G128200	1.34287	log6	6	3	X1R_total,aX1R,BX1R	0	-	Potri.004G128200	PF14111	PTHR31286,PTHR31286:SF2	-	-	-	-	-	-	AT2G01050	-	zinc ion binding;nucleic acid binding	zinc ion binding;nucleic acid binding	-	zinc ion binding;nucleic acid binding; FUNCTIONS IN: zinc ion binding, nucleic acid binding; INVOLVED IN: biological_process unknown; LOCATED IN: cellular_component unknown; CONTAINS InterPro DOMAIN/s: Zinc finger, CCHC-type (InterPro:IPR001878); BEST Arabidopsis thaliana protein match is: unknown protein (TAIR:AT3G31430.1); Has 369 Blast hits to 365 proteins in 15 species: Archae - 0; Bacteria -…	PF14392,PF14111	PTHR31286,PTHR31286:SF7	-	-	-	-	-
Potri.004G128100	1.34287	log6	6	3	X1R_total,aX1R,BX1R	0	-	Potri.004G128100	-	PTHR33078,PTHR33078:SF4	-	-	-	-	-	-	ATCG01280	-	Chloroplast Ycf2;ATPase, AAA type, core	Chloroplast Ycf2;ATPase, AAA type, core	-	YCF2.2; FUNCTIONS IN: nucleoside-triphosphatase activity, nucleotide binding, ATP binding; INVOLVED IN: biological_process unknown; LOCATED IN: chloroplast; CONTAINS InterPro DOMAIN/s: ATPase, AAA+ type, core (InterPro:IPR003593), ATPase, AAA-type, core (InterPro:IPR003959), Chloroplast Ycf2 (InterPro:IPR008543); BEST Arabidopsis thaliana protein match is: Chloroplast Ycf2;ATPase, AAA type, core …	PF00004,PF05695	-	-	-	-	GO:0005524,GO:0009507	-
Potri.017G048200	1.34037	log6	1	1	spirodienone	19	0.599891	Potri.017G048200	PF03000	PTHR32370,PTHR32370:SF6	-	-	-	GO:0016567	-	-	AT5G64330	JK218	Phototropic-responsive NPH3 family protein	Phototropic-responsive NPH3 family protein	Involved in blue light response signaling pathway; interacts with the blue light photoreceptor NPH1. Null mutations abolish phototrophic responses of etiolated seedlings to low fluence blue light. Protein contains multiple protein-protein interaction domains.	NON-PHOTOTROPIC HYPOCOTYL 3 (NPH3); CONTAINS InterPro DOMAIN/s: NPH3 (InterPro:IPR004249), BTB/POZ fold (InterPro:IPR011333), BTB/POZ-like (InterPro:IPR000210); BEST Arabidopsis thaliana protein match is: Phototropic-responsive NPH3 family protein (TAIR:AT1G30440.1); Has 30201 Blast hits to 17322 proteins in 780 species: Archae - 12; Bacteria - 1396; Metazoa - 17338; Fungi - 3422; Plants - 5037; …	PF03000	PTHR32370,PTHR32370:SF6	-	-	-	GO:0016567	-
Potri.010G052400	1.33838	log7	1	1	H	2	0.577915	Potri.010G052400	PF13561	PTHR24322,PTHR24322:SF591	KOG1014	-	K10251	-	-	-	AT1G67730	ATKCR1	beta-ketoacyl reductase 1	beta-ketoacyl reductase 1	Encodes one of the two Arabidopsis homologues to YBR159w encoding a S. cerevisiae beta-ketoacyl reductase (KCR), which catalyzes the first reduction during VLCFA (very long chain fatty acids, >18 carbon) elongation: KCR1 (At1g67730), KCR2 (At1g24470). Complementation of the yeast ybr159Delta mutant demonstrated that the two KCR proteins are divergent and that only AtKCR1 can restore heterologous …	beta-ketoacyl reductase 1 (KCR1); FUNCTIONS IN: oxidoreductase activity, ketoreductase activity, acetoacetyl-CoA reductase activity; INVOLVED IN: very long-chain fatty acid biosynthetic process, embryo development, cuticle development; LOCATED IN: endoplasmic reticulum, membrane; EXPRESSED IN: 26 plant structures; EXPRESSED DURING: 14 growth stages; CONTAINS InterPro DOMAIN/s: Short-chain dehydro…	PF13561	PTHR24322,PTHR24322:SF591	KOG1014	1.1.1.330	K10251	-	-
Potri.012G024500	1.33833	log7	2	1	H	1	0.500458	Potri.012G024500	PF00566	PTHR22957,PTHR22957:SF293	KOG2197	-	-	-	-	-	AT3G49350	-	Ypt/Rab-GAP domain of gyp1p superfamily protein	Ypt/Rab-GAP domain of gyp1p superfamily protein	-	Ypt/Rab-GAP domain of gyp1p superfamily protein; FUNCTIONS IN: RAB GTPase activator activity; INVOLVED IN: regulation of Rab GTPase activity; LOCATED IN: intracellular, chloroplast; EXPRESSED IN: 22 plant structures; EXPRESSED DURING: 13 growth stages; CONTAINS InterPro DOMAIN/s: RabGAP/TBC (InterPro:IPR000195); BEST Arabidopsis thaliana protein match is: Ypt/Rab-GAP domain of gyp1p superfamily p…	PF00566	PTHR22957,PTHR22957:SF312	KOG2197	-	-	-	-
Potri.011G110000	1.3343	log6	4	1	H	10	0.584122	Potri.011G110000	PF01453	PTHR32444,PTHR32444:SF13	-	-	-	-	-	-	AT1G78850	-	D-mannose binding lectin protein with Apple-like carbohydrate-binding domain	D-mannose binding lectin protein with Apple-like carbohydrate-binding domain	curculin-like (mannose-binding) lectin family protein, low similarity to ser/thr protein kinase from Zea mays (GI:2598067); contains Pfam lectin (probable mannose binding) domain PF01453 but not the protein kinase domain of the Z. mays protein	D-mannose binding lectin protein with Apple-like carbohydrate-binding domain; FUNCTIONS IN: sugar binding; LOCATED IN: apoplast, cell wall, plasma membrane, plant-type cell wall; EXPRESSED IN: phloem, stem, guard cell, cultured cell, callus; CONTAINS InterPro DOMAIN/s: Curculin-like (mannose-binding) lectin (InterPro:IPR001480), Apple-like (InterPro:IPR003609); BEST Arabidopsis thaliana protein m…	PF01453	PTHR32444,PTHR32444:SF13	-	-	-	-	-
Potri.006G056500	1.32154	log7	1	1	I_B	4	0.524467	Potri.006G056500	PF01428,PF01754	PTHR10634,PTHR10634:SF32	KOG3173	-	-	GO:0008270,GO:0003677	-	-	AT1G51200	-	A20/AN1-like zinc finger family protein	A20/AN1-like zinc finger family protein	-	A20/AN1-like zinc finger family protein; FUNCTIONS IN: DNA binding, zinc ion binding; INVOLVED IN: biological_process unknown; LOCATED IN: cellular_component unknown; EXPRESSED IN: 24 plant structures; EXPRESSED DURING: 15 growth stages; CONTAINS InterPro DOMAIN/s: Zinc finger, AN1-type (InterPro:IPR000058), Zinc finger, A20-type (InterPro:IPR002653); BEST Arabidopsis thaliana protein match is: A…	PF01428,PF01754	PTHR10634,PTHR10634:SF32	KOG3173	-	-	GO:0008270,GO:0003677	-
Potri.009G035700	1.31582	log7	1	1	H	3	0.540748	Potri.009G035700	PF00069,PF00139	PTHR27007,PTHR27007:SF7	KOG1187	2.7.11.1	-	GO:0006468,GO:0005524,GO:0004672,GO:0030246	-	-	AT3G45430	-	Concanavalin A-like lectin protein kinase family protein	Concanavalin A-like lectin protein kinase family protein	-	Concanavalin A-like lectin protein kinase family protein; FUNCTIONS IN: kinase activity; INVOLVED IN: protein amino acid phosphorylation; LOCATED IN: endomembrane system; EXPRESSED IN: 7 plant structures; EXPRESSED DURING: petal differentiation and expansion stage, LP.12 twelve leaves visible; CONTAINS InterPro DOMAIN/s: Legume lectin, beta chain (InterPro:IPR001220), Protein kinase, ATP binding …	PF00069,PF00139	PTHR27007,PTHR27007:SF63	KOG1187	2.7.11.1	-	GO:0006468,GO:0005524,GO:0004672,GO:0030246	-
Potri.008G195800	1.31172	log7	1	1	H	2	0.55823	Potri.008G195800	PF00069	PTHR22983,PTHR22983:SF15	-	2.7.11.1	K17545	GO:0006468,GO:0005524,GO:0004672	-	-	AT5G18700	EMB3013	Protein kinase family protein with ARM repeat domain	Protein kinase family protein with ARM repeat domain	Encodes a microtubule-associated kinase-like protein RUNKEL (RUK). Contains a putative serine/threonine kinase domain and a microtubule-binding domain. RUK directly binds to microtubules in vitro and colocalizes with mitotic preprophase band, spindle, and phragmoplast in vivo. Required for cell plate expansion in cytokinesis.	Protein kinase family protein with ARM repeat domain; CONTAINS InterPro DOMAIN/s: Serine/threonine-protein kinase domain (InterPro:IPR002290), Armadillo-like helical (InterPro:IPR011989), Serine/threonine-protein kinase-like domain (InterPro:IPR017442), Protein kinase-like domain (InterPro:IPR011009), Serine/threonine-protein kinase, active site (InterPro:IPR008271), Protein kinase, catalytic dom…	PF00069	PTHR22983,PTHR22983:SF15	-	2.7.11.1	K17545	GO:0006468,GO:0005524,GO:0004672	-
Potri.018G122400	1.30798	log8	5	1	H	0	-	Potri.018G122400	-	-	-	-	-	-	-	-	-	-	-	-	-	-	-	-	-	-	-	-	-
Potri.001G346800	1.30798	log8	5	1	H	0	-	Potri.001G346800	PF00295	PTHR31375,PTHR31375:SF34	-	3.2.1.15	-	GO:0005975,GO:0004650	-	CW	AT5G14650	-	Pectin lyase-like superfamily protein	Pectin lyase-like superfamily protein	-	Pectin lyase-like superfamily protein; FUNCTIONS IN: polygalacturonase activity; INVOLVED IN: carbohydrate metabolic process; LOCATED IN: endomembrane system; EXPRESSED IN: 7 plant structures; EXPRESSED DURING: F mature embryo stage, LP.02 two leaves visible, petal differentiation and expansion stage; CONTAINS InterPro DOMAIN/s: Pectin lyase fold/virulence factor (InterPro:IPR011050), Glycoside h…	PF12708	PTHR31375,PTHR31375:SF34	-	3.2.1.15	K01184	-	CW
Potri.004G078700	1.29917	log6	1	1	H	18	0.589978	Potri.004G078700	PF04970	PTHR13943,PTHR13943:SF44	-	-	-	-	-	-	AT3G02700	-	NC domain-containing protein-related	NC domain-containing protein-related	-	NC domain-containing protein-related; CONTAINS InterPro DOMAIN/s: NC (InterPro:IPR007053); BEST Arabidopsis thaliana protein match is: NC domain-containing protein-related (TAIR:AT5G16360.1); Has 186 Blast hits to 185 proteins in 40 species: Archae - 0; Bacteria - 31; Metazoa - 10; Fungi - 0; Plants - 139; Viruses - 0; Other Eukaryotes - 6 (source: NCBI BLink).	PF04970	PTHR13943,PTHR13943:SF44	-	-	-	-	-
Potri.009G102000	1.29174	log6	2	1	B-B	15	0.548094	Potri.009G102000	PF08553	PTHR31913,PTHR31913:SF1	-	-	-	-	-	-	AT3G19240	-	Vacuolar import/degradation, Vid27-related protein	Vacuolar import/degradation, Vid27-related protein	-	Vacuolar import/degradation, Vid27-related protein; FUNCTIONS IN: molecular_function unknown; INVOLVED IN: N-terminal protein myristoylation; LOCATED IN: cellular_component unknown; EXPRESSED IN: 25 plant structures; EXPRESSED DURING: 15 growth stages; CONTAINS InterPro DOMAIN/s: WD40 repeat-like-containing domain (InterPro:IPR011046), Vacuolar import/degradation, Vid27-related (InterPro:IPR01386…	PF08553	PTHR31913,PTHR31913:SF1	-	-	-	-	-
Potri.004G078800	1.2848	log6	1	1	H	19	0.558862	Potri.004G078800	PF03514	PTHR31636,PTHR31636:SF4	-	-	-	-	GRAS	-	AT5G52510	SCL8	SCARECROW-like 8	SCARECROW-like 8	-	SCARECROW-like 8 (SCL8); CONTAINS InterPro DOMAIN/s: Transcription factor GRAS (InterPro:IPR005202); BEST Arabidopsis thaliana protein match is: SCARECROW-like 1 (TAIR:AT1G21450.1); Has 2327 Blast hits to 2305 proteins in 315 species: Archae - 0; Bacteria - 4; Metazoa - 13; Fungi - 36; Plants - 2242; Viruses - 0; Other Eukaryotes - 32 (source: NCBI BLink).	PF03514	PTHR31636,PTHR31636:SF4	-	-	-	-	-
Potri.008G043900	1.28294	log6	1	1	H	18	0.578001	Potri.008G043900	PF03195	PTHR31301,PTHR31301:SF14	-	-	-	-	LBD	-	AT1G07900	LBD1	LOB domain-containing protein 1	LOB domain-containing protein 1	-	LOB domain-containing protein 1 (LBD1); CONTAINS InterPro DOMAIN/s: Lateral organ boundaries, LOB (InterPro:IPR004883); BEST Arabidopsis thaliana protein match is: LOB domain-containing protein 11 (TAIR:AT2G28500.1); Has 1035 Blast hits to 1030 proteins in 25 species: Archae - 0; Bacteria - 0; Metazoa - 0; Fungi - 0; Plants - 1035; Viruses - 0; Other Eukaryotes - 0 (source: NCBI BLink).	PF03195	PTHR31301,PTHR31301:SF14	-	-	-	-	-
Potri.010G070600	1.28228	log6	1	1	H	18	0.577509	Potri.010G070600	PF00433,PF00069	PTHR24356,PTHR24356:SF161	-	2.7.11.1	-	GO:0006468,GO:0005524,GO:0004674,GO:0004672	-	-	AT4G14350	-	AGC (cAMP-dependent, cGMP-dependent and protein kinase C) kinase family protein	AGC (cAMP-dependent, cGMP-dependent and protein kinase C) kinase family protein	-	AGC (cAMP-dependent, cGMP-dependent and protein kinase C) kinase family protein; FUNCTIONS IN: protein kinase activity, kinase activity, ATP binding; INVOLVED IN: protein amino acid phosphorylation; LOCATED IN: cytosol, nucleus, plasma membrane, cytoplasm, phragmoplast; EXPRESSED IN: 23 plant structures; EXPRESSED DURING: 13 growth stages; CONTAINS InterPro DOMAIN/s: Protein kinase, ATP binding s…	PF00433,PF07714	PTHR24356,PTHR24356:SF212	-	2.7.11.1	K08790	GO:0006468,GO:0005524,GO:0004674,GO:0004672	-
Potri.008G105400	1.27157	log7	1	1	PB	1	0.549094	Potri.008G105400	PF12617	-	-	-	-	-	-	-	-	-	-	-	-	-	-	-	-	-	-	-	-
Potri.002G055900	1.27014	log7	1	1	H	1	0.548039	Potri.002G055900	PF07717	PTHR18934,PTHR18934:SF115	-	-	-	-	-	-	AT2G30800	ATVT-1	helicase in vascular tissue and tapetum	helicase in vascular tissue and tapetum	Has RNA or DNA helicase activity and expressed specifically in tapetum and vascular tissue. First identified member of a new group of the mle helicase group of the DEAH family.	helicase in vascular tissue and tapetum (HVT1); CONTAINS InterPro DOMAIN/s: Helicase-associated domain (InterPro:IPR007502), DNA/RNA helicase, DEAD/DEAH box type, N-terminal (InterPro:IPR011545), Domain of unknown function DUF1605 (InterPro:IPR011709), Ankyrin repeat-containing domain (InterPro:IPR020683), DEAD-like helicase, N-terminal (InterPro:IPR014001), DNA/RNA helicase, C-terminal (InterPro…	PF01424,PF00270,PF07717,PF00271,PF04408	PTHR18934,PTHR18934:SF115	-	3.6.4.13	-	GO:0003676,GO:0005524,GO:0004386	-
Potri.012G036800	1.26528	log8	4	1	H	0	-	Potri.012G036800	PF01722	PTHR12735,PTHR12735:SF21	KOG2313	-	K05527	-	-	-	AT1G55805	-	BolA-like family protein	BolA-like family protein	-	BolA-like family protein; FUNCTIONS IN: transcription regulator activity; INVOLVED IN: biological_process unknown; LOCATED IN: chloroplast; EXPRESSED IN: 23 plant structures; EXPRESSED DURING: 13 growth stages; CONTAINS InterPro DOMAIN/s: BolA-like protein (InterPro:IPR002634); BEST Arabidopsis thaliana protein match is: chloroplast sulfur E (TAIR:AT4G26500.1); Has 3687 Blast hits to 3687 protein…	PF01722	PTHR12735,PTHR12735:SF21	KOG2313	-	K05527	-	-
Potri.004G150900	1.26528	log8	4	1	H	0	-	Potri.004G150900	PF01715	PTHR11088	KOG1384	2.5.1.27,2.5.1.112	K10760	GO:0008033	-	-	AT5G19040	ATIPT5	isopentenyltransferase 5	isopentenyltransferase 5	Encodes cytokinin synthase.	isopentenyltransferase 5 (IPT5); CONTAINS InterPro DOMAIN/s: tRNA isopentenyltransferase (InterPro:IPR002627); BEST Arabidopsis thaliana protein match is: isopentenyltransferase 7 (TAIR:AT3G23630.1); Has 1807 Blast hits to 1807 proteins in 277 species: Archae - 0; Bacteria - 0; Metazoa - 736; Fungi - 347; Plants - 385; Viruses - 0; Other Eukaryotes - 339 (source: NCBI BLink).	PF01715	PTHR11088,PTHR11088:SF30	KOG1384	2.5.1.27,2.5.1.112	K10760	GO:0008033	-
Potri.002G074200	1.26208	log6	1	1	B-5	10	0.726652	Potri.002G074200	-	PTHR33133,PTHR33133:SF5	-	-	-	-	-	-	AT1G31130	-	-	-	-	unknown protein; FUNCTIONS IN: molecular_function unknown; INVOLVED IN: biological_process unknown; LOCATED IN: cellular_component unknown; EXPRESSED IN: 23 plant structures; EXPRESSED DURING: 13 growth stages; BEST Arabidopsis thaliana protein match is: unknown protein (TAIR:AT4G19950.1); Has 246 Blast hits to 244 proteins in 29 species: Archae - 2; Bacteria - 16; Metazoa - 0; Fungi - 0; Plants …	-	PTHR33133,PTHR33133:SF12	-	-	-	-	-
Potri.009G108300	1.2593	log7	1	1	H	2	0.519533	Potri.009G108300	PF00787,PF08628,PF02194	PTHR22999,PTHR22999:SF23	-	-	K17925	GO:0035091	-	-	AT2G15900	-	Phox-associated domain;Phox-like;Sorting nexin, C-terminal	Phox-associated domain;Phox-like;Sorting nexin, C-terminal	-	Phox-associated domain;Phox-like;Sorting nexin, C-terminal; FUNCTIONS IN: phosphoinositide binding; INVOLVED IN: signal transduction, intracellular signaling pathway; LOCATED IN: cellular_component unknown; EXPRESSED IN: 23 plant structures; EXPRESSED DURING: 13 growth stages; CONTAINS InterPro DOMAIN/s: PX-associated, sorting nexin 13 (InterPro:IPR013996), Sorting nexin, C-terminal (InterPro:IPR…	PF00787,PF08628,PF02194	PTHR22999,PTHR22999:SF23	KOG2101	-	K17925	GO:0035091	-
Potri.017G018500	1.25801	log6	1	1	H	16	0.600604	Potri.017G018500	PF00564,PF02042	PTHR32002,PTHR32002:SF7	-	-	-	GO:0005515	Nin-like	-	AT2G43500	-	Plant regulator RWP-RK family protein	Plant regulator RWP-RK family protein	-	Plant regulator RWP-RK family protein; CONTAINS InterPro DOMAIN/s: Octicosapeptide/Phox/Bem1p (InterPro:IPR000270), Plant regulator RWP-RK (InterPro:IPR003035); BEST Arabidopsis thaliana protein match is: Plant regulator RWP-RK family protein (TAIR:AT3G59580.2); Has 665 Blast hits to 521 proteins in 81 species: Archae - 0; Bacteria - 147; Metazoa - 3; Fungi - 2; Plants - 476; Viruses - 0; Other E…	PF00564,PF02042	PTHR32002,PTHR32002:SF7	-	-	-	GO:0005515	-
Potri.014G071300	1.25755	log6	3	1	PB	9	0.588612	Potri.014G071300	-	-	-	-	-	-	-	-	-	-	-	-	-	-	-	-	-	-	-	-	-
Potri.018G029000	1.25283	log7	1	1	H	2	0.514758	Potri.018G029000	PF01535	PTHR24015,PTHR24015:SF239	-	-	-	-	-	-	AT1G18485	-	Pentatricopeptide repeat (PPR) superfamily protein	Pentatricopeptide repeat (PPR) superfamily protein	-	Pentatricopeptide repeat (PPR) superfamily protein; CONTAINS InterPro DOMAIN/s: Pentatricopeptide repeat (InterPro:IPR002885); BEST Arabidopsis thaliana protein match is: Tetratricopeptide repeat (TPR)-like superfamily protein (TAIR:AT3G57430.1); Has 47794 Blast hits to 13382 proteins in 245 species: Archae - 0; Bacteria - 5; Metazoa - 44; Fungi - 66; Plants - 47218; Viruses - 0; Other Eukaryotes…	PF14432,PF13812,PF13041,PF01535	PTHR24015,PTHR24015:SF475	-	-	-	-	-
Potri.012G133400	1.25227	log6	2	1	H	13	0.559968	Potri.012G133400	PF00240,PF02179	PTHR12329,PTHR12329:SF11	KOG4361	-	-	GO:0005515,GO:0051087	-	-	AT5G52060	ATBAG1	BCL-2-associated athanogene 1	BCL-2-associated athanogene 1	A member of Arabidopsis BAG (Bcl-2-associated athanogene) proteins, plant homologs of mammalian regulators of apoptosis. Plant BAG proteins are multi-functional and remarkably similar to their animal counterparts, as they regulate apoptotic-like processes ranging from pathogen attack, to abiotic stress, to plant development.	BCL-2-associated athanogene 1 (BAG1); INVOLVED IN: regulation of apoptosis, apoptosis; LOCATED IN: mitochondrion; EXPRESSED IN: 22 plant structures; EXPRESSED DURING: 13 growth stages; CONTAINS InterPro DOMAIN/s: Apoptosis regulator, Bcl-2 protein, BAG (InterPro:IPR003103), Ubiquitin supergroup (InterPro:IPR019955); BEST Arabidopsis thaliana protein match is: BCL-2-associated athanogene 3 (TAIR:A…	PF02179	PTHR12329,PTHR12329:SF11	KOG4361	-	-	GO:0051087	-
Potri.006G168600	1.24877	log7	1	1	H	2	0.511757	Potri.006G168600	-	-	-	-	-	-	-	-	-	-	-	-	-	-	-	-	-	-	-	-	-
Potri.001G325200	1.24856	log7	1	1	H	2	0.511606	Potri.001G325200	PF03009	PTHR22958,PTHR22958:SF10	KOG2421	3.1.4.46	K18696	GO:0008081,GO:0006629	-	-	AT3G02040	SRG3	senescence-related gene 3	senescence-related gene 3	Encodes a member of the glycerophosphodiester phosphodiesterase (GDPD) family. Has glycerophosphodiester phosphodiesterase activity. Functions in maintaining cellular phosphate homeostasis under phosphate starvation.	senescence-related gene 3 (SRG3); FUNCTIONS IN: phosphoric diester hydrolase activity, glycerophosphodiester phosphodiesterase activity; INVOLVED IN: glycerol metabolic process, lipid metabolic process; EXPRESSED IN: 18 plant structures; EXPRESSED DURING: 8 growth stages; CONTAINS InterPro DOMAIN/s: PLC-like phosphodiesterase, TIM beta/alpha-barrel domain (InterPro:IPR017946), Glycerophosphoryl d…	PF03009	PTHR22958,PTHR22958:SF10	KOG2421	3.1.4.46	-	GO:0008081,GO:0006629	-
Potri.005G156600	1.24471	log6	1	1	PB	16	0.590786	Potri.005G156600	PF00484	PTHR11002,PTHR11002:SF19	KOG1578	4.2.1.1	K01673	GO:0008270,GO:0004089	-	-	AT4G33580	ATBCA5	beta carbonic anhydrase 5	beta carbonic anhydrase 5	-	beta carbonic anhydrase 5 (BCA5); FUNCTIONS IN: carbonate dehydratase activity, zinc ion binding; INVOLVED IN: carbon utilization; LOCATED IN: chloroplast; EXPRESSED IN: 25 plant structures; EXPRESSED DURING: 13 growth stages; CONTAINS InterPro DOMAIN/s: Carbonic anhydrase, prokaryotic-like, conserved site (InterPro:IPR015892), Carbonic anhydrase (InterPro:IPR001765); BEST Arabidopsis thaliana pr…	PF00484	PTHR11002,PTHR11002:SF12	KOG1578	4.2.1.1	K01673	GO:0008270,GO:0004089	-
Potri.011G022300	1.24389	log7	1	1	H	1	0.528665	Potri.011G022300	PF12763,PF00350,PF16880	PTHR11216,PTHR11216:SF76	-	-	K12483	-	-	-	AT4G05520	ATEHD2	EPS15 homology domain 2	EPS15 homology domain 2	Encodes AtEHD2, one of the Arabidopsis Eps15 homology domain proteins involved in endocytosis (AtEHD1, At3g20290).	EPS15 homology domain 2 (EHD2); FUNCTIONS IN: GTP binding, GTPase activity, calcium ion binding; INVOLVED IN: endocytosis; LOCATED IN: plasma membrane, microsome, membrane, cytoplasm; EXPRESSED IN: 22 plant structures; EXPRESSED DURING: 13 growth stages; CONTAINS InterPro DOMAIN/s: EF-HAND 2 (InterPro:IPR018249), EPS15 homology (EH) (InterPro:IPR000261), Dynamin, GTPase domain (InterPro:IPR001401…	PF12763,PF00350,PF16880	PTHR11216,PTHR11216:SF76	-	-	K12483	-	-
Potri.017G057800	1.24321	log6	1	1	PB	16	0.589681	Potri.017G057800	PF00862,PF05116,PF00534	PTHR12526,PTHR12526:SF351	KOG0853	2.4.1.14	K00696	GO:0016157,GO:0005985	-	-	AT1G04920	ATSPS3F	sucrose phosphate synthase 3F	sucrose phosphate synthase 3F	Encodes a protein with putative sucrose-phosphate synthase activity.	sucrose phosphate synthase 3F (SPS3F); FUNCTIONS IN: sucrose-phosphate synthase activity, transferase activity, transferring glycosyl groups; INVOLVED IN: biosynthetic process, sucrose metabolic process; LOCATED IN: cellular_component unknown; EXPRESSED IN: 9 plant structures; EXPRESSED DURING: LP.04 four leaves visible, 4 anthesis, C globular stage, petal differentiation and expansion stage; CON…	PF00862,PF05116,PF00534	PTHR12526,PTHR12526:SF360	KOG0853	2.4.1.14	K00696	GO:0016157,GO:0005985	-
Potri.001G417200	1.23931	log6	1	1	S_G	16	0.586803	Potri.001G417200	PF12624	PTHR22774,PTHR22774:SF11	-	-	-	-	-	-	AT3G20720	-	-	-	-	unknown protein; FUNCTIONS IN: molecular_function unknown; INVOLVED IN: biological_process unknown; EXPRESSED IN: 22 plant structures; EXPRESSED DURING: 13 growth stages.	PF12624	PTHR22774,PTHR22774:SF11	-	-	-	-	-
Potri.013G041000	1.23279	log7	1	1	spirodienone	1	0.52047	Potri.013G041000	PF00010	PTHR16223,PTHR16223:SF38	-	-	-	GO:0046983	bHLH	-	AT4G02590	UNE12	basic helix-loop-helix (bHLH) DNA-binding superfamily protein	basic helix-loop-helix (bHLH) DNA-binding superfamily protein	-	unfertilized embryo sac 12 (UNE12); FUNCTIONS IN: DNA binding, sequence-specific DNA binding transcription factor activity; INVOLVED IN: double fertilization forming a zygote and endosperm, regulation of transcription; LOCATED IN: nucleus; EXPRESSED IN: 22 plant structures; EXPRESSED DURING: 13 growth stages; CONTAINS InterPro DOMAIN/s: Helix-loop-helix DNA-binding domain (InterPro:IPR001092), He…	PF00010	PTHR16223,PTHR16223:SF15	-	-	-	GO:0046983	-
Potri.005G166600	1.22061	log7	1	1	H	1	0.511474	Potri.005G166600	PF03168	PTHR31852,PTHR31852:SF40	-	-	-	-	-	-	AT2G27080	-	Late embryogenesis abundant (LEA) hydroxyproline-rich glycoprotein family	Late embryogenesis abundant (LEA) hydroxyproline-rich glycoprotein family	-	Late embryogenesis abundant (LEA) hydroxyproline-rich glycoprotein family; CONTAINS InterPro DOMAIN/s: Late embryogenesis abundant protein, group 2 (InterPro:IPR004864); BEST Arabidopsis thaliana protein match is: Late embryogenesis abundant (LEA) hydroxyproline-rich glycoprotein family (TAIR:AT5G21130.1); Has 1062 Blast hits to 1061 proteins in 28 species: Archae - 0; Bacteria - 0; Metazoa - 0; …	PF03168	PTHR31852,PTHR31852:SF0	-	-	-	-	-
Potri.001G346000	1.22024	log6	1	1	H	14	0.613734	Potri.001G346000	PF12530	PTHR16212,PTHR16212:SF4	-	-	-	-	-	-	AT3G27670	RST1	ARM repeat superfamily protein	ARM repeat superfamily protein	A novel protein, did not show high similarity to any protein of known function; reveals a novel genetic connection between lipid synthesis and embryo development. Expressed in all tissues examined including leaves, flowers, roots, stems, and siliques, but accumulation levels were not correlated with the degree to which different organs appeared affected by the mutation. Mutant plants showed alter…	RESURRECTION1 (RST1); FUNCTIONS IN: binding; INVOLVED IN: cuticle hydrocarbon biosynthetic process, embryo development ending in seed dormancy; EXPRESSED IN: 24 plant structures; EXPRESSED DURING: 13 growth stages; CONTAINS InterPro DOMAIN/s: Armadillo-type fold (InterPro:IPR016024); Has 92 Blast hits to 88 proteins in 41 species: Archae - 0; Bacteria - 0; Metazoa - 50; Fungi - 0; Plants - 29; Vi…	PF12530	PTHR16212,PTHR16212:SF4	-	-	-	-	-
Potri.016G090400	1.21023	log6	3	3	X1R_total,aX1R,BX1R	0	-	Potri.016G090400	PF00651,PF03000	PTHR32370,PTHR32370:SF38	-	-	-	GO:0005515	-	-	AT5G03250	-	Phototropic-responsive NPH3 family protein	Phototropic-responsive NPH3 family protein	-	Phototropic-responsive NPH3 family protein; FUNCTIONS IN: signal transducer activity; INVOLVED IN: response to light stimulus; LOCATED IN: cellular_component unknown; EXPRESSED IN: 10 plant structures; EXPRESSED DURING: 4 anthesis, F mature embryo stage, petal differentiation and expansion stage, E expanded cotyledon stage, D bilateral stage; CONTAINS InterPro DOMAIN/s: NPH3 (InterPro:IPR004249),…	PF00651,PF03000	PTHR32370,PTHR32370:SF10	-	-	-	GO:0005515	-
Potri.013G084700	1.21023	log6	3	3	X1R_total,aX1R,BX1R	0	-	Potri.013G084700	-	-	-	-	-	-	-	-	-	-	-	-	-	-	-	-	-	-	-	-	-
Potri.013G084600	1.21023	log6	3	3	X1R_total,aX1R,BX1R	0	-	Potri.013G084600	-	PTHR34741	-	-	-	-	-	-	-	-	-	-	-	-	-	-	-	-	-	-	-
Potri.013G081500	1.21023	log6	3	3	X1R_total,aX1R,BX1R	0	-	Potri.013G081500	-	-	-	-	-	-	-	-	-	-	-	-	-	-	-	-	-	-	-	-	-
Potri.012G142000	1.21023	log8	3	1	B-O-4	0	-	Potri.012G142000	PF00067	PTHR24282,PTHR24282:SF15	KOG0157	-	-	GO:0055114,GO:0020037,GO:0016705,GO:0005506	-	-	AT5G52400	CYP715A1	cytochrome P450, family 715, subfamily A, polypeptide 1	cytochrome P450, family 715, subfamily A, polypeptide 1	member of CYP715A	cytochrome P450, family 715, subfamily A, polypeptide 1 (CYP715A1); FUNCTIONS IN: electron carrier activity, monooxygenase activity, iron ion binding, oxygen binding, heme binding; INVOLVED IN: response to salt stress; LOCATED IN: endomembrane system; EXPRESSED IN: 8 plant structures; EXPRESSED DURING: 4 anthesis, C globular stage, petal differentiation and expansion stage; CONTAINS InterPro DOMA…	PF00067	PTHR24282,PTHR24282:SF15	KOG0157	-	-	GO:0055114,GO:0020037,GO:0016705,GO:0005506	-
Potri.012G024600	1.21023	log8	3	1	H	0	-	Potri.012G024600	PF00173	PTHR19359,PTHR19359:SF22	KOG0537	-	-	-	-	-	AT5G53560	ATB5-A	cytochrome B5 isoform E	cytochrome B5 isoform E	Encodes a cytochrome b5 isoform that can be reduced by AtCBR, a cytochrome b5 reductase.	cytochrome B5 isoform E (CB5-E); FUNCTIONS IN: heme binding; LOCATED IN: chloroplast thylakoid membrane, endoplasmic reticulum, plasma membrane, endoplasmic reticulum membrane, vacuole; EXPRESSED IN: 26 plant structures; EXPRESSED DURING: 13 growth stages; CONTAINS InterPro DOMAIN/s: Cytochrome b5, heme-binding site (InterPro:IPR018506), Cytochrome b5 (InterPro:IPR001199); BEST Arabidopsis thalia…	PF00173	PTHR19359,PTHR19359:SF22	KOG0537	-	-	-	-
Potri.010G131200	1.21023	log6	3	3	X1R_total,aX1R,BX1R	0	-	Potri.010G131200	PF02668	PTHR10696,PTHR10696:SF29	-	-	-	GO:0055114,GO:0016491	-	-	AT3G21360	-	2-oxoglutarate (2OG) and Fe(II)-dependent oxygenase superfamily protein	2-oxoglutarate (2OG) and Fe(II)-dependent oxygenase superfamily protein	-	2-oxoglutarate (2OG) and Fe(II)-dependent oxygenase superfamily protein; FUNCTIONS IN: oxidoreductase activity; INVOLVED IN: oxidation reduction; LOCATED IN: nucleus; EXPRESSED IN: 21 plant structures; EXPRESSED DURING: 13 growth stages; CONTAINS InterPro DOMAIN/s: Taurine catabolism dioxygenase TauD/TfdA (InterPro:IPR003819); Has 1029 Blast hits to 1021 proteins in 229 species: Archae - 0; Bacte…	PF02668	PTHR10696,PTHR10696:SF21	-	-	-	GO:0055114,GO:0016491	-
Potri.010G131100	1.21023	log6	3	3	X1R_total,aX1R,BX1R	0	-	Potri.010G131100	PF03188	PTHR10106,PTHR10106:SF20	KOG1619	1.16.5.1	K08360	GO:0016021	-	-	AT1G26100	-	Cytochrome b561/ferric reductase transmembrane protein family	Cytochrome b561/ferric reductase transmembrane protein family	-	Cytochrome b561/ferric reductase transmembrane protein family; FUNCTIONS IN: carbon-monoxide oxygenase activity; LOCATED IN: endomembrane system, integral to membrane; EXPRESSED IN: 21 plant structures; EXPRESSED DURING: 13 growth stages; CONTAINS InterPro DOMAIN/s: Cytochrome b561, eukaryote (InterPro:IPR004877), Cytochrome b561/ferric reductase transmembrane (InterPro:IPR006593); BEST Arabidops…	PF03188	PTHR10106,PTHR10106:SF20	KOG1619	1.16.5.1	K08360	GO:0016021	-
Potri.009G135200	1.21023	log6	3	3	X1R_total,aX1R,BX1R	0	-	Potri.009G135200	PF00403	PTHR22814,PTHR22814:SF155	KOG1603	-	-	GO:0046872,GO:0030001	-	-	AT4G38580	ATFP6	farnesylated protein 6	farnesylated protein 6	putative farnesylated protein (At4g38580) mRNA, complete	farnesylated protein 6 (FP6); FUNCTIONS IN: metal ion binding; INVOLVED IN: heat acclimation; LOCATED IN: plasma membrane; EXPRESSED IN: 23 plant structures; EXPRESSED DURING: 13 growth stages; CONTAINS InterPro DOMAIN/s: Heavy metal transport/detoxification protein (InterPro:IPR006121); BEST Arabidopsis thaliana protein match is: Heavy metal transport/detoxification superfamily protein (TAIR:AT4…	PF00403	PTHR22814,PTHR22814:SF155	KOG1603	-	-	GO:0046872,GO:0030001	-
Potri.004G190000	1.21023	log8	3	1	H	0	-	Potri.004G190000	-	-	-	-	-	-	-	-	-	-	-	-	-	-	-	-	-	-	-	-	-
Potri.003G139400	1.21023	log6	3	3	X1R_total,aX1R,BX1R	0	-	Potri.003G139400	-	PTHR34200,PTHR34200:SF2	-	-	-	-	-	-	AT1G64385	-	-	-	-	unknown protein; FUNCTIONS IN: molecular_function unknown; INVOLVED IN: biological_process unknown; LOCATED IN: endomembrane system; Has 66 Blast hits to 66 proteins in 21 species: Archae - 0; Bacteria - 0; Metazoa - 6; Fungi - 4; Plants - 51; Viruses - 0; Other Eukaryotes - 5 (source: NCBI BLink).	-	PTHR34200,PTHR34200:SF2	-	-	-	-	-
Potri.002G213500	1.21023	log6	3	3	X1R_total,aX1R,BX1R	0	-	Potri.002G213500	PF00400,PF09384	PTHR19924,PTHR19924:SF26	KOG0310	-	K14549	GO:0005515,GO:0006364,GO:0005730	-	-	AT2G47990	EDA13	transducin family protein / WD-40 repeat family protein	transducin family protein / WD-40 repeat family protein	Encodes a transducin family nucleolar protein with six WD40 repeats that is most likely involved in 18S rRNA biogenesis. The slow progression of the gametophytic division cycles in swa1 suggested that the SWA1 protein is required for the normal progression of mitotic division cycles through the regulation of cell metabolism. Ubiquitously expressed throughout the plant.	SLOW WALKER1 (SWA1); CONTAINS InterPro DOMAIN/s: WD40 repeat 2 (InterPro:IPR019782), WD40 repeat, conserved site (InterPro:IPR019775), WD40 repeat (InterPro:IPR001680), G-protein beta WD-40 repeat, region (InterPro:IPR020472), WD40 repeat-like-containing domain (InterPro:IPR011046), WD40-repeat-containing domain (InterPro:IPR017986), U3 small nucleolar RNA-associated protein 15, C-terminal (Inter…	PF00400,PF09384	PTHR19924,PTHR19924:SF26	-	-	K14549	GO:0005515,GO:0006364,GO:0005730	-
Potri.002G213400	1.21023	log6	3	3	X1R_total,aX1R,BX1R	0	-	Potri.002G213400	-	PTHR35743,PTHR35743:SF1	-	-	-	-	HB-other	-	AT4G03090	-	sequence-specific DNA binding;sequence-specific DNA binding transcription factors	sequence-specific DNA binding;sequence-specific DNA binding transcription factors	-	sequence-specific DNA binding;sequence-specific DNA binding transcription factors; FUNCTIONS IN: sequence-specific DNA binding, sequence-specific DNA binding transcription factor activity; INVOLVED IN: regulation of transcription, DNA-dependent; EXPRESSED IN: 12 plant structures; EXPRESSED DURING: 6 growth stages; CONTAINS InterPro DOMAIN/s: Homeobox (InterPro:IPR001356); Has 162 Blast hits to 14…	-	PTHR35743,PTHR35743:SF1	KOG0484	-	-	-	-
Potri.002G162000	1.21023	log6	3	3	X1R_total,aX1R,BX1R	0	-	Potri.002G162000	PF07064	PTHR22746,PTHR22746:SF10	-	-	-	-	-	-	AT5G28350	-	Quinoprotein amine dehydrogenase, beta chain-like; RIC1-like guanyl-nucleotide exchange factor	Quinoprotein amine dehydrogenase, beta chain-like; RIC1-like guanyl-nucleotide exchange factor	-	Quinoprotein amine dehydrogenase, beta chain-like; RIC1-like guanyl-nucleotide exchange factor; FUNCTIONS IN: molecular_function unknown; INVOLVED IN: biological_process unknown; EXPRESSED IN: cultured cell; CONTAINS InterPro DOMAIN/s: Ribosome control protein 1 (InterPro:IPR009771), WD40 repeat (InterPro:IPR001680), WD40/YVTN repeat-like-containing domain (InterPro:IPR015943), Quinoprotein amine…	PF07064	PTHR22746,PTHR22746:SF10	-	-	-	-	-
Potri.001G405700	1.21023	log6	3	3	X1R_total,aX1R,BX1R	0	-	Potri.001G405700	PF03619	PTHR23423,PTHR23423:SF31	-	-	-	-	-	-	AT4G21570	-	Protein of unknown function (DUF300)	Protein of unknown function (DUF300)	-	Protein of unknown function (DUF300); INVOLVED IN: biological_process unknown; LOCATED IN: endomembrane system; CONTAINS InterPro DOMAIN/s: Protein of unknown function DUF300 (InterPro:IPR005178); BEST Arabidopsis thaliana protein match is: Protein of unknown function (DUF300) (TAIR:AT1G11200.1); Has 836 Blast hits to 835 proteins in 194 species: Archae - 0; Bacteria - 0; Metazoa - 284; Fungi - 1…	PF03619	PTHR23423,PTHR23423:SF15	KOG2641	-	-	-	-
Potri.003G083000	1.20745	log7	1	1	H	1	0.501761	Potri.003G083000	-	-	-	-	-	-	-	-	-	-	-	-	-	-	-	-	-	-	-	-	-
Potri.001G466300	1.20351	log6	1	1	H	14	0.601387	Potri.001G466300	PF10340	PTHR23024,PTHR23024:SF113	KOG1515	3.1.1.1	-	-	-	-	AT2G45600	-	alpha/beta-Hydrolases superfamily protein	alpha/beta-Hydrolases superfamily protein	-	alpha/beta-Hydrolases superfamily protein; FUNCTIONS IN: hydrolase activity; INVOLVED IN: metabolic process; LOCATED IN: cellular_component unknown; EXPRESSED IN: 20 plant structures; EXPRESSED DURING: 8 growth stages; CONTAINS InterPro DOMAIN/s: Lipase, GDXG, active site (InterPro:IPR002168), Alpha/beta hydrolase fold-3 (InterPro:IPR013094); BEST Arabidopsis thaliana protein match is: alpha/beta…	PF00135	PTHR23024,PTHR23024:SF113	KOG1515	3.1.1.1	-	-	-
Potri.005G162500	1.20222	log6	1	1	B-B	16	0.559423	Potri.005G162500	PF00069	PTHR24343,PTHR24343:SF207	KOG0583	2.7.11.1	K14498	GO:0006468,GO:0005524,GO:0004672	-	-	AT4G33950	ATOST1	Protein kinase superfamily protein	Protein kinase superfamily protein	Encodes calcium-independent ABA-activated protein kinase, a member of SNF1-related protein kinases (SnRK2) whose activity is activated by ionic (salt) and non-ionic (mannitol) osmotic stress. Mutations disrupted ABA induction of stomatal closure as well as ABA inhibition of light-induced stomatal opening. However, regulation of stomatal opening/closing by light or CO(2) is not affected in these m…	OPEN STOMATA 1 (OST1); FUNCTIONS IN: calcium-dependent protein serine/threonine kinase activity, protein kinase activity, kinase activity; INVOLVED IN: in 14 processes; LOCATED IN: cytosol, nucleus, cytoplasm; EXPRESSED IN: 25 plant structures; EXPRESSED DURING: 14 growth stages; CONTAINS InterPro DOMAIN/s: Protein kinase, ATP binding site (InterPro:IPR017441), Serine/threonine-protein kinase dom…	PF00069	PTHR24343,PTHR24343:SF162	KOG0583	2.7.11.1	K14498	GO:0006468,GO:0005524,GO:0004672	-
Potri.017G007900	1.19954	log6	1	1	H	16	0.557443	Potri.017G007900	PF13947,PF00069	PTHR27009,PTHR27009:SF19	KOG1187	3.1.4.46	-	GO:0030247,GO:0006468,GO:0005524,GO:0004672	-	-	AT5G38260	-	Protein kinase superfamily protein	Protein kinase superfamily protein	-	Protein kinase superfamily protein; FUNCTIONS IN: kinase activity; INVOLVED IN: protein amino acid phosphorylation; LOCATED IN: endomembrane system; CONTAINS InterPro DOMAIN/s: Protein kinase, ATP binding site (InterPro:IPR017441), Protein kinase, catalytic domain (InterPro:IPR000719), Serine-threonine/tyrosine-protein kinase (InterPro:IPR001245), Protein kinase-like domain (InterPro:IPR011009), …	PF14380,PF07714	PTHR27009,PTHR27009:SF21	KOG1187	3.1.4.46	-	GO:0006468,GO:0004672	-
Potri.004G228800	1.19878	log6	1	1	aX1R	16	0.556882	Potri.004G228800	PF02309,PF02362,PF06507	PTHR31384,PTHR31384:SF28	-	-	K14486	GO:0006355,GO:0005634,GO:0003677,GO:0009725	ARF	-	AT1G59750	ARF1	auxin response factor 1	auxin response factor 1	Encodes a member of the auxin response factor family. ARFs bind to the cis element 5'-TGTCTC-3' ARFs mediate changes in gene expression in response to auxin. ARF's form heterodimers with IAA/AUX genes. ARF1 enhances mutant phenotypes of ARF2 and may act with ARF2 to control aspects of maturation and senescence.ARF1:LUC and 3xHA:ARF1 proteins have a half-life of ~3-4 hours and their degradation is…	auxin response factor 1 (ARF1); CONTAINS InterPro DOMAIN/s: Aux/IAA-ARF-dimerisation (InterPro:IPR011525), Transcriptional factor B3 (InterPro:IPR003340), AUX/IAA protein (InterPro:IPR003311), Auxin response factor (InterPro:IPR010525); BEST Arabidopsis thaliana protein match is: auxin response factor 11 (TAIR:AT2G46530.3).	PF02309,PF02362,PF06507	PTHR31384,PTHR31384:SF28	-	-	K14486	GO:0006355,GO:0005634,GO:0003677,GO:0009725	-
Potri.001G018300	1.19837	log6	1	1	PB	16	0.556575	Potri.001G018300	PF07714,PF00069	PTHR24351,PTHR24351:SF107	KOG0610	2.7.11.1	-	GO:0006468,GO:0004672,GO:0005524	-	-	AT3G20830	-	AGC (cAMP-dependent, cGMP-dependent and protein kinase C) kinase family protein	AGC (cAMP-dependent, cGMP-dependent and protein kinase C) kinase family protein	-	AGC (cAMP-dependent, cGMP-dependent and protein kinase C) kinase family protein; FUNCTIONS IN: kinase activity; INVOLVED IN: protein amino acid phosphorylation; LOCATED IN: chloroplast; EXPRESSED IN: hypocotyl, male gametophyte, root, pedicel, carpel; EXPRESSED DURING: 4 anthesis; CONTAINS InterPro DOMAIN/s: Protein kinase, ATP binding site (InterPro:IPR017441), Protein kinase, catalytic domain (…	PF07714,PF00069	PTHR24351,PTHR24351:SF107	-	2.7.11.1	-	GO:0006468,GO:0004672,GO:0005524	-
Potri.005G138400	1.19797	log6	1	1	H	15	0.57679	Potri.005G138400	PF00498,PF01494	PTHR13789,PTHR13789:SF245	KOG2614	1.14.13.90	K09838	GO:0005515,GO:0071949	-	-	AT5G67030	ABA1	zeaxanthin epoxidase (ZEP) (ABA1)	zeaxanthin epoxidase (ZEP) (ABA1)	Encodes a single copy zeaxanthin epoxidase gene that functions in first step of the biosynthesis of the abiotic stress hormone abscisic acid (ABA). Mutants in this gene are unable to express female sterility in response to beta-aminobutyric acid, as wild type plants do.	ABA DEFICIENT 1 (ABA1); FUNCTIONS IN: zeaxanthin epoxidase activity; INVOLVED IN: in 7 processes; LOCATED IN: chloroplast, chloroplast envelope; EXPRESSED IN: 23 plant structures; EXPRESSED DURING: 13 growth stages; CONTAINS InterPro DOMAIN/s: SMAD/FHA domain (InterPro:IPR008984), Zeaxanthin epoxidase (InterPro:IPR017079), Monooxygenase, FAD-binding (InterPro:IPR002938), Forkhead-associated (FHA)…	PF13450,PF00498,PF01494	PTHR13789,PTHR13789:SF245	KOG2614	1.14.13.90	K09838	GO:0005515,GO:0071949	-
Potri.006G042200	1.18386	log6	1	1	H	10	0.668907	Potri.006G042200	PF08241	PTHR10108,PTHR10108:SF692	KOG3010	2.1.1.145	-	GO:0008168,GO:0008152	-	-	AT2G41380	-	S-adenosyl-L-methionine-dependent methyltransferases superfamily protein	S-adenosyl-L-methionine-dependent methyltransferases superfamily protein	-	S-adenosyl-L-methionine-dependent methyltransferases superfamily protein; FUNCTIONS IN: methyltransferase activity; INVOLVED IN: response to cadmium ion; LOCATED IN: mitochondrion; EXPRESSED IN: 12 plant structures; EXPRESSED DURING: LP.04 four leaves visible, 4 anthesis, petal differentiation and expansion stage; CONTAINS InterPro DOMAIN/s: Methyltransferase type 11 (InterPro:IPR013216); BEST Ar…	PF08241	PTHR10108,PTHR10108:SF692	KOG3010	2.1.1.145	-	GO:0008168,GO:0008152	-
Potri.006G166300	1.18323	log6	1	1	H	14	0.586418	Potri.006G166300	PF12937,PF13426,PF07646,PF13415,PF13418	PTHR23244,PTHR23244:SF326	KOG4693	-	K12115	GO:0005515	-	-	AT5G57360	ADO1	Galactose oxidase/kelch repeat superfamily protein	Galactose oxidase/kelch repeat superfamily protein	Encodes clock-associated PAS protein ZTL; Also known as FKF1-like protein 2 or ADAGIO1(ADO1). A protein containing a PAS domain ZTL contributes to the plant fitness (carbon fixation, biomass) by influencing the circadian clock period. ZTL is the F-box component of an SCF complex implicated in the degradation of TOC1.	ZEITLUPE (ZTL); CONTAINS InterPro DOMAIN/s: F-box domain, cyclin-like (InterPro:IPR001810), Galactose oxidase/kelch, beta-propeller (InterPro:IPR011043), Kelch repeat type 1 (InterPro:IPR006652), PAS fold (InterPro:IPR013767), PAS (InterPro:IPR000014), Kelch repeat type 2 (InterPro:IPR011498), Kelch-type beta propeller (InterPro:IPR015915); BEST Arabidopsis thaliana protein match is: LOV KELCH pr…	PF12937,PF13426,PF13415,PF13418	PTHR23244,PTHR23244:SF313	KOG4693	-	K12115	GO:0005515	-
Potri.001G394200	1.18227	log6	1	1	H	16	0.54469	Potri.001G394200	PF00436	PTHR10302,PTHR10302:SF8	-	-	-	GO:0003697,GO:0006260	-	-	AT4G20010	OSB2	plastid transcriptionally active 9	plastid transcriptionally active 9	-	plastid transcriptionally active 9 (PTAC9); FUNCTIONS IN: single-stranded DNA binding; INVOLVED IN: biological_process unknown; LOCATED IN: plastid chromosome, nucleoid; EXPRESSED IN: 23 plant structures; EXPRESSED DURING: 13 growth stages; CONTAINS InterPro DOMAIN/s: Nucleic acid-binding, OB-fold (InterPro:IPR012340), Nucleic acid-binding, OB-fold-like (InterPro:IPR016027), Primosome PriB/single…	-	PTHR10302,PTHR10302:SF8	-	-	-	GO:0006260,GO:0003697	-
Potri.004G036900	1.17559	log6	1	1	H	14	0.580772	Potri.004G036900	PF00249,PF00439	PTHR15398,PTHR15398:SF5	-	-	-	GO:0005515	MYB_related	-	AT1G61215	BRD4	bromodomain 4	bromodomain 4	Bromodomain protein with a DNA binding motif	bromodomain 4 (BRD4); CONTAINS InterPro DOMAIN/s: Bromodomain (InterPro:IPR001487); BEST Arabidopsis thaliana protein match is: DNA-binding bromodomain-containing protein (TAIR:AT2G44430.1); Has 35333 Blast hits to 34131 proteins in 2444 species: Archae - 798; Bacteria - 22429; Metazoa - 974; Fungi - 991; Plants - 531; Viruses - 0; Other Eukaryotes - 9610 (source: NCBI BLink).	PF00439	PTHR15398,PTHR15398:SF5	-	-	-	GO:0005515	-
Potri.001G466400	1.17292	log6	1	1	H	12	0.619819	Potri.001G466400	PF10340	PTHR23024,PTHR23024:SF113	KOG1515	3.1.1.1	-	-	-	-	AT2G45600	-	alpha/beta-Hydrolases superfamily protein	alpha/beta-Hydrolases superfamily protein	-	alpha/beta-Hydrolases superfamily protein; FUNCTIONS IN: hydrolase activity; INVOLVED IN: metabolic process; LOCATED IN: cellular_component unknown; EXPRESSED IN: 20 plant structures; EXPRESSED DURING: 8 growth stages; CONTAINS InterPro DOMAIN/s: Lipase, GDXG, active site (InterPro:IPR002168), Alpha/beta hydrolase fold-3 (InterPro:IPR013094); BEST Arabidopsis thaliana protein match is: alpha/beta…	PF00135	PTHR23024,PTHR23024:SF113	KOG1515	3.1.1.1	-	-	-
Potri.005G138500	1.15772	log6	1	1	H	15	0.547073	Potri.005G138500	PF03763	PTHR31471,PTHR31471:SF2	-	-	-	-	-	-	AT4G36970	-	Remorin family protein	Remorin family protein	-	Remorin family protein; FUNCTIONS IN: DNA binding; LOCATED IN: plasma membrane, chloroplast; EXPRESSED IN: 22 plant structures; EXPRESSED DURING: 13 growth stages; CONTAINS InterPro DOMAIN/s: Remorin, C-terminal (InterPro:IPR005516); BEST Arabidopsis thaliana protein match is: Remorin family protein (TAIR:AT1G45207.2); Has 30201 Blast hits to 17322 proteins in 780 species: Archae - 12; Bacteria -…	PF03763	PTHR31471,PTHR31471:SF2	-	-	-	-	-
Potri.002G181800	1.15623	log6	1	1	H	13	0.586985	Potri.002G181800	-	-	-	-	-	-	-	-	-	-	-	-	-	-	-	-	-	-	-	-	-
Potri.001G032400	1.15494	log6	1	1	H	14	0.565528	Potri.001G032400	PF12695	PTHR23024,PTHR23024:SF135	KOG1515	3.1.1.1	-	-	-	-	AT5G16080	AtCXE17	carboxyesterase 17	carboxyesterase 17	-	carboxyesterase 17 (CXE17); FUNCTIONS IN: hydrolase activity; INVOLVED IN: metabolic process; LOCATED IN: cellular_component unknown; EXPRESSED IN: 11 plant structures; EXPRESSED DURING: 4 anthesis, petal differentiation and expansion stage; CONTAINS InterPro DOMAIN/s: Lipase, GDXG, active site (InterPro:IPR002168), Alpha/beta hydrolase fold-3 (InterPro:IPR013094); BEST Arabidopsis thaliana prote…	PF00135	PTHR23024,PTHR23024:SF93	KOG1515	3.1.1.1	-	-	-
Potri.006G129800	1.15193	log6	1	1	H	14	0.563311	Potri.006G129800	-	PTHR33785,PTHR33785:SF2	-	-	-	-	-	-	AT2G42760	-	-	-	-	unknown protein; CONTAINS InterPro DOMAIN/s: Protein of unknown function DUF1685 (InterPro:IPR012881); Has 170 Blast hits to 164 proteins in 34 species: Archae - 0; Bacteria - 1; Metazoa - 26; Fungi - 10; Plants - 107; Viruses - 0; Other Eukaryotes - 26 (source: NCBI BLink).	PF07939	PTHR33785	-	-	-	-	-
Potri.005G014300	1.15081	log6	1	1	aX1R	13	0.582991	Potri.005G014300	PF03059	PTHR32266,PTHR32266:SF12	-	2.5.1.43	K05953	GO:0030418,GO:0030410	-	-	AT1G09240	ATNAS3	nicotianamine synthase 3	nicotianamine synthase 3	Encodes a nicotianamine synthase.	nicotianamine synthase 3 (NAS3); CONTAINS InterPro DOMAIN/s: Nicotianamine synthase (InterPro:IPR004298); BEST Arabidopsis thaliana protein match is: nicotianamine synthase 4 (TAIR:AT1G56430.1); Has 198 Blast hits to 195 proteins in 46 species: Archae - 20; Bacteria - 10; Metazoa - 0; Fungi - 20; Plants - 147; Viruses - 0; Other Eukaryotes - 1 (source: NCBI BLink).	PF03059	PTHR32266,PTHR32266:SF12	-	2.5.1.43	K05953	GO:0030418,GO:0030410	-
Potri.009G089300	1.15055	log6	1	1	B-5	12	0.6033	Potri.009G089300	PF00574	PTHR10381,PTHR10381:SF18	KOG0840	3.4.21.92	K01358	-	-	-	AT1G49970	CLPR1	CLP protease proteolytic subunit 1	CLP protease proteolytic subunit 1	Encodes a ClpP-related sequence. Though similar to ClpP proteins, this does not contains the highly conserved catalytic triad of Ser-type proteases (Ser-His-Asp). The name reflects nomenclature described in Adam et. al (2001).	CLP protease proteolytic subunit 1 (CLPR1); FUNCTIONS IN: serine-type endopeptidase activity; INVOLVED IN: proteolysis; LOCATED IN: chloroplastic endopeptidase Clp complex, plastid stroma, chloroplast, chloroplast stroma, chloroplast thylakoid; EXPRESSED IN: 22 plant structures; EXPRESSED DURING: 13 growth stages; CONTAINS InterPro DOMAIN/s: Peptidase S14, ClpP (InterPro:IPR001907); BEST Arabidop…	PF00574	PTHR10381,PTHR10381:SF18	KOG0840	3.4.21.92	K01358	-	-
Potri.001G352200	1.1415	log6	2	1	S_G	10	0.539714	Potri.001G352200	PF16913	PTHR31376,PTHR31376:SF17	-	-	-	GO:0016021,GO:0005215	-	-	AT4G18210	ATPUP10	purine permease 10	purine permease 10	Member of a family of proteins related to PUP1, a purine transporter. May be involved in the transport of purine and purine derivatives such as cytokinins, across the plasma membrane.	purine permease 10 (PUP10); CONTAINS InterPro DOMAIN/s: Protein of unknown function DUF250 (InterPro:IPR004853); BEST Arabidopsis thaliana protein match is: Drug/metabolite transporter superfamily protein (TAIR:AT4G18220.1); Has 419 Blast hits to 410 proteins in 44 species: Archae - 2; Bacteria - 21; Metazoa - 7; Fungi - 18; Plants - 360; Viruses - 0; Other Eukaryotes - 11 (source: NCBI BLink).	PF16913	PTHR31376,PTHR31376:SF17	-	-	-	GO:0016021,GO:0005215	-
Potri.017G063000	1.13945	log6	1	1	H	12	0.59511	Potri.017G063000	PF03114	PTHR34119,PTHR34119:SF1	-	-	-	GO:0005737,GO:0005515	-	-	AT2G33490	-	hydroxyproline-rich glycoprotein family protein	hydroxyproline-rich glycoprotein family protein	-	hydroxyproline-rich glycoprotein family protein; FUNCTIONS IN: molecular_function unknown; INVOLVED IN: biological_process unknown; LOCATED IN: plasma membrane; EXPRESSED IN: stem; BEST Arabidopsis thaliana protein match is: hydroxyproline-rich glycoprotein family protein (TAIR:AT3G26910.1); Has 1387 Blast hits to 1097 proteins in 177 species: Archae - 4; Bacteria - 37; Metazoa - 593; Fungi - 281…	-	PTHR34119,PTHR34119:SF2	-	-	-	-	-
Potri.009G069100	1.13565	log6	1	1	aX1R	10	0.633313	Potri.009G069100	PF00067	PTHR24298,PTHR24298:SF177	KOG0156	1.14.13.88	K13083	GO:0055114,GO:0020037,GO:0016705,GO:0005506	-	-	AT5G07990	CYP75B1	Cytochrome P450 superfamily protein	Cytochrome P450 superfamily protein	Required for flavonoid 3' hydroxylase activity. Enzyme abundance relative to CHS determines Quercetin/Kaempferol metabolite ratio.	TRANSPARENT TESTA 7 (TT7); CONTAINS InterPro DOMAIN/s: Cytochrome P450 (InterPro:IPR001128), Cytochrome P450, E-class, group I (InterPro:IPR002401), Cytochrome P450, conserved site (InterPro:IPR017972); BEST Arabidopsis thaliana protein match is: cytochrome P450, family 706, subfamily A, polypeptide 6 (TAIR:AT4G12320.1); Has 35179 Blast hits to 34934 proteins in 1774 species: Archae - 51; Bacteri…	PF00067	PTHR24298,PTHR24298:SF104	-	1.14.13.21	K05280	GO:0055114,GO:0020037,GO:0016705,GO:0005506	-
Potri.002G074300	1.13296	log6	1	1	B-5	7	0.692853	Potri.002G074300	-	PTHR33133,PTHR33133:SF5	-	-	-	-	-	-	AT1G31130	-	-	-	-	unknown protein; FUNCTIONS IN: molecular_function unknown; INVOLVED IN: biological_process unknown; LOCATED IN: cellular_component unknown; EXPRESSED IN: 23 plant structures; EXPRESSED DURING: 13 growth stages; BEST Arabidopsis thaliana protein match is: unknown protein (TAIR:AT4G19950.1); Has 246 Blast hits to 244 proteins in 29 species: Archae - 2; Bacteria - 16; Metazoa - 0; Fungi - 0; Plants …	-	PTHR33133,PTHR33133:SF12	-	-	-	-	-
Potri.T177900	1.13264	log8	2	1	H	0	-	Potri.T177900	PF00160	PTHR11071,PTHR11071:SF200	KOG0881	5.2.1.8	-	GO:0006457,GO:0003755,GO:0000413	-	-	AT3G66654	-	Cyclophilin-like peptidyl-prolyl cis-trans isomerase family protein	Cyclophilin-like peptidyl-prolyl cis-trans isomerase family protein	-	Cyclophilin-like peptidyl-prolyl cis-trans isomerase family protein; FUNCTIONS IN: peptidyl-prolyl cis-trans isomerase activity; INVOLVED IN: protein folding; LOCATED IN: Golgi apparatus, plasma membrane; EXPRESSED IN: guard cell; CONTAINS InterPro DOMAIN/s: Cyclophilin-like (InterPro:IPR015891), Peptidyl-prolyl cis-trans isomerase, cyclophilin-type (InterPro:IPR002130); BEST Arabidopsis thaliana…	PF00160	PTHR11071,PTHR11071:SF200	KOG0881	5.2.1.8	-	GO:0006457,GO:0003755,GO:0000413	-
Potri.018G105800	1.13264	log7	2	2	X1R_total,aX1R	0	-	Potri.018G105800	-	PTHR14083,PTHR14083:SF3	-	-	-	-	-	-	AT3G59500	-	Integral membrane HRF1 family protein	Integral membrane HRF1 family protein	-	Integral membrane HRF1 family protein; LOCATED IN: integral to membrane, endoplasmic reticulum; EXPRESSED IN: guard cell, callus; CONTAINS InterPro DOMAIN/s: Hrf1 (InterPro:IPR005578); BEST Arabidopsis thaliana protein match is: Integral membrane HRF1 family protein (TAIR:AT1G30890.2); Has 472 Blast hits to 472 proteins in 183 species: Archae - 0; Bacteria - 0; Metazoa - 204; Fungi - 142; Plants …	PF03878	PTHR14083,PTHR14083:SF5	KOG3094	-	-	-	-
Potri.018G105700	1.13264	log7	2	2	X1R_total,aX1R	0	-	Potri.018G105700	PF00450	PTHR11802,PTHR11802:SF87	-	3.4.16.6	K16297	GO:0006508,GO:0004185	-	-	AT4G30610	BRS1	alpha/beta-Hydrolases superfamily protein	alpha/beta-Hydrolases superfamily protein	Encodes a secreted glycosylated serine carboxypeptidase with broad substrate preference that is involved in brassinosteroid signalling via BRI1. It is proteolytically processed in vivo by a separate as yet unidentified protease.	BRI1 SUPPRESSOR 1 (BRS1); CONTAINS InterPro DOMAIN/s: Peptidase S10, serine carboxypeptidase (InterPro:IPR001563), Peptidase S10, serine carboxypeptidase, active site (InterPro:IPR018202); BEST Arabidopsis thaliana protein match is: serine carboxypeptidase-like 22 (TAIR:AT2G24000.1); Has 3492 Blast hits to 3440 proteins in 297 species: Archae - 0; Bacteria - 59; Metazoa - 632; Fungi - 854; Plants…	PF00450	PTHR11802,PTHR11802:SF87	-	3.4.16.6	K16297	GO:0006508,GO:0004185	-
Potri.012G141900	1.13264	log8	2	1	B-O-4	0	-	Potri.012G141900	-	-	-	-	-	-	-	-	-	-	-	-	-	-	-	-	-	-	-	-	-
Potri.010G094800	1.13264	log8	2	1	H	0	-	Potri.010G094800	PF00533,PF14716,PF14791,PF10391,PF14792	PTHR11276,PTHR11276:SF1	KOG2534	2.7.7.7	K03512	GO:0034061,GO:0005634,GO:0003677	-	-	AT1G10520	-	DNA polymerase lambda (POLL)	DNA polymerase lambda (POLL)	Encodes a homolog of the mammalian DNA polymerase lambda that is involved in the repair of UV-B induced DNA damage.	DNA polymerase lambda (POLL); FUNCTIONS IN: DNA binding, DNA-directed DNA polymerase activity, catalytic activity, nucleotidyltransferase activity; INVOLVED IN: DNA repair, DNA replication; LOCATED IN: intracellular; EXPRESSED IN: cultured cell; CONTAINS InterPro DOMAIN/s: Nucleotidyl transferase domain (InterPro:IPR002934), DNA-directed DNA polymerase, family X, beta-like (InterPro:IPR002008), D…	PF01909,PF14716,PF14791,PF10391	PTHR11276,PTHR11276:SF1	KOG2534	2.7.7.7	K03512	GO:0016779,GO:0034061,GO:0005634,GO:0003677	-
Potri.007G130800	1.13264	log8	2	1	H	0	-	Potri.007G130800	PF00170	PTHR13690,PTHR13690:SF80	-	-	-	GO:0043565,GO:0006355,GO:0003700	bZIP	-	AT1G06070	-	Basic-leucine zipper (bZIP) transcription factor family protein	Basic-leucine zipper (bZIP) transcription factor family protein	-	Basic-leucine zipper (bZIP) transcription factor family protein; FUNCTIONS IN: DNA binding, sequence-specific DNA binding transcription factor activity; INVOLVED IN: regulation of transcription, DNA-dependent; LOCATED IN: chloroplast; EXPRESSED IN: 23 plant structures; EXPRESSED DURING: 13 growth stages; CONTAINS InterPro DOMAIN/s: Basic-leucine zipper (bZIP) transcription factor (InterPro:IPR004…	PF00170	PTHR13690,PTHR13690:SF80	-	-	-	GO:0043565,GO:0006355,GO:0003700	-
Potri.004G167100	1.13264	log8	2	1	H	0	-	Potri.004G167100	PF04833	PTHR31673,PTHR31673:SF9	-	-	-	GO:0031225,GO:0016049,GO:0010215	-	CW	AT3G02210	COBL1	COBRA-like protein 1 precursor	COBRA-like protein 1 precursor	-	COBRA-like protein 1 precursor (COBL1); CONTAINS InterPro DOMAIN/s: Glycosyl-phosphatidyl inositol-anchored, plant (InterPro:IPR006918), COBRA-like (InterPro:IPR017391); BEST Arabidopsis thaliana protein match is: COBRA-like protein 2 precursor (TAIR:AT3G29810.1); Has 380 Blast hits to 369 proteins in 30 species: Archae - 0; Bacteria - 0; Metazoa - 0; Fungi - 0; Plants - 380; Viruses - 0; Other E…	PF04833	PTHR31673,PTHR31673:SF3	-	-	-	GO:0031225,GO:0016049,GO:0010215	CW
Potri.004G167000	1.13264	log8	2	1	H	0	-	Potri.004G167000	PF00230	PTHR19139,PTHR19139:SF162	KOG0223	-	K09872	GO:0016020,GO:0006810,GO:0005215	-	-	AT3G61430	ATPIP1	plasma membrane intrinsic protein 1A	plasma membrane intrinsic protein 1A	a member of the plasma membrane intrinsic protein subfamily PIP1. localizes to the plasma membrane and exhibits water transport activity in Xenopus oocyte. expressed ubiquitously and protein level decreases slightly during leaf development.	plasma membrane intrinsic protein 1A (PIP1A); FUNCTIONS IN: water channel activity; INVOLVED IN: response to water deprivation, response to salt stress, transport, water transport; LOCATED IN: plasma membrane, membrane; EXPRESSED IN: 22 plant structures; EXPRESSED DURING: 14 growth stages; CONTAINS InterPro DOMAIN/s: Major intrinsic protein, conserved site (InterPro:IPR022357), Aquaporin (InterPr…	PF00230	PTHR19139,PTHR19139:SF169	KOG0223	-	K09872	GO:0016020,GO:0006810,GO:0005215	-
Potri.002G230800	1.13264	log7	2	2	X1R_total,aX1R	0	-	Potri.002G230800	PF08514	PTHR11199,PTHR11199:SF0	-	-	K06671	-	-	-	AT2G47980	ATSCC3	sister-chromatid cohesion protein 3	sister-chromatid cohesion protein 3	Essential to the monopolar orientation of the kinetochores during meiosis.	sister-chromatid cohesion protein 3 (SCC3); FUNCTIONS IN: binding; INVOLVED IN: mitosis, attachment of spindle microtubules to kinetochore involved in homologous chromosome segregation, meiotic sister chromatid cohesion, centromeric; LOCATED IN: chromosome, nucleus; EXPRESSED IN: 26 plant structures; EXPRESSED DURING: 13 growth stages; CONTAINS InterPro DOMAIN/s: Armadillo-type fold (InterPro:IPR…	PF08514	PTHR11199,PTHR11199:SF0	-	-	K06671	-	-
Potri.002G230700	1.13264	log7	2	2	X1R_total,aX1R	0	-	Potri.002G230700	-	PTHR13343,PTHR13343:SF18	-	-	-	-	-	-	AT3G59300	-	Pentatricopeptide repeat (PPR) superfamily protein	Pentatricopeptide repeat (PPR) superfamily protein	-	Pentatricopeptide repeat (PPR) superfamily protein; FUNCTIONS IN: molecular_function unknown; INVOLVED IN: biological_process unknown; LOCATED IN: chloroplast; EXPRESSED IN: 23 plant structures; EXPRESSED DURING: 15 growth stages; BEST Arabidopsis thaliana protein match is: Pentatricopeptide repeat (PPR) superfamily protein (TAIR:AT5G24060.1); Has 75 Blast hits to 73 proteins in 16 species: Archa…	-	PTHR13343,PTHR13343:SF18	-	-	-	-	-
Potri.002G198500	1.13264	log8	2	1	B-O-4	0	-	Potri.002G198500	PF03485,PF05746,PF00750	PTHR11956,PTHR11956:SF5	-	6.1.1.19	K01887	GO:0006420,GO:0005737,GO:0005524,GO:0004814,GO:0000166	-	-	AT4G26300	emb1027	Arginyl-tRNA synthetase, class Ic	Arginyl-tRNA synthetase, class Ic	-	embryo defective 1027 (emb1027); FUNCTIONS IN: nucleotide binding, aminoacyl-tRNA ligase activity, arginine-tRNA ligase activity, ATP binding; INVOLVED IN: arginyl-tRNA aminoacylation, embryo development ending in seed dormancy; LOCATED IN: mitochondrion, chloroplast; EXPRESSED IN: 24 plant structures; EXPRESSED DURING: 13 growth stages; CONTAINS InterPro DOMAIN/s: Aminoacyl-tRNA synthetase, clas…	PF03485,PF05746,PF00750	PTHR11956,PTHR11956:SF5	-	6.1.1.19	K01887	GO:0006420,GO:0005737,GO:0005524,GO:0004814,GO:0000166	-
Potri.002G122200	1.13264	log7	2	2	G,S	0	-	Potri.002G122200	-	-	-	-	-	-	-	-	-	-	-	-	-	-	-	-	-	-	-	-	-
Potri.001G346600	1.13264	log8	2	1	H	0	-	Potri.001G346600	PF00249	PTHR10641,PTHR10641:SF531	-	-	-	-	MYB	-	AT3G27810	ATMYB21	myb domain protein 21	myb domain protein 21	Encodes a member of the R2R3-MYB transcription factor gene family. Induced by jasmonate. Involved in jasmonate response during stamen development.	myb domain protein 21 (MYB21); FUNCTIONS IN: DNA binding, sequence-specific DNA binding transcription factor activity; INVOLVED IN: in 6 processes; EXPRESSED IN: 10 plant structures; EXPRESSED DURING: 4 anthesis, C globular stage, petal differentiation and expansion stage; CONTAINS InterPro DOMAIN/s: SANT, DNA-binding (InterPro:IPR001005), Homeodomain-like (InterPro:IPR009057), Myb, DNA-binding (…	PF00249	PTHR10641,PTHR10641:SF531	-	-	K09422	-	-
Potri.001G346500	1.13264	log8	2	1	H	0	-	Potri.001G346500	PF12819	PTHR27003,PTHR27003:SF105	-	2.7.11.1	-	-	-	-	AT1G05700	-	Leucine-rich repeat transmembrane protein kinase protein	Leucine-rich repeat transmembrane protein kinase protein	-	Leucine-rich repeat transmembrane protein kinase protein; FUNCTIONS IN: kinase activity; INVOLVED IN: protein amino acid phosphorylation; LOCATED IN: endomembrane system; EXPRESSED IN: shoot, stem, hypocotyl, root; CONTAINS InterPro DOMAIN/s: Protein kinase, ATP binding site (InterPro:IPR017441), Protein kinase, catalytic domain (InterPro:IPR000719), Leucine-rich repeat (InterPro:IPR001611), Seri…	PF00560,PF07714,PF12819	PTHR27003	KOG1187	2.7.11.1,2.7.10.1	-	GO:0005515,GO:0006468,GO:0004672	-
Potri.008G214500	1.12596	log6	2	1	H	1	0.712798	Potri.008G214500	PF00462	PTHR10168,PTHR10168:SF105	KOG1752	1.8.1.9	K03676	GO:0045454,GO:0015035,GO:0009055	-	-	AT3G21460	-	Glutaredoxin family protein	Glutaredoxin family protein	-	Glutaredoxin family protein; FUNCTIONS IN: electron carrier activity, protein disulfide oxidoreductase activity; INVOLVED IN: cell redox homeostasis; CONTAINS InterPro DOMAIN/s: Glutaredoxin-like, plant II (InterPro:IPR011905), Thioredoxin fold (InterPro:IPR012335), Glutaredoxin (InterPro:IPR002109), Thioredoxin-like fold (InterPro:IPR012336); BEST Arabidopsis thaliana protein match is: Thioredox…	PF00462	PTHR10168,PTHR10168:SF105	KOG1752	1.8.1.9,1.8.1.7	K03676	GO:0045454,GO:0015035,GO:0009055	-
Potri.014G071700	1.1247	log6	1	1	PB	12	0.58422	Potri.014G071700	PF02469	PTHR32382,PTHR32382:SF5	-	-	-	-	-	-	AT3G60900	FLA10	FASCICLIN-like arabinogalactan-protein 10	FASCICLIN-like arabinogalactan-protein 10	-	FASCICLIN-like arabinogalactan-protein 10 (FLA10); LOCATED IN: anchored to plasma membrane, plasma membrane, anchored to membrane; EXPRESSED IN: 17 plant structures; EXPRESSED DURING: 8 growth stages; CONTAINS InterPro DOMAIN/s: FAS1 domain (InterPro:IPR000782); BEST Arabidopsis thaliana protein match is: FASCICLIN-like arabinogalactan protein 8 (TAIR:AT2G45470.1); Has 12874 Blast hits to 6768 pr…	PF02469	PTHR32382,PTHR32382:SF5	-	-	-	-	-
Potri.015G011900	1.11309	log6	2	1	aX1R	8	0.55975	Potri.015G011900	PF05097	PTHR34371	-	-	-	-	-	-	AT5G53030	-	-	-	-	unknown protein; CONTAINS InterPro DOMAIN/s: Protein of unknown function DUF688 (InterPro:IPR007789); BEST Arabidopsis thaliana protein match is: unknown protein (TAIR:AT4G27810.1); Has 1807 Blast hits to 1807 proteins in 277 species: Archae - 0; Bacteria - 0; Metazoa - 736; Fungi - 347; Plants - 385; Viruses - 0; Other Eukaryotes - 339 (source: NCBI BLink).	PF05097	PTHR34371,PTHR34371:SF1	-	-	-	-	-
Potri.015G126900	1.09415	log6	2	1	B-O-4	6	0.586784	Potri.015G126900	PF02358	PTHR10788,PTHR10788:SF38	-	3.1.3.12	K01087	GO:0005992,GO:0003824	-	-	AT5G51460	ATTPPA	Haloacid dehalogenase-like hydrolase (HAD) superfamily protein	Haloacid dehalogenase-like hydrolase (HAD) superfamily protein	homologous to the C-terminal part of microbial trehalose-6-phosphate phosphatases	ATTPPA; FUNCTIONS IN: trehalose-phosphatase activity; INVOLVED IN: trehalose biosynthetic process; LOCATED IN: chloroplast; EXPRESSED IN: 23 plant structures; EXPRESSED DURING: 16 growth stages; CONTAINS InterPro DOMAIN/s: HAD-superfamily hydrolase, subfamily IIB (InterPro:IPR006379), Trehalose-phosphatase (InterPro:IPR003337); BEST Arabidopsis thaliana protein match is: Haloacid dehalogenase-lik…	PF02358	PTHR10788,PTHR10788:SF38	-	3.1.3.12	K01087	GO:0005992,GO:0003824	-
Potri.004G088100	1.08566	log6	1	1	H	10	0.596409	Potri.004G088100	PF00249	PTHR10641,PTHR10641:SF550	KOG0048	-	K09422	-	MYB	-	AT4G09460	AtMYB6	myb domain protein 6	myb domain protein 6	Encodes myb6 DNA-binding protein.	myb domain protein 6 (MYB6); CONTAINS InterPro DOMAIN/s: SANT, DNA-binding (InterPro:IPR001005), Homeodomain-like (InterPro:IPR009057), Myb, DNA-binding (InterPro:IPR014778), HTH transcriptional regulator, Myb-type, DNA-binding (InterPro:IPR017930), Homeodomain-related (InterPro:IPR012287), Myb transcription factor (InterPro:IPR015495); BEST Arabidopsis thaliana protein match is: high response to…	PF00249	PTHR10641,PTHR10641:SF643	KOG0048	-	K09422	-	-
Potri.006G188400	1.06995	log6	1	1	H	6	0.666839	Potri.006G188400	PF00704	PTHR11177,PTHR11177:SF219	KOG2806	-	K01183	GO:0005975,GO:0004553	-	-	AT4G19810	-	Glycosyl hydrolase family protein with chitinase insertion domain	Glycosyl hydrolase family protein with chitinase insertion domain	ChiC encodes a Class V chitinase that is a part of glycoside hydrolase family 18 based on CAZy groupings. It appears to primarily act as an exochitinase in vitro where it predominantly cleaves a chitobiose (GlcNAc)2 residue from the non-reducing end of a chitin oligosaccharide. However, it shows some minor endochitinase activity in vitro, as well. A putative 24 amino-acid signal peptide may direc…	Glycosyl hydrolase family protein with chitinase insertion domain; FUNCTIONS IN: cation binding, chitinase activity, hydrolase activity, hydrolyzing O-glycosyl compounds, catalytic activity; INVOLVED IN: carbohydrate metabolic process; LOCATED IN: cell wall; EXPRESSED IN: 10 plant structures; EXPRESSED DURING: LP.04 four leaves visible, 4 anthesis, C globular stage; CONTAINS InterPro DOMAIN/s: Gl…	PF00704	PTHR11177,PTHR11177:SF219	KOG2806	3.2.1.14	K01183	GO:0005975,GO:0004553	-
Potri.006G043800	1.06012	log6	1	1	H	11	0.557051	Potri.006G043800	PF01734,PF11815	PTHR14226,PTHR14226:SF30	-	3.1.1.3	K14674	GO:0006629,GO:0004806	-	-	AT5G04040	SDP1	Patatin-like phospholipase family protein	Patatin-like phospholipase family protein	Encodes a triacylglycerol lipase that is involved in storage lipid breakdown during seed germination. The mutant plant exhibits a much slower rate of postgerminative growth than the wild type.	SUGAR-DEPENDENT1 (SDP1); CONTAINS InterPro DOMAIN/s: Acyl transferase/acyl hydrolase/lysophospholipase (InterPro:IPR016035), Protein of unknown function DUF3336 (InterPro:IPR021771), ARF/SAR superfamily (InterPro:IPR006689), Patatin (InterPro:IPR002641); BEST Arabidopsis thaliana protein match is: sugar-dependent 1-like (TAIR:AT3G57140.2); Has 1807 Blast hits to 1807 proteins in 277 species: Arch…	PF01734,PF11815	PTHR14226,PTHR14226:SF30	-	3.1.1.3	K14674	GO:0006629,GO:0004806	-
Potri.005G014100	1.05964	log6	1	1	aX1R	11	0.556695	Potri.005G014100	PF13877,PF13414	PTHR22904,PTHR22904:SF323	-	-	-	-	-	-	AT1G56440	-	Tetratricopeptide repeat (TPR)-like superfamily protein	Tetratricopeptide repeat (TPR)-like superfamily protein	Encodes one of the 36 carboxylate clamp (CC)-tetratricopeptide repeat (TPR) proteins (Prasad 2010, Pubmed ID: 20856808) with potential to interact with Hsp90/Hsp70 as co-chaperones.	Tetratricopeptide repeat (TPR)-like superfamily protein; FUNCTIONS IN: binding; INVOLVED IN: biological_process unknown; LOCATED IN: cellular_component unknown; CONTAINS InterPro DOMAIN/s: Tetratricopeptide TPR-1 (InterPro:IPR001440), Tetratricopeptide-like helical (InterPro:IPR011990), Tetratricopeptide repeat-containing (InterPro:IPR013026), Tetratricopeptide repeat (InterPro:IPR019734); BEST A…	PF00515,PF13414,PF13877	PTHR22904,PTHR22904:SF323	KOG4648	-	-	GO:0005515	-
Potri.014G010700	1.05453	log6	1	1	S_G	11	0.55292	Potri.014G010700	PF00931	PTHR23155,PTHR23155:SF563	KOG4658	-	-	GO:0043531	-	-	AT3G14470	-	NB-ARC domain-containing disease resistance protein	NB-ARC domain-containing disease resistance protein	-	NB-ARC domain-containing disease resistance protein; FUNCTIONS IN: protein binding; INVOLVED IN: apoptosis, defense response; LOCATED IN: endomembrane system; EXPRESSED IN: 23 plant structures; EXPRESSED DURING: 14 growth stages; CONTAINS InterPro DOMAIN/s: Leucine-rich repeat-containing protein (InterPro:IPR015766), NB-ARC (InterPro:IPR002182), Leucine-rich repeat (InterPro:IPR001611), Disease r…	PF13855,PF00931	PTHR23155,PTHR23155:SF580	-	-	-	GO:0005515,GO:0043531	-
Potri.001G113100	1.05144	log6	1	1	B-B	5	0.673682	Potri.001G113100	PF03171,PF14226	PTHR10209,PTHR10209:SF190	KOG0143	1.14.11.19	K05277	GO:0055114,GO:0016491	-	-	AT4G22880	ANS	leucoanthocyanidin dioxygenase	leucoanthocyanidin dioxygenase	encodes leucoanthocyanidin dioxygenase, which is involved in proanthocyanin biosynthesis. Mutant analysis suggests that this gene is also involved in vacuole formation.	leucoanthocyanidin dioxygenase (LDOX); CONTAINS InterPro DOMAIN/s: Oxoglutarate/iron-dependent oxygenase (InterPro:IPR005123); BEST Arabidopsis thaliana protein match is: flavonol synthase 1 (TAIR:AT5G08640.2); Has 8356 Blast hits to 8311 proteins in 977 species: Archae - 0; Bacteria - 1058; Metazoa - 85; Fungi - 889; Plants - 4934; Viruses - 0; Other Eukaryotes - 1390 (source: NCBI BLink).	PF03171,PF14226	PTHR10209,PTHR10209:SF190	KOG0143	1.14.11.19	K05277	GO:0055114,GO:0016491	-
Potri.002G229400	1.04379	log6	2	1	J_B	1	0.652142	Potri.002G229400	-	PTHR13286,PTHR13286:SF8	-	-	-	-	-	-	AT1G19330	-	-	-	-	unknown protein; FUNCTIONS IN: molecular_function unknown; INVOLVED IN: biological_process unknown; LOCATED IN: cellular_component unknown; EXPRESSED IN: 22 plant structures; EXPRESSED DURING: 13 growth stages; BEST Arabidopsis thaliana protein match is: unknown protein (TAIR:AT1G75060.1); Has 145 Blast hits to 145 proteins in 43 species: Archae - 0; Bacteria - 0; Metazoa - 40; Fungi - 0; Plants …	PF13867	PTHR13286,PTHR13286:SF6	-	-	-	GO:0005515	-
Potri.003G023300	1.04357	log6	1	1	B-5	9	0.585847	Potri.003G023300	-	PTHR31827,PTHR31827:SF1	-	-	-	-	-	-	AT5G64550	-	loricrin-related	loricrin-related	-	loricrin-related; BEST Arabidopsis thaliana protein match is: loricrin-related (TAIR:AT5G09670.1); Has 1807 Blast hits to 1807 proteins in 277 species: Archae - 0; Bacteria - 0; Metazoa - 736; Fungi - 347; Plants - 385; Viruses - 0; Other Eukaryotes - 339 (source: NCBI BLink).	-	PTHR31827,PTHR31827:SF1	-	-	-	-	-
Potri.007G030500	1.03875	log6	1	1	H	9	0.582288	Potri.007G030500	PF00201	PTHR11926,PTHR11926:SF225	KOG1192	2.4.1.115	-	GO:0016758,GO:0008152	-	-	AT2G18570	-	UDP-Glycosyltransferase superfamily protein	UDP-Glycosyltransferase superfamily protein	-	UDP-Glycosyltransferase superfamily protein; FUNCTIONS IN: transferase activity, transferring glycosyl groups; INVOLVED IN: metabolic process; LOCATED IN: cellular_component unknown; CONTAINS InterPro DOMAIN/s: UDP-glucuronosyl/UDP-glucosyltransferase (InterPro:IPR002213); BEST Arabidopsis thaliana protein match is: UDP-Glycosyltransferase superfamily protein (TAIR:AT2G18560.1); Has 35333 Blast h…	PF00201	PTHR11926,PTHR11926:SF415	-	2.4.1.115	-	GO:0016758,GO:0008152	-
Potri.007G040800	1.03761	log6	2	1	H	5	0.565555	Potri.007G040800	PF00069	PTHR24349,PTHR24349:SF115	KOG0032	2.7.11.1	-	GO:0006468,GO:0005524,GO:0004672	-	-	AT3G50530	CRK	CDPK-related kinase	CDPK-related kinase	CDPK-related kinase	CDPK-related kinase (CRK); FUNCTIONS IN: in 6 functions; INVOLVED IN: protein amino acid phosphorylation, N-terminal protein myristoylation; LOCATED IN: plasma membrane; EXPRESSED IN: 24 plant structures; EXPRESSED DURING: 13 growth stages; CONTAINS InterPro DOMAIN/s: Protein kinase, ATP binding site (InterPro:IPR017441), Serine/threonine-protein kinase domain (InterPro:IPR002290), Serine/threoni…	PF00069	PTHR24349,PTHR24349:SF115	KOG0032	2.7.11.1	K00924	GO:0006468,GO:0005524,GO:0004672	-
Potri.004G222500	1.03518	log6	2	1	B-O-4	7	0.52274	Potri.004G222500	PF00400,PF08145	PTHR17605	-	-	K14824	GO:0005515,GO:0006364	-	-	AT2G40360	-	Transducin/WD40 repeat-like superfamily protein	Transducin/WD40 repeat-like superfamily protein	-	Transducin/WD40 repeat-like superfamily protein; FUNCTIONS IN: nucleotide binding; INVOLVED IN: rRNA processing; LOCATED IN: nucleus; EXPRESSED IN: 22 plant structures; EXPRESSED DURING: 13 growth stages; CONTAINS InterPro DOMAIN/s: WD40 repeat 2 (InterPro:IPR019782), WD40 repeat, conserved site (InterPro:IPR019775), WD40 repeat (InterPro:IPR001680), BOP1, N-terminal (InterPro:IPR012953), WD40 re…	PF00400,PF08145	PTHR17605	-	-	K14824	GO:0005515,GO:0006364	-
Potri.006G037500	1.03413	log6	3	1	aX1R	3	0.546715	Potri.006G037500	-	PTHR14927,PTHR14927:SF0	-	-	K14788	-	-	-	AT3G56990	EDA7	embryo sac development arrest 7	embryo sac development arrest 7	-	embryo sac development arrest 7 (EDA7); FUNCTIONS IN: molecular_function unknown; INVOLVED IN: megagametogenesis; LOCATED IN: nucleolus, CUL4 RING ubiquitin ligase complex; EXPRESSED IN: 21 plant structures; EXPRESSED DURING: 12 growth stages; CONTAINS InterPro DOMAIN/s: WD40 repeat-like-containing domain (InterPro:IPR011046), NUC153 (InterPro:IPR012580), WD40 repeat (InterPro:IPR001680), WD40/YV…	PF08159	PTHR14927,PTHR14927:SF0	-	-	K14788	GO:0005634	-
Potri.018G122600	1.02126	log6	3	1	H	3	0.537214	Potri.018G122600	-	-	-	-	-	-	-	-	-	-	-	-	-	-	-	-	-	-	-	-	-
Potri.002G224800	1.02112	log6	1	1	H	10	0.548763	Potri.002G224800	PF11976	PTHR10562,PTHR10562:SF26	KOG1769	-	K12160	-	-	-	AT5G55160	ATSUMO2	small ubiquitin-like modifier 2	small ubiquitin-like modifier 2	Encodes a small ubiquitin-like modifier (SUMO) polypeptide that becomes covalently attached to various intracellular protein targets, much like ubiquitination, leading to post-translational modification of those targets. SUMO2 can form SUMO chains through lysine residue 10 during in vitro assays.	small ubiquitin-like modifier 2 (SUMO2); CONTAINS InterPro DOMAIN/s: Ubiquitin (InterPro:IPR000626), Ubiquitin supergroup (InterPro:IPR019955); BEST Arabidopsis thaliana protein match is: small ubiquitin-like modifier 1 (TAIR:AT4G26840.1); Has 1807 Blast hits to 1807 proteins in 277 species: Archae - 0; Bacteria - 0; Metazoa - 736; Fungi - 347; Plants - 385; Viruses - 0; Other Eukaryotes - 339 (s…	PF11976	PTHR10562,PTHR10562:SF26	KOG1769	-	K12160	-	-
Potri.001G276400	1.02078	log6	1	1	B-B	5	0.651049	Potri.001G276400	PF14009	PTHR33052,PTHR33052:SF4	-	-	-	-	-	-	AT5G12340	-	-	-	-	unknown protein; BEST Arabidopsis thaliana protein match is: unknown protein (TAIR:AT1G28190.1); Has 30201 Blast hits to 17322 proteins in 780 species: Archae - 12; Bacteria - 1396; Metazoa - 17338; Fungi - 3422; Plants - 5037; Viruses - 0; Other Eukaryotes - 2996 (source: NCBI BLink).	PF14009	PTHR33052,PTHR33052:SF4	-	-	-	-	-
Potri.005G157500	1.0198	log6	1	1	H	10	0.547789	Potri.005G157500	-	PTHR33874,PTHR33874:SF1	-	-	-	-	-	-	AT5G49710	-	-	-	-	unknown protein; BEST Arabidopsis thaliana protein match is: unknown protein (TAIR:AT4G24590.1); Has 35333 Blast hits to 34131 proteins in 2444 species: Archae - 798; Bacteria - 22429; Metazoa - 974; Fungi - 991; Plants - 531; Viruses - 0; Other Eukaryotes - 9610 (source: NCBI BLink).	-	PTHR33874,PTHR33874:SF1	-	-	-	-	-
Potri.008G214400	1.01746	log6	1	1	H	9	0.566566	Potri.008G214400	-	-	-	-	-	-	-	-	-	-	-	-	-	-	-	-	-	-	-	-	-
Potri.009G014400	1.01696	log6	1	1	aX1R	9	0.566203	Potri.009G014400	PF03164	PTHR13027,PTHR13027:SF7	KOG0997	-	-	-	-	-	AT2G28390	-	SAND family protein	SAND family protein	-	SAND family protein; LOCATED IN: chloroplast; EXPRESSED IN: 25 plant structures; EXPRESSED DURING: 14 growth stages; CONTAINS InterPro DOMAIN/s: Vacuolar fusion protein MON1 (InterPro:IPR004353); Has 753 Blast hits to 594 proteins in 226 species: Archae - 6; Bacteria - 38; Metazoa - 289; Fungi - 213; Plants - 47; Viruses - 3; Other Eukaryotes - 157 (source: NCBI BLink).	PF03164	-	KOG0997	-	-	-	-
Potri.010G235400	1.0156	log6	1	1	G	9	0.565195	Potri.010G235400	-	PTHR37725	-	-	-	-	-	-	AT2G38790	-	-	-	-	unknown protein; Has 21 Blast hits to 21 proteins in 5 species: Archae - 0; Bacteria - 0; Metazoa - 0; Fungi - 0; Plants - 19; Viruses - 0; Other Eukaryotes - 2 (source: NCBI BLink).	-	PTHR37725	-	-	-	-	-
Potri.012G020700	1.01273	log6	1	1	H	9	0.563075	Potri.012G020700	PF00581	PTHR12231,PTHR12231:SF112	KOG1530	-	-	-	-	-	AT4G27700	-	Rhodanese/Cell cycle control phosphatase superfamily protein	Rhodanese/Cell cycle control phosphatase superfamily protein	-	Rhodanese/Cell cycle control phosphatase superfamily protein; FUNCTIONS IN: molecular_function unknown; INVOLVED IN: aging; LOCATED IN: chloroplast thylakoid membrane, chloroplast; EXPRESSED IN: 21 plant structures; EXPRESSED DURING: 13 growth stages; CONTAINS InterPro DOMAIN/s: Rhodanese-like (InterPro:IPR001763); BEST Arabidopsis thaliana protein match is: Rhodanese/Cell cycle control phosphata…	PF00581	PTHR12231,PTHR12231:SF112	KOG1530	-	-	-	-
Potri.001G249300	1.00974	log6	2	1	H	4	0.565485	Potri.001G249300	PF00168	PTHR32246,PTHR32246:SF19	-	-	-	GO:0005515	-	-	AT1G07310	-	Calcium-dependent lipid-binding (CaLB domain) family protein	Calcium-dependent lipid-binding (CaLB domain) family protein	-	Calcium-dependent lipid-binding (CaLB domain) family protein; CONTAINS InterPro DOMAIN/s: C2 membrane targeting protein (InterPro:IPR018029), C2 calcium/lipid-binding domain, CaLB (InterPro:IPR008973), C2 calcium-dependent membrane targeting (InterPro:IPR000008); BEST Arabidopsis thaliana protein match is: Calcium-dependent lipid-binding (CaLB domain) family protein (TAIR:AT5G23950.1); Has 16203 …	PF00168	PTHR32246,PTHR32246:SF19	-	-	-	GO:0005515	-
Potri.003G001900	1.00894	log6	2	1	H	4	0.564893	Potri.003G001900	PF04043,PF01095	PTHR31707,PTHR31707:SF40	-	3.1.1.11	K01051	GO:0004857,GO:0042545,GO:0030599,GO:0005618	-	CW	AT3G14310	ATPME3	pectin methylesterase 3	pectin methylesterase 3	encodes a pectin methylesterase, targeted by a cellulose binding protein (CBP) from the parasitic nematode Heterodera schachtii during parasitism.	pectin methylesterase 3 (PME3); FUNCTIONS IN: pectinesterase activity; INVOLVED IN: response to nematode; LOCATED IN: cell wall, apoplast, plasma membrane, cytoplasm; EXPRESSED IN: 23 plant structures; EXPRESSED DURING: 14 growth stages; CONTAINS InterPro DOMAIN/s: Pectinesterase, active site (InterPro:IPR018040), Pectin lyase fold/virulence factor (InterPro:IPR011050), Pectinesterase, catalytic …	PF04043,PF01095	PTHR31707,PTHR31707:SF55	-	3.1.1.11	K01051	GO:0004857,GO:0042545,GO:0030599,GO:0005618	CW
Potri.002G225000	1.00821	log6	2	1	H	1	0.625877	Potri.002G225000	PF15003	PTHR16039	-	-	-	GO:0051225,GO:0031023	-	-	AT2G32980	-	-	-	-	unknown protein; Has 158 Blast hits to 154 proteins in 73 species: Archae - 0; Bacteria - 61; Metazoa - 0; Fungi - 0; Plants - 55; Viruses - 28; Other Eukaryotes - 14 (source: NCBI BLink).	PF15003	PTHR16039	-	-	K16585	GO:0051225,GO:0031023	-
Potri.011G026700	1.00782	log6	1	1	spirodienone	1	0.723504	Potri.011G026700	PF14226,PF03171	PTHR10209,PTHR10209:SF90	KOG0143	1.14.11.13	-	GO:0055114,GO:0016491	-	-	AT4G21200	ATGA2OX8	gibberellin 2-oxidase 8	gibberellin 2-oxidase 8	Encodes a protein with gibberellin 2-oxidase activity which acts specifically on C-20 gibberellins.	gibberellin 2-oxidase 8 (GA2OX8); CONTAINS InterPro DOMAIN/s: Oxoglutarate/iron-dependent oxygenase (InterPro:IPR005123); BEST Arabidopsis thaliana protein match is: gibberellin 2-oxidase 7 (TAIR:AT1G50960.1); Has 8586 Blast hits to 8547 proteins in 1007 species: Archae - 0; Bacteria - 1133; Metazoa - 115; Fungi - 1020; Plants - 4926; Viruses - 0; Other Eukaryotes - 1392 (source: NCBI BLink).	PF14226,PF03171	PTHR10209,PTHR10209:SF90	KOG0143	1.14.11.13	K04125	GO:0055114,GO:0016491	-
Potri.004G036800	1.00064	log6	1	1	H	9	0.554152	Potri.004G036800	PF05212	PTHR31210,PTHR31210:SF11	-	-	-	-	-	-	AT1G61240	-	Protein of unknown function (DUF707)	Protein of unknown function (DUF707)	-	Protein of unknown function (DUF707); CONTAINS InterPro DOMAIN/s: Protein of unknown function DUF707 (InterPro:IPR007877); BEST Arabidopsis thaliana protein match is: Protein of unknown function (DUF707) (TAIR:AT1G11170.1); Has 35333 Blast hits to 34131 proteins in 2444 species: Archae - 798; Bacteria - 22429; Metazoa - 974; Fungi - 991; Plants - 531; Viruses - 0; Other Eukaryotes - 9610 (source:…	PF05212	PTHR31210,PTHR31210:SF11	-	-	-	-	-
Potri.T000500	1	log8	1	1	B-5	0	-	Potri.T000500	PF03936,PF01397	PTHR31225,PTHR31225:SF16	-	4.2.3.111	-	GO:0016829,GO:0010333,GO:0000287,GO:0008152	-	-	AT4G16740	ATTPS03	terpene synthase 03	terpene synthase 03	Encodes an (E,E)-alpha-farnesene synthase in the Col ecotype of Arabidopsis. This enzyme can also catalyze the formation of (E)-beta-ocimene as well as trace amounts of myrcene and other related compounds in vitro. The cytosolic localization of the protein may make it favor (E,E)-alpha-farnesene biosynthesis because the precursor of this product, FPP, is primarily cytosolic. Transcript levels for…	terpene synthase 03 (TPS03); CONTAINS InterPro DOMAIN/s: Terpene synthase, metal-binding domain (InterPro:IPR005630), Terpenoid synthase (InterPro:IPR008949), Terpenoid cylases/protein prenyltransferase alpha-alpha toroid (InterPro:IPR008930), Terpene synthase-like (InterPro:IPR001906); BEST Arabidopsis thaliana protein match is: terpene synthase-like sequence-1,8-cineole (TAIR:AT3G25820.1); Has …	PF01397,PF03936	PTHR31225,PTHR31225:SF16	-	4.2.3.46,4.2.3.105	-	GO:0016829,GO:0010333,GO:0008152,GO:0000287	-
Potri.T000400	1	log8	1	1	B-5	0	-	Potri.T000400	PF01397,PF03936	PTHR31225,PTHR31225:SF6	-	4.2.3.8	-	GO:0016829,GO:0010333,GO:0008152,GO:0000287	-	-	AT5G23960	ATTPS21	terpene synthase 21	terpene synthase 21	Encodes a sesquiterpene synthase involved in generating all of the group A sesquiterpenes found in the Arabidopsis floral volatile blend. Strongly expressed in the stigma.	terpene synthase 21 (TPS21); CONTAINS InterPro DOMAIN/s: Terpene synthase, metal-binding domain (InterPro:IPR005630), Terpenoid synthase (InterPro:IPR008949), Terpenoid cylases/protein prenyltransferase alpha-alpha toroid (InterPro:IPR008930), Terpene synthase-like (InterPro:IPR001906); BEST Arabidopsis thaliana protein match is: Terpenoid cyclases/Protein prenyltransferases superfamily protein (…	PF01397,PF03936	PTHR31225,PTHR31225:SF15	-	4.2.3.133,4.2.3.104,4.2.3.57	K14184	GO:0016829,GO:0010333,GO:0008152,GO:0000287	-
Potri.018G119100	1	log8	1	1	H	0	-	Potri.018G119100	-	-	-	-	-	-	-	-	-	-	-	-	-	-	-	-	-	-	-	-	-
Potri.018G119000	1	log8	1	1	H	0	-	Potri.018G119000	-	-	-	-	-	-	-	-	-	-	-	-	-	-	-	-	-	-	-	-	-
Potri.018G037400	1	log8	1	1	H	0	-	Potri.018G037400	PF01925	PTHR14255,PTHR14255:SF1	-	-	-	GO:0016021	-	-	AT2G25737	-	Sulfite exporter TauE/SafE family protein	Sulfite exporter TauE/SafE family protein	-	Sulfite exporter TauE/SafE family protein; LOCATED IN: endomembrane system, integral to membrane; CONTAINS InterPro DOMAIN/s: Protein of unknown function DUF81 (InterPro:IPR002781); BEST Arabidopsis thaliana protein match is: Sulfite exporter TauE/SafE family protein (TAIR:AT2G36630.1); Has 3417 Blast hits to 2961 proteins in 724 species: Archae - 129; Bacteria - 1927; Metazoa - 0; Fungi - 0; Pla…	PF01925	PTHR14255,PTHR14255:SF1	-	-	-	GO:0016021	-
Potri.014G171300	1	log8	1	1	H	0	-	Potri.014G171300	-	PTHR22814,PTHR22814:SF106	-	-	-	-	-	-	AT3G07600	-	Heavy metal transport/detoxification superfamily protein	Heavy metal transport/detoxification superfamily protein	-	Heavy metal transport/detoxification superfamily protein ; FUNCTIONS IN: metal ion binding; INVOLVED IN: metal ion transport; LOCATED IN: cellular_component unknown; EXPRESSED IN: 6 plant structures; EXPRESSED DURING: LP.06 six leaves visible, LP.04 four leaves visible, 4 anthesis; CONTAINS InterPro DOMAIN/s: Heavy metal transport/detoxification protein (InterPro:IPR006121); BEST Arabidopsis thal…	-	PTHR22814,PTHR22814:SF106	-	-	-	-	-
Potri.014G171200	1	log8	1	1	H	0	-	Potri.014G171200	-	PTHR35130,PTHR35130:SF1	-	-	-	-	-	-	AT4G04920	SFR6	sensitive to freezing 6	sensitive to freezing 6	Encodes a nuclear targeted protein that plays a role in the CBF pathway -downstream of CBF translation. Mutants have impaired cold responses, reduced levels of cold induced RNA transcripts, are sensitive to osmotic stress.	SENSITIVE TO FREEZING 6 (SFR6); FUNCTIONS IN: molecular_function unknown; INVOLVED IN: cold acclimation, circadian regulation of gene expression, response to osmotic stress, regulation of long-day photoperiodism, flowering; LOCATED IN: nucleus; EXPRESSED IN: 19 plant structures; EXPRESSED DURING: 9 growth stages.	-	PTHR35130,PTHR35130:SF1	-	-	-	-	CW
Potri.014G057700	1	log8	1	1	H	0	-	Potri.014G057700	PF03110	PTHR31251,PTHR31251:SF4	-	-	-	GO:0005634,GO:0003677	SBP	-	AT1G02065	SPL8	squamosa promoter binding protein-like 8	squamosa promoter binding protein-like 8	Encodes an SBP-box gene, a member of the SPL gene family. Mutants are affected in micro- and megasporogenesis, trichome formation on sepals, and stamen filament elongation.	squamosa promoter binding protein-like 8 (SPL8); CONTAINS InterPro DOMAIN/s: Transcription factor, SBP-box (InterPro:IPR004333); BEST Arabidopsis thaliana protein match is: squamosa promoter binding protein-like 2 (TAIR:AT5G43270.1); Has 903 Blast hits to 889 proteins in 57 species: Archae - 0; Bacteria - 2; Metazoa - 44; Fungi - 4; Plants - 841; Viruses - 0; Other Eukaryotes - 12 (source: NCBI B…	PF03110	PTHR31251,PTHR31251:SF4	-	-	-	GO:0005634,GO:0003677	-
Potri.013G141000	1	log8	1	1	H	0	-	-	-	-	-	-	-	-	-	-	-	-	-	-	-	-	-	-	-	-	-	-	-
Potri.013G140900	1	log8	1	1	H	0	-	Potri.013G140900	-	-	-	-	-	-	-	-	-	-	-	-	-	-	-	-	-	-	-	-	-
Potri.013G073000	1	log8	1	1	H	0	-	Potri.013G073000	PF00924	PTHR31618,PTHR31618:SF5	KOG4629	-	-	GO:0055085,GO:0016020	-	-	AT5G12080	ATMSL10	mechanosensitive channel of small conductance-like 10	mechanosensitive channel of small conductance-like 10	Encodes a mechanosensitive (or stretch-activated) ion channel in the plasma membrane with a moderate preference for anions.	mechanosensitive channel of small conductance-like 10 (MSL10); FUNCTIONS IN: mechanically-gated ion channel activity; INVOLVED IN: detection of mechanical stimulus; LOCATED IN: plasma membrane, membrane; EXPRESSED IN: 26 plant structures; EXPRESSED DURING: 13 growth stages; CONTAINS InterPro DOMAIN/s: Membrane protein, At2g17000, predicted (InterPro:IPR016688), Like-Sm ribonucleoprotein (LSM)-rel…	PF00924	PTHR31618,PTHR31618:SF3	-	-	-	GO:0055085,GO:0016020	-
Potri.012G081200	1	log8	1	1	H	0	-	Potri.012G081200	-	-	-	-	-	-	-	-	ATCG00280	-	photosystem II reaction center protein C	photosystem II reaction center protein C	chloroplast gene encoding a CP43 subunit of the photosystem II reaction center. promoter contains a blue-light responsive element.	photosystem II reaction center protein C (PSBC); FUNCTIONS IN: chlorophyll binding; INVOLVED IN: photosynthesis, light reaction; LOCATED IN: in 7 components; EXPRESSED IN: 25 plant structures; EXPRESSED DURING: 13 growth stages; CONTAINS InterPro DOMAIN/s: Photosystem antenna protein-like (InterPro:IPR000932), Photosystem II protein PsbC (InterPro:IPR005869); BEST Arabidopsis thaliana protein mat…	PF00421	PTHR33180,PTHR33180:SF4	-	-	K02705	GO:0019684,GO:0016168,GO:0016020,GO:0009767,GO:0009521	-
Potri.010G124900	1	log8	1	1	H	0	-	Potri.010G124900	-	PTHR37184	-	-	-	-	-	-	AT1G25425	CLE43	CLAVATA3/ESR-RELATED 43	CLAVATA3/ESR-RELATED 43	-	CLAVATA3/ESR-RELATED 43 (CLE43); LOCATED IN: endomembrane system; Has 35333 Blast hits to 34131 proteins in 2444 species: Archae - 798; Bacteria - 22429; Metazoa - 974; Fungi - 991; Plants - 531; Viruses - 0; Other Eukaryotes - 9610 (source: NCBI BLink).	-	PTHR37184	-	-	-	-	-
Potri.009G014000	1	log8	1	1	H	0	-	-	-	-	-	-	-	-	-	-	-	-	-	-	-	-	-	-	-	-	-	-	-
Potri.005G137300	1	log8	1	1	H	0	-	Potri.005G137300	-	-	-	-	-	-	-	-	-	-	-	-	-	-	-	-	-	-	-	-	-
Potri.005G137200	1	log8	1	1	H	0	-	Potri.005G137200	-	-	-	-	-	-	-	-	-	-	-	-	-	-	-	-	-	-	-	-	-
Potri.005G066700	1	log8	1	1	H	0	-	Potri.005G066700	PF01535,PF13041	PTHR24015,PTHR24015:SF516	-	-	-	-	-	-	AT1G20300	-	Pentatricopeptide repeat (PPR) superfamily protein	Pentatricopeptide repeat (PPR) superfamily protein	-	Pentatricopeptide repeat (PPR) superfamily protein; CONTAINS InterPro DOMAIN/s: Pentatricopeptide repeat (InterPro:IPR002885); BEST Arabidopsis thaliana protein match is: Tetratricopeptide repeat (TPR)-like superfamily protein (TAIR:AT1G77360.1); Has 44443 Blast hits to 14229 proteins in 312 species: Archae - 5; Bacteria - 69; Metazoa - 601; Fungi - 771; Plants - 41531; Viruses - 0; Other Eukaryo…	PF13812,PF01535,PF13041	PTHR24015,PTHR24015:SF408	-	-	-	-	-
Potri.005G066600	1	log8	1	1	H	0	-	Potri.005G066600	PF04851,PF00271	PTHR10799,PTHR10799:SF654	-	3.6.4.12	-	GO:0016787,GO:0005524,GO:0003677	-	-	AT5G63950	CHR24	chromatin remodeling 24	chromatin remodeling 24	-	chromatin remodeling 24 (CHR24); FUNCTIONS IN: helicase activity, DNA binding, nucleic acid binding, ATP binding; INVOLVED IN: response to cadmium ion; EXPRESSED IN: 22 plant structures; EXPRESSED DURING: 7 growth stages; CONTAINS InterPro DOMAIN/s: DEAD-like helicase, N-terminal (InterPro:IPR014001), DNA/RNA helicase, C-terminal (InterPro:IPR001650), Helicase, superfamily 1/2, ATP-binding domain…	PF04851,PF00271	PTHR10799,PTHR10799:SF654	-	3.6.4.12	-	GO:0016787,GO:0005524,GO:0003677	-
Potri.005G040400	1	log8	1	1	H	0	-	Potri.005G040400	PF01627	PTHR28242,PTHR28242:SF8	KOG4747	-	K14490	GO:0004871,GO:0000160	-	-	AT3G21510	AHP1	histidine-containing phosphotransmitter 1	histidine-containing phosphotransmitter 1	Encodes AHP1, one of the six Arabidopsis thaliana histidine phosphotransfer proteins (AHPs). AHPs function as redundant positive regulators of cytokinin signaling. Members of the AHP gene family include: AT3G21510 (AHP1), AT3G29350 (AHP2), AT5G39340 (AHP3), AT3G16360 (AHP4), AT1G03430 (AHP5) and AT1G80100 (AHP6).	histidine-containing phosphotransmitter 1 (AHP1); CONTAINS InterPro DOMAIN/s: Signal transduction histidine kinase, phosphotransfer (Hpt) domain (InterPro:IPR008207); BEST Arabidopsis thaliana protein match is: histidine-containing phosphotransfer factor 5 (TAIR:AT1G03430.1); Has 358 Blast hits to 357 proteins in 69 species: Archae - 2; Bacteria - 42; Metazoa - 0; Fungi - 41; Plants - 268; Viruse…	PF01627	PTHR28242,PTHR28242:SF5	KOG4747	-	K14490	GO:0004871,GO:0000160	-
Potri.001G134400	1	log8	1	1	B-O-4	0	-	Potri.001G134400	PF00931	PTHR23155,PTHR23155:SF633	KOG4658	-	K13457	GO:0043531	-	-	AT3G07040	RPM1	NB-ARC domain-containing disease resistance protein	NB-ARC domain-containing disease resistance protein	Contains an N-terminal tripartite nucleotide binding site and a C-terminal tandem array of leucine-rich repeats. Confers resistance to Pseudomonas syringae strains that carry the avirulence genes avrB and avrRpm1.	RESISTANCE TO P. SYRINGAE PV MACULICOLA 1 (RPM1); FUNCTIONS IN: protein binding, nucleotide binding; INVOLVED IN: defense response, plant-type hypersensitive response; LOCATED IN: plasma membrane; EXPRESSED IN: 20 plant structures; EXPRESSED DURING: 13 growth stages; CONTAINS InterPro DOMAIN/s: NB-ARC (InterPro:IPR002182), Leucine-rich repeat (InterPro:IPR001611), Disease resistance protein (Inte…	PF00931	PTHR23155,PTHR23155:SF458	-	-	K13457	GO:0043531	-
Potri.012G015000	0.995875	log6	1	1	S_G	10	0.530129	Potri.012G015000	PF02469	PTHR32077,PTHR32077:SF10	-	-	-	-	-	-	AT5G03170	ATFLA11	FASCICLIN-like arabinogalactan-protein 11	FASCICLIN-like arabinogalactan-protein 11	Encodes FLA11, a member of fasciclin-like arabinogalactan proteins (FLAs) containing a cell adhesion fasciclin (FAS) domain. Mutations result in altered stem biomechanics with reduced tensile strength and reduced tensile modulus of elasticity, as well as altered cell wall architecture and composition, with increased cellulose microfibril angle, reduced arabinose, galactose and cellulose content.	FASCICLIN-like arabinogalactan-protein 11 (FLA11); CONTAINS InterPro DOMAIN/s: FAS1 domain (InterPro:IPR000782); BEST Arabidopsis thaliana protein match is: FASCICLIN-like arabinogalactan-protein 12 (TAIR:AT5G60490.1); Has 965 Blast hits to 948 proteins in 162 species: Archae - 18; Bacteria - 233; Metazoa - 22; Fungi - 18; Plants - 634; Viruses - 0; Other Eukaryotes - 40 (source: NCBI BLink).	PF02469	PTHR32077,PTHR32077:SF7	-	-	-	-	CW
Potri.001G352100	0.995333	log6	2	1	S_G	4	0.554848	Potri.001G352100	PF16913	PTHR31376,PTHR31376:SF17	-	-	-	GO:0016021,GO:0005215	-	-	AT4G18210	ATPUP10	purine permease 10	purine permease 10	Member of a family of proteins related to PUP1, a purine transporter. May be involved in the transport of purine and purine derivatives such as cytokinins, across the plasma membrane.	purine permease 10 (PUP10); CONTAINS InterPro DOMAIN/s: Protein of unknown function DUF250 (InterPro:IPR004853); BEST Arabidopsis thaliana protein match is: Drug/metabolite transporter superfamily protein (TAIR:AT4G18220.1); Has 419 Blast hits to 410 proteins in 44 species: Archae - 2; Bacteria - 21; Metazoa - 7; Fungi - 18; Plants - 360; Viruses - 0; Other Eukaryotes - 11 (source: NCBI BLink).	PF16913	PTHR31376,PTHR31376:SF17	-	-	-	GO:0016021,GO:0005215	-
Potri.006G134000	0.990939	log6	1	1	H	9	0.546991	Potri.006G134000	-	PTHR12381	-	-	K18732	-	-	-	AT5G02770	-	-	-	Encodes a conserved eukaryotic protein with homology to the human RNA binding protein CIP29 that localizes to the nucleus. Mutants accumulate more poly(A) mRNAs in the nucleus, likely resulting from reduced mRNA export activity.	unknown protein; Has 469 Blast hits to 336 proteins in 126 species: Archae - 0; Bacteria - 54; Metazoa - 249; Fungi - 22; Plants - 47; Viruses - 0; Other Eukaryotes - 97 (source: NCBI BLink).	-	PTHR12381	-	-	K18732	-	-
Potri.017G138300	0.983421	log6	1	1	B-O-4	8	0.561948	Potri.017G138300	PF08597	PTHR21681	KOG4813	-	K03245	GO:0005852,GO:0005737,GO:0003743	-	-	AT5G37475	-	Translation initiation factor eIF3 subunit	Translation initiation factor eIF3 subunit	-	Translation initiation factor eIF3 subunit; CONTAINS InterPro DOMAIN/s: Translation initiation factor eIF3 subunit (InterPro:IPR013906); BEST Arabidopsis thaliana protein match is: Translation initiation factor eIF3 subunit (TAIR:AT1G66070.2); Has 416 Blast hits to 416 proteins in 166 species: Archae - 0; Bacteria - 4; Metazoa - 171; Fungi - 133; Plants - 80; Viruses - 1; Other Eukaryotes - 27 (s…	PF08597	PTHR21681	KOG4813	-	K03245	GO:0005852,GO:0005737,GO:0003743	-
Potri.006G188500	0.981847	log6	1	1	H	8	0.560786	Potri.006G188500	PF00832	PTHR19970	KOG0002	-	K02924	GO:0006412,GO:0005840,GO:0005622,GO:0003735	-	-	AT4G31985	-	Ribosomal protein L39 family protein	Ribosomal protein L39 family protein	-	Ribosomal protein L39 family protein; FUNCTIONS IN: structural constituent of ribosome; INVOLVED IN: translation; LOCATED IN: ribosome, cytosolic large ribosomal subunit; EXPRESSED IN: 23 plant structures; EXPRESSED DURING: 13 growth stages; CONTAINS InterPro DOMAIN/s: Ribosomal protein L39e, conserved site (InterPro:IPR020083), Ribosomal protein L39e (InterPro:IPR000077); BEST Arabidopsis thalia…	PF00832	PTHR19970,PTHR19970:SF4	KOG0002	-	K02924	GO:0006412,GO:0005840,GO:0005622,GO:0003735	-
Potri.009G084600	0.977011	log6	1	1	H	7	0.577722	Potri.009G084600	PF05770	PTHR14217,PTHR14217:SF4	-	2.7.1.134,2.7.1.159	K00913	GO:0052726,GO:0052725,GO:0047325,GO:0032957,GO:0005622,GO:0005524,GO:0000287	-	-	AT4G08170	-	Inositol 1,3,4-trisphosphate 5/6-kinase family protein	Inositol 1,3,4-trisphosphate 5/6-kinase family protein	-	Inositol 1,3,4-trisphosphate 5/6-kinase family protein; FUNCTIONS IN: magnesium ion binding, inositol-1,3,4-trisphosphate 5/6-kinase activity, catalytic activity, ATP binding, inositol tetrakisphosphate 1-kinase activity; INVOLVED IN: response to wounding; LOCATED IN: nucleus, cytoplasm; EXPRESSED IN: 22 plant structures; EXPRESSED DURING: 11 growth stages; CONTAINS InterPro DOMAIN/s: Inositol-te…	PF05770	PTHR14217,PTHR14217:SF3	-	2.7.1.159,2.7.1.134	K00913	GO:0052726,GO:0052725,GO:0047325,GO:0032957,GO:0005622,GO:0005524,GO:0000287	-
Potri.012G084400	0.973045	log6	2	1	PB	3	0.5589	Potri.012G084400	PF02727,PF02728,PF01179	PTHR10638,PTHR10638:SF34	-	1.4.3.21	K00276	GO:0055114,GO:0048038,GO:0009308,GO:0008131,GO:0005507	-	-	AT2G42490	-	Copper amine oxidase family protein	Copper amine oxidase family protein	-	Copper amine oxidase family protein; FUNCTIONS IN: quinone binding, primary amine oxidase activity, copper ion binding; INVOLVED IN: oxidation reduction, amine metabolic process; LOCATED IN: peroxisome; EXPRESSED IN: 22 plant structures; EXPRESSED DURING: 13 growth stages; CONTAINS InterPro DOMAIN/s: Copper amine oxidase, N-terminal (InterPro:IPR016182), Copper amine oxidase, N2/N3-terminal (Inte…	PF02728,PF01179	PTHR10638,PTHR10638:SF34	-	1.4.3.21	K00276	GO:0055114,GO:0048038,GO:0009308,GO:0008131,GO:0005507	-
Potri.015G126800	0.969864	log6	2	1	B-O-4	2	0.577059	Potri.015G126800	-	PTHR33322,PTHR33322:SF3	-	-	-	-	-	-	AT5G62390	ATBAG7	BCL-2-associated athanogene 7	BCL-2-associated athanogene 7	A member of Arabidopsis BAG (Bcl-2-associated athanogene) proteins, plant homologs of mammalian regulators of apoptosis. Plant BAG proteins are multi-functional and remarkably similar to their animal counterparts, as they regulate apoptotic-like processes ranging from pathogen attack, to abiotic stress, to plant development. Localized to the ER. Necessary for the proper maintenance of the unfolde…	BCL-2-associated athanogene 7 (BAG7); FUNCTIONS IN: protein binding, calmodulin binding; INVOLVED IN: protein folding, cellular response to unfolded protein, cellular response to cold, cellular response to heat; LOCATED IN: endoplasmic reticulum, plasma membrane; EXPRESSED IN: 25 plant structures; EXPRESSED DURING: 13 growth stages; CONTAINS InterPro DOMAIN/s: IQ calmodulin-binding region (InterP…	-	PTHR33322,PTHR33322:SF3	-	-	-	-	-
Potri.016G060300	0.968357	log6	1	1	H	8	0.550827	Potri.016G060300	PF01956	PTHR20917	KOG3312	-	-	GO:0016020	-	-	AT5G06660	-	Protein of unknown function DUF106, transmembrane	Protein of unknown function DUF106, transmembrane	-	FUNCTIONS IN: molecular_function unknown; INVOLVED IN: biological_process unknown; LOCATED IN: endomembrane system; EXPRESSED IN: 22 plant structures; EXPRESSED DURING: 13 growth stages; CONTAINS InterPro DOMAIN/s: Protein of unknown function DUF106, transmembrane (InterPro:IPR002809), Uncharacterised conserved protein UCP023322, transmembrane eukaryotic (InterPro:IPR008559); BEST Arabidopsis tha…	PF01956	PTHR20917	KOG3312	-	-	GO:0016020	-
Potri.019G064200	0.965578	log6	1	1	J_B	6	0.589788	Potri.019G064200	PF00067	PTHR24282,PTHR24282:SF36	KOG0157	-	-	GO:0055114,GO:0020037,GO:0016705,GO:0005506	-	-	AT5G24910	CYP714A1	cytochrome P450, family 714, subfamily A, polypeptide 1	cytochrome P450, family 714, subfamily A, polypeptide 1	Member of CYP714A. Encodes one of the two tandemly duplicated gene pair ELA1 (CYP714A1) and ELA2 (CYP714A2), homologs of the rice cytochrome P450 monooxygenase gene EUI1. Double mutation of ELA1 and ELA2 results in increased biomass and enlarged organs.	cytochrome P450, family 714, subfamily A, polypeptide 1 (CYP714A1); FUNCTIONS IN: electron carrier activity, monooxygenase activity, iron ion binding, oxygen binding, heme binding; INVOLVED IN: oxidation reduction; LOCATED IN: endomembrane system; EXPRESSED IN: 10 plant structures; EXPRESSED DURING: 4 anthesis, F mature embryo stage, petal differentiation and expansion stage, E expanded cotyledon…	PF00067	PTHR24282,PTHR24282:SF36	KOG0157	-	-	GO:0055114,GO:0020037,GO:0016705,GO:0005506	-
Potri.017G083700	0.965414	log6	1	1	aX1R	4	0.63068	Potri.017G083700	PF03222	PTHR22950,PTHR22950:SF280	KOG1303	-	K15015	GO:0003333	-	-	AT5G15240	-	Transmembrane amino acid transporter family protein	Transmembrane amino acid transporter family protein	-	Transmembrane amino acid transporter family protein; CONTAINS InterPro DOMAIN/s: Amino acid transporter, transmembrane (InterPro:IPR013057); BEST Arabidopsis thaliana protein match is: Transmembrane amino acid transporter family protein (TAIR:AT3G28960.1); Has 5045 Blast hits to 4985 proteins in 317 species: Archae - 15; Bacteria - 153; Metazoa - 1796; Fungi - 1055; Plants - 1275; Viruses - 9; Ot…	PF01490	PTHR22950,PTHR22950:SF280	KOG1303	-	K15015	-	-
Potri.012G084600	0.964674	log6	2	1	PB	4	0.532214	Potri.012G084600	PF00271,PF00270	PTHR24031,PTHR24031:SF269	-	3.6.4.13	K12823	GO:0005524,GO:0003676	-	-	AT1G55150	-	DEA(D/H)-box RNA helicase family protein	DEA(D/H)-box RNA helicase family protein	-	DEA(D/H)-box RNA helicase family protein; FUNCTIONS IN: helicase activity, ATP-dependent helicase activity, ATP binding, nucleic acid binding; LOCATED IN: cellular_component unknown; EXPRESSED IN: 22 plant structures; EXPRESSED DURING: 13 growth stages; CONTAINS InterPro DOMAIN/s: RNA helicase, DEAD-box type, Q motif (InterPro:IPR014014), DNA/RNA helicase, DEAD/DEAH box type, N-terminal (InterPro…	PF04851,PF00271	PTHR24031,PTHR24031:SF219	-	3.6.4.13	K12823	GO:0016787,GO:0005524,GO:0003677	-
Potri.002G248200	0.960039	log6	2	1	B-O-4	3	0.549299	Potri.002G248200	PF00254	PTHR10516,PTHR10516:SF293	KOG0549	5.2.1.8	K09569	GO:0006457	-	-	AT5G48580	FKBP15-2	FK506- and rapamycin-binding protein 15 kD-2	FK506- and rapamycin-binding protein 15 kD-2	immunophilin (FKBP15-2)	FK506- and rapamycin-binding protein 15 kD-2 (FKBP15-2); FUNCTIONS IN: FK506 binding, peptidyl-prolyl cis-trans isomerase activity; INVOLVED IN: protein folding; LOCATED IN: chloroplast thylakoid lumen, vacuole; EXPRESSED IN: 24 plant structures; EXPRESSED DURING: 15 growth stages; CONTAINS InterPro DOMAIN/s: Peptidyl-prolyl cis-trans isomerase, FKBP-type (InterPro:IPR001179); BEST Arabidopsis th…	PF00254	PTHR10516,PTHR10516:SF293	KOG0549	5.2.1.8	K09569	GO:0006457	-
Potri.007G039300	0.959946	log6	1	1	H	3	0.647151	Potri.007G039300	PF13401,PF05659	PTHR23155,PTHR23155:SF543	KOG4658	-	-	-	-	-	AT5G66900	-	Disease resistance protein (CC-NBS-LRR class) family	Disease resistance protein (CC-NBS-LRR class) family	-	Disease resistance protein (CC-NBS-LRR class) family; FUNCTIONS IN: ATP binding; INVOLVED IN: apoptosis, defense response; CONTAINS InterPro DOMAIN/s: NB-ARC (InterPro:IPR002182), Powdery mildew resistance protein, RPW8 domain (InterPro:IPR008808), Disease resistance protein (InterPro:IPR000767); BEST Arabidopsis thaliana protein match is: Disease resistance protein (CC-NBS-LRR class) family (TAI…	PF13855,PF05659,PF00931	PTHR24209,PTHR24209:SF15	KOG4658	-	-	GO:0005515,GO:0043531	-
Potri.016G021900	0.952967	log6	2	1	H	3	0.544078	Potri.016G021900	PF07942	PTHR12303,PTHR12303:SF6	-	-	-	-	-	-	AT2G32170	-	S-adenosyl-L-methionine-dependent methyltransferases superfamily protein	S-adenosyl-L-methionine-dependent methyltransferases superfamily protein	-	S-adenosyl-L-methionine-dependent methyltransferases superfamily protein; CONTAINS InterPro DOMAIN/s: N2227-like (InterPro:IPR012901); BEST Arabidopsis thaliana protein match is: S-adenosyl-L-methionine-dependent methyltransferases superfamily protein (TAIR:AT2G32160.3); Has 531 Blast hits to 480 proteins in 200 species: Archae - 0; Bacteria - 4; Metazoa - 150; Fungi - 210; Plants - 66; Viruses -…	PF07942	PTHR12303,PTHR12303:SF6	KOG2798	-	-	-	-
Potri.013G083300	0.951261	log6	1	1	aX1R	7	0.558712	Potri.013G083300	PF00860	PTHR11119,PTHR11119:SF9	-	-	K06901	GO:0055085,GO:0016020,GO:0006810,GO:0005215,GO:0006863,GO:0005345	-	-	AT3G10960	ATAZG1	AZA-guanine resistant1	AZA-guanine resistant1	Encodes a homolog of the adenine-guanine-hypoxanthine transporter AzgA of Aspergillus nidulans. Function as a plant adenine-guanine transporter. Two closely related genes exist in Arabidopsis: AT3G10960 (Azg1) and AT5G50300 (Azg2).	AZA-guanine resistant1 (AZG1); FUNCTIONS IN: transmembrane transporter activity, purine transmembrane transporter activity; INVOLVED IN: purine transport; LOCATED IN: membrane; EXPRESSED IN: 22 plant structures; EXPRESSED DURING: 13 growth stages; CONTAINS InterPro DOMAIN/s: Xanthine/uracil/vitamin C permease (InterPro:IPR006043); BEST Arabidopsis thaliana protein match is: Xanthine/uracil permea…	PF00860	PTHR11119,PTHR11119:SF9	-	-	K06901	GO:0055085,GO:0016020,GO:0006810,GO:0005215,GO:0006863,GO:0005345	-
Potri.005G143800	0.948603	log6	1	1	H	6	0.577257	Potri.005G143800	PF00067	PTHR24298,PTHR24298:SF116	KOG0156	1.14.13.89	-	GO:0055114,GO:0020037,GO:0016705,GO:0005506	-	-	AT4G37370	CYP81D8	cytochrome P450, family 81, subfamily D, polypeptide 8	cytochrome P450, family 81, subfamily D, polypeptide 8	member of CYP81D	cytochrome P450, family 81, subfamily D, polypeptide 8 (CYP81D8); FUNCTIONS IN: electron carrier activity, monooxygenase activity, iron ion binding, oxygen binding, heme binding; INVOLVED IN: response to karrikin; LOCATED IN: endoplasmic reticulum, plasma membrane; EXPRESSED IN: 20 plant structures; EXPRESSED DURING: 13 growth stages; CONTAINS InterPro DOMAIN/s: Cytochrome P450 (InterPro:IPR00112…	PF00067	PTHR24298,PTHR24298:SF61	-	1.14.13.89	K00517	GO:0055114,GO:0020037,GO:0016705,GO:0005506	-
Potri.006G129900	0.946928	log6	1	1	H	8	0.535007	Potri.006G129900	PF00141	PTHR31235,PTHR31235:SF11	-	1.11.1.7	K00430	GO:0055114,GO:0020037,GO:0006979,GO:0004601	-	CW	AT2G37130	-	Peroxidase superfamily protein	Peroxidase superfamily protein	-	Peroxidase superfamily protein; FUNCTIONS IN: peroxidase activity, heme binding; INVOLVED IN: defense response to fungus; LOCATED IN: endomembrane system; EXPRESSED IN: 15 plant structures; EXPRESSED DURING: 7 growth stages; CONTAINS InterPro DOMAIN/s: Haem peroxidase (InterPro:IPR010255), Plant peroxidase (InterPro:IPR000823), Haem peroxidase, plant/fungal/bacterial (InterPro:IPR002016); BEST Ar…	PF00141	PTHR31235,PTHR31235:SF11	-	1.11.1.7	K00430	GO:0055114,GO:0020037,GO:0006979,GO:0004601	CW
Potri.017G055000	0.93249	log6	1	1	G	6	0.565362	Potri.017G055000	PF07714,PF00069	PTHR27007,PTHR27007:SF61	KOG1187	2.7.11.1	-	GO:0006468,GO:0004672,GO:0005524	-	-	AT2G32800	AP4.3A	protein kinase family protein	protein kinase family protein	-	AP4.3A; FUNCTIONS IN: protein serine/threonine kinase activity, protein kinase activity, ATP binding; INVOLVED IN: protein amino acid phosphorylation; LOCATED IN: plasma membrane; EXPRESSED IN: 19 plant structures; EXPRESSED DURING: 10 growth stages; CONTAINS InterPro DOMAIN/s: Protein kinase, ATP binding site (InterPro:IPR017441), Serine/threonine-protein kinase domain (InterPro:IPR002290), Seri…	PF00069	PTHR27007,PTHR27007:SF61	KOG1187	2.7.11.1	-	GO:0006468,GO:0005524,GO:0004672	-
Potri.010G070700	0.932285	log6	1	1	H	3	0.62673	Potri.010G070700	PF04852	PTHR31165,PTHR31165:SF13	-	-	-	-	-	-	AT1G07090	LSH6	Protein of unknown function (DUF640)	Protein of unknown function (DUF640)	-	LIGHT SENSITIVE HYPOCOTYLS 6 (LSH6); CONTAINS InterPro DOMAIN/s: Protein of unknown function DUF640 (InterPro:IPR006936); BEST Arabidopsis thaliana protein match is: Protein of unknown function (DUF640) (TAIR:AT5G58500.1); Has 311 Blast hits to 311 proteins in 18 species: Archae - 0; Bacteria - 0; Metazoa - 14; Fungi - 0; Plants - 297; Viruses - 0; Other Eukaryotes - 0 (source: NCBI BLink).	PF04852	PTHR31165,PTHR31165:SF6	-	-	-	-	-
Potri.009G015800	0.932147	log6	3	1	H	1	0.512441	Potri.009G015800	PF00612	PTHR32295,PTHR32295:SF12	-	-	-	GO:0005515	-	-	AT3G22190	IQD5	IQ-domain 5	IQ-domain 5	-	IQ-domain 5 (IQD5); FUNCTIONS IN: calmodulin binding; INVOLVED IN: biological_process unknown; LOCATED IN: plasma membrane; EXPRESSED IN: 24 plant structures; EXPRESSED DURING: 13 growth stages; CONTAINS InterPro DOMAIN/s: IQ calmodulin-binding region (InterPro:IPR000048); BEST Arabidopsis thaliana protein match is: IQ-domain 6 (TAIR:AT2G26180.1); Has 890 Blast hits to 885 proteins in 49 species:…	PF00612	PTHR32295,PTHR32295:SF12	-	-	-	GO:0005515	-
Potri.015G000100	0.92621	log6	1	1	B-B	5	0.581232	Potri.015G000100	-	PTHR31851,PTHR31851:SF16	-	-	-	-	-	-	AT4G27870	-	Vacuolar iron transporter (VIT) family protein	Vacuolar iron transporter (VIT) family protein	-	Vacuolar iron transporter (VIT) family protein; FUNCTIONS IN: molecular_function unknown; INVOLVED IN: biological_process unknown; LOCATED IN: integral to membrane, membrane; EXPRESSED IN: leaf; CONTAINS InterPro DOMAIN/s: Protein of unknown function DUF125, transmembrane (InterPro:IPR008217); BEST Arabidopsis thaliana protein match is: vacuolar iron transporter (VIT) family protein (TAIR:AT4G278…	-	PTHR31851,PTHR31851:SF16	-	-	-	-	-
Potri.001G167700	0.915947	log6	1	1	B-B	4	0.594162	Potri.001G167700	PF01477,PF00305	PTHR11771,PTHR11771:SF38	-	1.13.11.12	K00454	GO:0005515,GO:0055114,GO:0046872,GO:0016702	-	-	AT1G17420	LOX3	lipoxygenase 3	lipoxygenase 3	LOX3 encode a Lipoxygenase. Lipoxygenases (LOXs) catalyze the oxygenation of fatty acids (FAs).	lipoxygenase 3 (LOX3); FUNCTIONS IN: oxidoreductase activity, acting on single donors with incorporation of molecular oxygen, incorporation of two atoms of oxygen, lipoxygenase activity, iron ion binding, metal ion binding; INVOLVED IN: growth, response to fungus, jasmonic acid biosynthetic process, response to wounding, defense response; LOCATED IN: chloroplast; EXPRESSED IN: 22 plant structures…	PF01477,PF00305	PTHR11771,PTHR11771:SF38	-	1.13.11.12	K00454	GO:0005515,GO:0055114,GO:0046872,GO:0016702	-
Potri.011G056800	0.915385	log6	2	1	B-O-4	1	0.557347	Potri.011G056800	PF00560,PF11721	PTHR27003,PTHR27003:SF93	-	2.7.11.1,2.7.10.1	-	GO:0005515	-	-	AT1G28340	AtRLP4	receptor like protein 4	receptor like protein 4	-	receptor like protein 4 (RLP4); INVOLVED IN: signal transduction; LOCATED IN: endomembrane system; EXPRESSED IN: 23 plant structures; EXPRESSED DURING: 13 growth stages; CONTAINS InterPro DOMAIN/s: Malectin/receptor-like protein kinase (InterPro:IPR021720), Leucine-rich repeat (InterPro:IPR001611); BEST Arabidopsis thaliana protein match is: Di-glucose binding protein with Leucine-rich repeat dom…	PF13855,PF11721	PTHR27003,PTHR27003:SF93	-	2.7.11.1	-	GO:0005515	-
Potri.010G024200	0.915279	log6	1	1	H	6	0.552656	Potri.010G024200	PF00168	PTHR32246	-	-	-	GO:0005515	-	-	AT1G09070	(AT)SRC2	soybean gene regulated by cold-2	soybean gene regulated by cold-2	SRC2 specifically binds the peptide PIEPPPHH, and moves from ER to a vacuole fraction where it gets internalized. Involved in Protein Storage Vacuole targeting.	soybean gene regulated by cold-2 (SRC2); CONTAINS InterPro DOMAIN/s: C2 calcium/lipid-binding domain, CaLB (InterPro:IPR008973), C2 calcium-dependent membrane targeting (InterPro:IPR000008); BEST Arabidopsis thaliana protein match is: Calcium-dependent lipid-binding (CaLB domain) family protein (TAIR:AT3G16510.1); Has 25146 Blast hits to 15856 proteins in 1076 species: Archae - 6; Bacteria - 3010…	PF00168	PTHR32246,PTHR32246:SF18	-	-	-	GO:0005515	-
Potri.006G188800	0.914076	log6	1	1	H	5	0.572274	Potri.006G188800	PF04851,PF14709,PF00271,PF03368,PF00636	PTHR14950,PTHR14950:SF15	KOG0701	3.1.26.3	K11592	GO:0016787,GO:0005524,GO:0003677,GO:0016891,GO:0006396,GO:0004525,GO:0003723	-	-	AT5G20320	ATDCL4	dicer-like 4	dicer-like 4	Encodes an RNase III-like enzyme that catalyzes processing of trans-acting small interfering RNA precursors in a distinct small RNA biogenesis pathway. The protein is also involved in the production of 21-nt primary siRNAs from both inverted-repeat constructs and endogenous sequences, as well as the RDR6-dependent 21-nt secondary siRNAs involved in long-range cell-to-cell signaling. It binds DRB4…	dicer-like 4 (DCL4); CONTAINS InterPro DOMAIN/s: DNA/RNA helicase, DEAD/DEAH box type, N-terminal (InterPro:IPR011545), Double-stranded RNA-binding (InterPro:IPR001159), Argonaute/Dicer protein, PAZ (InterPro:IPR003100), Ribonuclease III (InterPro:IPR000999), Double-stranded RNA-binding-like (InterPro:IPR014720), DEAD-like helicase, N-terminal (InterPro:IPR014001), DNA/RNA helicase, C-terminal (I…	PF02170,PF14709,PF00270,PF00271,PF03368,PF00636	PTHR14950,PTHR14950:SF15	-	3.1.26.3	K11592	GO:0005515,GO:0005524,GO:0003676,GO:0016891,GO:0006396,GO:0004525,GO:0003723	-
Potri.010G207800	0.91124	log6	1	1	S_G	6	0.549674	Potri.010G207800	PF00378	PTHR11941,PTHR11941:SF84	-	-	-	GO:0008152,GO:0003824	-	-	AT1G65520	ATECI1	delta(3), delta(2)-enoyl CoA isomerase 1	delta(3), delta(2)-enoyl CoA isomerase 1	encodes a peroxisomal delta3, delta2-enoyl CoA isomerase, involved in unsaturated fatty acid degradation	delta(3), delta(2)-enoyl CoA isomerase 1 (ECI1); FUNCTIONS IN: carnitine racemase activity, catalytic activity, dodecenoyl-CoA delta-isomerase activity; INVOLVED IN: fatty acid catabolic process, metabolic process; LOCATED IN: peroxisome; EXPRESSED IN: 21 plant structures; EXPRESSED DURING: 10 growth stages; CONTAINS InterPro DOMAIN/s: Crotonase, core (InterPro:IPR001753); BEST Arabidopsis thalia…	PF00378	PTHR11941,PTHR11941:SF84	KOG1679	-	-	GO:0008152,GO:0003824	-
Potri.012G133500	0.910397	log6	1	1	H	4	0.590065	Potri.012G133500	PF01554	PTHR11206,PTHR11206:SF103	KOG1347	-	-	GO:0055085,GO:0016020,GO:0015297,GO:0015238,GO:0006855	-	-	AT4G23030	-	MATE efflux family protein	MATE efflux family protein	-	MATE efflux family protein; FUNCTIONS IN: antiporter activity, drug transmembrane transporter activity, transporter activity; INVOLVED IN: drug transmembrane transport, transmembrane transport; LOCATED IN: membrane; EXPRESSED IN: stem, male gametophyte, flower; EXPRESSED DURING: 4 anthesis; CONTAINS InterPro DOMAIN/s: Multi antimicrobial extrusion protein MatE (InterPro:IPR002528); BEST Arabidops…	PF01554	PTHR11206,PTHR11206:SF127	KOG1347	-	K03327	GO:0055085,GO:0016020,GO:0015297,GO:0015238,GO:0006855	-
Potri.009G051900	0.909275	log6	1	1	PB	3	0.609743	Potri.009G051900	PF01764	PTHR31403,PTHR31403:SF6	KOG4569	3.1.1.32,3.1.1.26,3.1.1.3	-	GO:0006629	-	-	AT1G51440	-	alpha/beta-Hydrolases superfamily protein	alpha/beta-Hydrolases superfamily protein	Encodes a lipase that hydrolyzes phosphatidylcholine, glycolipids as well as triacylglycerols.	alpha/beta-Hydrolases superfamily protein; FUNCTIONS IN: galactolipase activity, triglyceride lipase activity, phospholipase A1 activity; INVOLVED IN: lipid metabolic process; LOCATED IN: chloroplast; EXPRESSED IN: 12 plant structures; EXPRESSED DURING: 4 anthesis, C globular stage, petal differentiation and expansion stage; CONTAINS InterPro DOMAIN/s: Lipase, class 3 (InterPro:IPR002921); BEST A…	PF01764	PTHR31403,PTHR31403:SF6	KOG4569	3.1.1.32,3.1.1.26,3.1.1.3	-	GO:0006629	-
Potri.T031700	0.908591	log6	1	1	B-5	2	0.629745	Potri.T031700	-	PTHR33621,PTHR33621:SF2	-	-	-	-	-	-	AT3G03130	-	-	-	-	unknown protein; BEST Arabidopsis thaliana protein match is: unknown protein (TAIR:AT5G17160.1); Has 7130 Blast hits to 3690 proteins in 504 species: Archae - 22; Bacteria - 2666; Metazoa - 1654; Fungi - 721; Plants - 246; Viruses - 56; Other Eukaryotes - 1765 (source: NCBI BLink).	-	PTHR33621	-	-	-	-	-
Potri.017G107500	0.906228	log6	1	1	H	5	0.566481	Potri.017G107500	PF00643,PF06203	PTHR31319,PTHR31319:SF10	KOG1601	-	-	GO:0008270,GO:0005622,GO:0005515	CO-like	-	AT3G02380	ATCOL2	CONSTANS-like 2	CONSTANS-like 2	homologous to the flowering-time gene CONSTANS (CO) encoding zinc-finger proteins	CONSTANS-like 2 (COL2); FUNCTIONS IN: sequence-specific DNA binding transcription factor activity, zinc ion binding; INVOLVED IN: regulation of flower development; LOCATED IN: intracellular; EXPRESSED IN: 20 plant structures; EXPRESSED DURING: 13 growth stages; CONTAINS InterPro DOMAIN/s: CCT domain (InterPro:IPR010402), Zinc finger, B-box (InterPro:IPR000315); BEST Arabidopsis thaliana protein m…	PF00643,PF06203	PTHR31319,PTHR31319:SF10	KOG1601	-	-	GO:0008270,GO:0005622,GO:0005515	-
Potri.002G229300	0.905285	log6	2	1	J_B	1	0.54989	Potri.002G229300	-	PTHR33148,PTHR33148:SF5	-	-	-	-	-	-	AT3G21680	-	-	-	-	unknown protein; FUNCTIONS IN: molecular_function unknown; INVOLVED IN: N-terminal protein myristoylation; LOCATED IN: cellular_component unknown; EXPRESSED IN: root, flower, stamen; EXPRESSED DURING: 4 anthesis, petal differentiation and expansion stage; Has 34 Blast hits to 34 proteins in 7 species: Archae - 0; Bacteria - 0; Metazoa - 0; Fungi - 0; Plants - 34; Viruses - 0; Other Eukaryotes - 0…	-	PTHR33148,PTHR33148:SF2	-	-	-	-	-
Potri.004G155600	0.905178	log6	1	1	I_a	7	0.524692	Potri.004G155600	PF08541,PF08392	PTHR31561,PTHR31561:SF15	-	2.3.1.199	K15397	GO:0016747,GO:0008610,GO:0016020,GO:0006633	-	-	AT1G19440	KCS4	3-ketoacyl-CoA synthase 4	3-ketoacyl-CoA synthase 4	Encodes KCS4, a member of the 3-ketoacyl-CoA synthase family involved in the biosynthesis of VLCFA (very long chain fatty acids).	3-ketoacyl-CoA synthase 4 (KCS4); FUNCTIONS IN: transferase activity, transferring acyl groups other than amino-acyl groups, catalytic activity; INVOLVED IN: very long-chain fatty acid metabolic process, cuticle development; LOCATED IN: membrane; EXPRESSED IN: 25 plant structures; EXPRESSED DURING: 15 growth stages; CONTAINS InterPro DOMAIN/s: Thiolase-like (InterPro:IPR016039), Very-long-chain 3…	PF08541,PF08392	PTHR31561,PTHR31561:SF15	-	2.3.1.199	K15397	GO:0016747,GO:0008610,GO:0016020,GO:0006633	-
Potri.015G096900	0.904018	log6	1	1	PB	7	0.523835	Potri.015G096900	PF04669	PTHR31444,PTHR31444:SF7	-	2.1.1.112	-	-	-	CW	AT4G24910	-	Protein of unknown function (DUF579)	Protein of unknown function (DUF579)	-	Protein of unknown function (DUF579); FUNCTIONS IN: molecular_function unknown; INVOLVED IN: biological_process unknown; LOCATED IN: chloroplast; CONTAINS InterPro DOMAIN/s: Protein of unknown function DUF579 (InterPro:IPR021148), Conserved hypothetical protein CHP01627 (InterPro:IPR006514); BEST Arabidopsis thaliana protein match is: Protein of unknown function (DUF579) (TAIR:AT5G67210.1); Has 2…	PF04669	PTHR31444,PTHR31444:SF7	-	-	-	-	CW
Potri.005G072100	0.903817	log6	1	1	aX1R	5	0.564701	Potri.005G072100	PF04791	PTHR21355,PTHR21355:SF0	-	-	-	-	-	-	AT5G65290	-	LMBR1-like membrane protein	LMBR1-like membrane protein	-	LMBR1-like membrane protein; FUNCTIONS IN: molecular_function unknown; INVOLVED IN: biological_process unknown; LOCATED IN: endomembrane system, integral to membrane; EXPRESSED IN: 23 plant structures; EXPRESSED DURING: 15 growth stages; CONTAINS InterPro DOMAIN/s: LMBR1-like membrane protein, conserved region (InterPro:IPR006876); Has 1807 Blast hits to 1807 proteins in 277 species: Archae - 0; …	PF04791	PTHR21355,PTHR21355:SF0	-	-	-	-	-
Potri.018G023900	0.90313	log6	1	1	I_B	5	0.564193	Potri.018G023900	PF00400	PTHR22847,PTHR22847:SF480	KOG0266	-	-	GO:0005515	-	-	AT1G80490	TPR1	TOPLESS-related 1	TOPLESS-related 1	-	TOPLESS-related 1 (TPR1); INVOLVED IN: primary shoot apical meristem specification; LOCATED IN: cytosol; EXPRESSED IN: cultured cell; CONTAINS InterPro DOMAIN/s: WD40 repeat 2 (InterPro:IPR019782), WD40 repeat, conserved site (InterPro:IPR019775), WD40 repeat (InterPro:IPR001680), CTLH, C-terminal LisH motif (InterPro:IPR006595), WD40 repeat-like-containing domain (InterPro:IPR011046), WD40-repea…	PF00400	PTHR22847,PTHR22847:SF480	KOG0266	-	-	GO:0005515	-
Potri.006G090100	0.901582	log6	1	1	aX1R	5	0.563051	Potri.006G090100	-	PTHR34670,PTHR34670:SF3	-	-	-	-	-	-	AT5G02090	-	-	-	-	unknown protein; Has 30 Blast hits to 30 proteins in 10 species: Archae - 0; Bacteria - 0; Metazoa - 0; Fungi - 0; Plants - 30; Viruses - 0; Other Eukaryotes - 0 (source: NCBI BLink).	-	PTHR34670,PTHR34670:SF3	-	-	-	-	-
Potri.014G050600	0.898026	log6	1	1	H	4	0.580932	Potri.014G050600	PF13962	PTHR24177	-	-	-	-	-	-	AT5G51160	-	Ankyrin repeat family protein	Ankyrin repeat family protein	-	Ankyrin repeat family protein; CONTAINS InterPro DOMAIN/s: Ankyrin repeat-containing domain (InterPro:IPR020683), Ankyrin repeat (InterPro:IPR002110); BEST Arabidopsis thaliana protein match is: Ankyrin repeat family protein (TAIR:AT4G10720.1); Has 23468 Blast hits to 11643 proteins in 579 species: Archae - 38; Bacteria - 1696; Metazoa - 12874; Fungi - 1168; Plants - 2550; Viruses - 45; Other Euk…	PF13962,PF12796	PTHR24177,PTHR24177:SF14	KOG4412	-	-	-	-
Potri.006G167800	0.894511	log6	1	1	H	5	0.557831	Potri.006G167800	PF07227	PTHR21736,PTHR21736:SF13	-	-	-	-	-	-	AT4G30200	VEL1	vernalization5/VIN3-like	vernalization5/VIN3-like	Encodes a protein with similarity to VRN5 and VIN3.Contains both a fibronectin III and PHD finger domain. VEL1 is a part of a polycomb repressive complex (PRC2) that is involved in epigenetic silencing of the FLC flowering locus.	vernalization5/VIN3-like (VEL1); CONTAINS InterPro DOMAIN/s: Protein of unknown function DUF1423, plant (InterPro:IPR004082), Fibronectin, type III-like fold (InterPro:IPR008957), Fibronectin, type III (InterPro:IPR003961); BEST Arabidopsis thaliana protein match is: Fibronectin type III domain-containing protein (TAIR:AT5G57380.1); Has 35333 Blast hits to 34131 proteins in 2444 species: Archae -…	PF07227	PTHR21736,PTHR21736:SF13	-	-	-	-	-
Potri.012G045900	0.893881	log6	1	1	aX1R	5	0.557365	Potri.012G045900	PF01263	PTHR10091,PTHR10091:SF8	KOG1604	5.1.3.3	-	GO:0016853,GO:0005975	-	-	AT3G17940	-	Galactose mutarotase-like superfamily protein	Galactose mutarotase-like superfamily protein	-	Galactose mutarotase-like superfamily protein; FUNCTIONS IN: isomerase activity, carbohydrate binding, aldose 1-epimerase activity, catalytic activity; INVOLVED IN: galactose metabolic process, hexose metabolic process, carbohydrate metabolic process; LOCATED IN: cellular_component unknown; EXPRESSED IN: 25 plant structures; EXPRESSED DURING: 16 growth stages; CONTAINS InterPro DOMAIN/s: Glycosid…	PF01263	PTHR10091,PTHR10091:SF8	KOG1604	5.1.3.3	K01785	GO:0016853,GO:0005975	-
Potri.014G004600	0.893732	log6	1	1	J_B	5	0.557255	Potri.014G004600	PF01432	PTHR11804,PTHR11804:SF49	-	3.4.24.70	K01414	GO:0006508,GO:0004222	-	-	AT5G65620	-	Zincin-like metalloproteases family protein	Zincin-like metalloproteases family protein	-	Zincin-like metalloproteases family protein; FUNCTIONS IN: metalloendopeptidase activity; INVOLVED IN: proteolysis; LOCATED IN: cytosol, chloroplast, chloroplast stroma; EXPRESSED IN: 26 plant structures; EXPRESSED DURING: 15 growth stages; CONTAINS InterPro DOMAIN/s: Peptidase M3A/M3B, thimet/oligopeptidase F (InterPro:IPR001567); BEST Arabidopsis thaliana protein match is: Zincin-like metallopr…	PF01432	PTHR11804,PTHR11804:SF49	-	3.4.24.70	K01414	GO:0006508,GO:0004222	-
Potri.005G162600	0.892104	log6	1	1	B-B	6	0.535547	Potri.005G162600	PF01092	PTHR11502,PTHR11502:SF10	KOG1646	-	K02991	GO:0006412,GO:0005840,GO:0005622,GO:0003735	-	-	AT5G10360	EMB3010	Ribosomal protein S6e	Ribosomal protein S6e	RPS6A and RPS6B are fully redundant and essential during gametogenesis.	embryo defective 3010 (EMB3010); FUNCTIONS IN: structural constituent of ribosome; INVOLVED IN: growth, translation, embryo development ending in seed dormancy; LOCATED IN: cytosolic small ribosomal subunit, cytosolic ribosome, plasma membrane; EXPRESSED IN: 29 plant structures; EXPRESSED DURING: 15 growth stages; CONTAINS InterPro DOMAIN/s: Ribosomal protein S6e (InterPro:IPR001377), Ribosomal p…	PF01092	PTHR11502,PTHR11502:SF10	KOG1646	-	K02991	GO:0006412,GO:0005840,GO:0005622,GO:0003735	-
Potri.002G224600	0.891041	log6	1	1	H	1	0.637296	Potri.002G224600	PF07983,PF00332	PTHR32227,PTHR32227:SF116	-	3.2.1.39	-	GO:0005975,GO:0004553	-	-	AT2G05790	-	O-Glycosyl hydrolases family 17 protein	O-Glycosyl hydrolases family 17 protein	-	O-Glycosyl hydrolases family 17 protein; FUNCTIONS IN: cation binding, hydrolase activity, hydrolyzing O-glycosyl compounds, catalytic activity; INVOLVED IN: carbohydrate metabolic process; LOCATED IN: endomembrane system; EXPRESSED IN: 22 plant structures; EXPRESSED DURING: 13 growth stages; CONTAINS InterPro DOMAIN/s: X8 (InterPro:IPR012946), Glycoside hydrolase, catalytic core (InterPro:IPR017…	PF07983,PF00332	PTHR32227,PTHR32227:SF116	-	3.2.1.39	-	GO:0005975,GO:0004553	-
Potri.002G135600	0.890852	log6	1	1	H	6	0.534623	Potri.002G135600	PF00550	PTHR20863,PTHR20863:SF30	KOG1748	-	K03955	-	-	-	AT2G44620	MTACP-1	mitochondrial acyl carrier protein 1	mitochondrial acyl carrier protein 1	Encodes a member of the mitochondrial acyl carrier protein (ACP) family. As part of the mitochondrial matrix, it is likely to be involved in fatty acid or lipoic acid biogenesis. Its acylated form is predominantly present in the mitochondrial membrane while the non-acylated form is soluble.	mitochondrial acyl carrier protein 1 (MTACP-1); FUNCTIONS IN: phosphopantetheine binding, acyl carrier activity, cofactor binding; INVOLVED IN: fatty acid biosynthetic process; LOCATED IN: mitochondrion, mitochondrial matrix; EXPRESSED IN: 23 plant structures; EXPRESSED DURING: 15 growth stages; CONTAINS InterPro DOMAIN/s: Phosphopantetheine-binding (InterPro:IPR006163), Acyl carrier protein (ACP…	PF00550	-	KOG1748	-	K03955	-	-
Potri.013G129800	0.888051	log6	1	1	H	1	0.635088	Potri.013G129800	PF00010	PTHR13935,PTHR13935:SF53	-	-	-	GO:0046983,GO:0003677	bHLH	-	AT4G20970	-	basic helix-loop-helix (bHLH) DNA-binding superfamily protein	basic helix-loop-helix (bHLH) DNA-binding superfamily protein	-	basic helix-loop-helix (bHLH) DNA-binding superfamily protein; FUNCTIONS IN: DNA binding, sequence-specific DNA binding transcription factor activity; INVOLVED IN: defense response to fungus, regulation of transcription; LOCATED IN: nucleus; CONTAINS InterPro DOMAIN/s: Helix-loop-helix DNA-binding domain (InterPro:IPR001092), Helix-loop-helix DNA-binding (InterPro:IPR011598); BEST Arabidopsis tha…	PF00010	PTHR13935,PTHR13935:SF46	-	-	-	GO:0046983,GO:0003677	-
Potri.006G042300	0.886491	log6	1	1	H	4	0.572417	Potri.006G042300	PF03140	PTHR31549,PTHR31549:SF27	-	-	-	-	-	-	AT3G50160	-	Plant protein of unknown function (DUF247)	Plant protein of unknown function (DUF247)	-	Plant protein of unknown function (DUF247); CONTAINS InterPro DOMAIN/s: Protein of unknown function DUF247, plant (InterPro:IPR004158); BEST Arabidopsis thaliana protein match is: Plant protein of unknown function (DUF247) (TAIR:AT3G50150.1); Has 1156 Blast hits to 1033 proteins in 18 species: Archae - 0; Bacteria - 0; Metazoa - 0; Fungi - 0; Plants - 1156; Viruses - 0; Other Eukaryotes - 0 (sour…	PF03140	PTHR31549,PTHR31549:SF25	-	-	-	-	-
Potri.011G020900	0.882478	log6	1	1	H	5	0.548947	Potri.011G020900	PF14226,PF03171	PTHR10209,PTHR10209:SF173	KOG0143	1.14.17.4	K05933	GO:0055114,GO:0016491	-	-	AT1G05010	ACO4	ethylene-forming enzyme	ethylene-forming enzyme	Encodes 1-aminocyclopropane-1-carboxylate oxidase	ethylene-forming enzyme (EFE); FUNCTIONS IN: 1-aminocyclopropane-1-carboxylate oxidase activity; INVOLVED IN: response to fungus, ethylene biosynthetic process; EXPRESSED IN: 22 plant structures; EXPRESSED DURING: 13 growth stages; CONTAINS InterPro DOMAIN/s: Oxoglutarate/iron-dependent oxygenase (InterPro:IPR005123); BEST Arabidopsis thaliana protein match is: 2-oxoglutarate (2OG) and Fe(II)-dep…	PF14226,PF03171	PTHR10209,PTHR10209:SF193	KOG0143	1.14.17.4	K05933	GO:0055114,GO:0016491	-
Potri.015G103500	0.881682	log6	1	1	PB	4	0.568867	Potri.015G103500	PF13915,PF13889	PTHR13199	KOG2306	-	-	-	-	-	AT5G41110	-	-	-	-	unknown protein; INVOLVED IN: biological_process unknown; LOCATED IN: chloroplast; BEST Arabidopsis thaliana protein match is: unknown protein (TAIR:AT3G26890.5); Has 1807 Blast hits to 1807 proteins in 277 species: Archae - 0; Bacteria - 0; Metazoa - 736; Fungi - 347; Plants - 385; Viruses - 0; Other Eukaryotes - 339 (source: NCBI BLink).	PF13915,PF13889	PTHR13199,PTHR13199:SF14	-	-	-	-	-
Potri.012G129800	0.880384	log6	1	1	H	5	0.547402	Potri.012G129800	PF02861	PTHR11638,PTHR11638:SF105	-	-	-	GO:0019538	-	-	AT4G25370	-	Double Clp-N motif protein	Double Clp-N motif protein	-	Double Clp-N motif protein; FUNCTIONS IN: ATP binding; INVOLVED IN: protein metabolic process; LOCATED IN: thylakoid, plastid stroma, chloroplast stroma, chloroplast, chloroplast envelope; EXPRESSED IN: 22 plant structures; EXPRESSED DURING: 13 growth stages; CONTAINS InterPro DOMAIN/s: Clp, N-terminal (InterPro:IPR004176); BEST Arabidopsis thaliana protein match is: Double Clp-N motif protein (T…	PF02861	PTHR11638,PTHR11638:SF105	-	-	-	GO:0019538	-
Potri.017G088800	0.879616	log6	1	1	H	5	0.546835	Potri.017G088800	-	-	-	-	-	-	-	-	-	-	-	-	-	-	-	-	-	-	-	-	-
Potri.007G138100	0.87768	log6	2	1	B-B	2	0.509004	Potri.007G138100	PF00847	PTHR31677	-	-	-	GO:0006355,GO:0003700	ERF	-	AT5G44210	ATERF-9	erf domain protein 9	erf domain protein 9	encodes a member of the ERF (ethylene response factor) subfamily B-1 of ERF/AP2 transcription factor family (ATERF-9). The protein contains one AP2 domain. There are 15 members in this subfamily including ATERF-3, ATERF-4, ATERF-7, and leafy petiole.	erf domain protein 9 (ERF9); FUNCTIONS IN: transcription repressor activity, DNA binding, sequence-specific DNA binding transcription factor activity; INVOLVED IN: ethylene mediated signaling pathway, regulation of transcription, DNA-dependent; LOCATED IN: membrane; EXPRESSED IN: 13 plant structures; EXPRESSED DURING: 6 growth stages; CONTAINS InterPro DOMAIN/s: DNA-binding, integrase-type (Inter…	PF00847	PTHR31677	-	-	K09286	GO:0006355,GO:0003700	-
Potri.015G103400	0.877226	log6	1	1	PB	6	0.524564	Potri.015G103400	PF00627,PF00179	PTHR24067,PTHR24067:SF29	KOG0418	6.3.2.19	K04649	-	-	-	AT5G50870	UBC27	ubiquitin-conjugating enzyme 27	ubiquitin-conjugating enzyme 27	-	ubiquitin-conjugating enzyme 27 (UBC27); FUNCTIONS IN: ubiquitin-protein ligase activity; INVOLVED IN: ubiquitin-dependent protein catabolic process; LOCATED IN: cellular_component unknown; EXPRESSED IN: 24 plant structures; EXPRESSED DURING: 14 growth stages; CONTAINS InterPro DOMAIN/s: Ubiquitin-conjugating enzyme/RWD-like (InterPro:IPR016135), Ubiquitin-associated/translation elongation factor…	PF00627,PF00179	PTHR24067,PTHR24067:SF29	KOG0418	6.3.2.19	K04649	-	-
Potri.006G167700	0.87708	log6	1	1	H	1	0.626989	Potri.006G167700	PF00847	PTHR32467,PTHR32467:SF23	-	-	K09285	GO:0006355,GO:0003700,GO:0007275	AP2	-	AT5G57390	AIL5	AINTEGUMENTA-like 5	AINTEGUMENTA-like 5	Encodes a member of the AP2 family of transcriptional regulators. May be involved in germination and seedling growth. Mutants are resistant to ABA analogs and are resistant to high nitrogen concentrations.essential for the developmental transition between the embryonic and vegetative phases in plants. Overexpression results in the formation of somatic embryos on cotyledons. It is also required to…	AINTEGUMENTA-like 5 (AIL5); CONTAINS InterPro DOMAIN/s: DNA-binding, integrase-type (InterPro:IPR016177), Pathogenesis-related transcriptional factor/ERF, DNA-binding (InterPro:IPR001471); BEST Arabidopsis thaliana protein match is: Integrase-type DNA-binding superfamily protein (TAIR:AT3G20840.1); Has 9099 Blast hits to 5771 proteins in 325 species: Archae - 0; Bacteria - 38; Metazoa - 238; Fung…	PF00847	PTHR32467,PTHR32467:SF23	-	-	K09285	GO:0006355,GO:0003700,GO:0007275	-
Potri.T148000	0.875455	log6	1	1	H	1	0.62579	Potri.T148000	PF13912	PTHR26374,PTHR26374:SF164	-	-	-	-	C2H2	-	AT1G27730	STZ	salt tolerance zinc finger	salt tolerance zinc finger	Related to Cys2/His2-type zinc-finger proteins found in higher plants. Compensated for a subset of calcineurin deficiency in yeast. Salt tolerance produced by ZAT10 appeared to be partially dependent on ENA1/PMR2, a P-type ATPase required for Li+ and Na+ efflux in yeast. The protein is localized to the nucleus, acts as a transcriptional repressor and is responsive to chitin oligomers. Also involv…	salt tolerance zinc finger (STZ); CONTAINS InterPro DOMAIN/s: Zinc finger, C2H2-like (InterPro:IPR015880), Zinc finger, C2H2-type (InterPro:IPR007087); BEST Arabidopsis thaliana protein match is: zinc finger of Arabidopsis thaliana 6 (TAIR:AT5G04340.1); Has 5350 Blast hits to 3982 proteins in 146 species: Archae - 0; Bacteria - 0; Metazoa - 4198; Fungi - 48; Plants - 937; Viruses - 0; Other Eukar…	PF13912	PTHR26374,PTHR26374:SF208	-	-	-	-	-
Potri.012G053200	0.866332	log6	2	1	PB	1	0.521134	Potri.012G053200	PF13676,PF00931	PTHR11017,PTHR11017:SF151	KOG4658	-	-	GO:0007165,GO:0005515,GO:0043531	-	-	AT1G27170	-	transmembrane receptors;ATP binding	transmembrane receptors;ATP binding	-	transmembrane receptors;ATP binding; FUNCTIONS IN: transmembrane receptor activity, ATP binding; INVOLVED IN: signal transduction, defense response, apoptosis, innate immune response; CONTAINS InterPro DOMAIN/s: Leucine-rich repeat, typical subtype (InterPro:IPR003591), NB-ARC (InterPro:IPR002182), Leucine-rich repeat (InterPro:IPR001611), Disease resistance protein (InterPro:IPR000767), Toll-Int…	PF13676,PF00931	PTHR11017,PTHR11017:SF151	KOG4658	-	-	GO:0007165,GO:0005515,GO:0043531	-
Potri.014G165100	0.864727	log6	1	1	H	5	0.535843	Potri.014G165100	PF00504	PTHR21649,PTHR21649:SF8	-	-	K08913	GO:0016020,GO:0009765	-	-	AT2G05100	LHCB2	photosystem II light harvesting complex gene 2.1	photosystem II light harvesting complex gene 2.1	Lhcb2.1 protein encoding a subunit of the light harvesting complex II. Member of a gene family with high degree of sequence similarity. Initially LHCB2.3 was considered as a separate gene but appears to be an allele of LHCB2.1.	photosystem II light harvesting complex gene 2.1 (LHCB2.1); FUNCTIONS IN: chlorophyll binding; INVOLVED IN: response to salt stress, response to blue light, response to red light, response to far red light, photosynthesis; LOCATED IN: in 7 components; EXPRESSED IN: 12 plant structures; CONTAINS InterPro DOMAIN/s: Chlorophyll A-B binding protein (InterPro:IPR001344); BEST Arabidopsis thaliana prot…	PF00504	-	-	-	K08913	-	-
Potri.010G211000	0.863165	log6	1	1	PB	3	0.575703	Potri.010G211000	PF14845,PF00728	PTHR22600,PTHR22600:SF16	-	3.2.1.52	K12373	GO:0005975,GO:0004553	-	-	AT3G55260	ATHEX2	beta-hexosaminidase 1	beta-hexosaminidase 1	Encodes a protein with &#946;-hexosaminidase activity (the enzyme is active with p-nitrophenyl-&#946;-N-acetylglucosaminide as substrate but displayed only a minor activity toward p-nitrophenyl-&#946;-N-acetylgalactosaminide). The enzyme displays no distinct preference for a specific terminal GlcNAc residue and indeed cleaved the asialoagalactodabsylglycopeptide GnGn to a mixture of products.	beta-hexosaminidase 1 (HEXO1); FUNCTIONS IN: hexosaminidase activity, beta-N-acetylhexosaminidase activity, hydrolase activity, hydrolyzing O-glycosyl compounds; INVOLVED IN: carbohydrate metabolic process; LOCATED IN: vacuole, plant-type cell wall; EXPRESSED IN: 24 plant structures; EXPRESSED DURING: 13 growth stages; CONTAINS InterPro DOMAIN/s: Glycoside hydrolase, family 20, catalytic core (In…	PF14845,PF00728	PTHR22600,PTHR22600:SF16	-	3.2.1.52	K12373	GO:0005975,GO:0004553	-
Potri.015G112400	0.861843	log6	1	1	B-O-4	5	0.533714	Potri.015G112400	PF01960	PTHR23100,PTHR23100:SF0	-	2.3.1.35,2.3.1.1	K00620	GO:0006526,GO:0004358	-	-	AT2G37500	-	arginine biosynthesis protein ArgJ family	arginine biosynthesis protein ArgJ family	-	arginine biosynthesis protein ArgJ family; FUNCTIONS IN: glutamate N-acetyltransferase activity; INVOLVED IN: arginine biosynthetic process; LOCATED IN: chloroplast; EXPRESSED IN: 22 plant structures; EXPRESSED DURING: 13 growth stages; CONTAINS InterPro DOMAIN/s: Arginine biosynthesis protein ArgJ (InterPro:IPR002813), Peptidase S58 DmpA/arginine biosynthesis protein ArgJ (InterPro:IPR016117); H…	PF01960	PTHR23100,PTHR23100:SF0	-	2.3.1.35,2.3.1.1	K00620	GO:0006526,GO:0004358	-
Potri.019G039600	0.860384	log6	1	1	H	1	0.614663	Potri.019G039600	PF13906,PF13520	PTHR11785,PTHR11785:SF379	KOG1286	-	K13863	GO:0016020,GO:0015171,GO:0003333	-	-	AT3G03720	CAT4	cationic amino acid transporter 4	cationic amino acid transporter 4	Encodes a member of the cationic amino acid transporter (CAT) subfamily of amino acid polyamine choline transporters.	cationic amino acid transporter 4 (CAT4); FUNCTIONS IN: cationic amino acid transmembrane transporter activity; INVOLVED IN: transport, amino acid transport, transmembrane transport; LOCATED IN: plasma membrane, vacuole; EXPRESSED IN: 24 plant structures; EXPRESSED DURING: 15 growth stages; CONTAINS InterPro DOMAIN/s: Cationic amino acid transporter (InterPro:IPR015606), Protein of unknown functi…	PF03478,PF13906,PF13520	PTHR11785,PTHR11785:SF379	KOG1286	-	K13863	GO:0016020,GO:0015171,GO:0003333	-
Potri.001G304200	0.858473	log6	1	1	PB	2	0.592746	Potri.001G304200	PF05911	PTHR31580,PTHR31580:SF8	-	-	-	-	-	-	AT3G19370	-	Plant protein of unknown function (DUF869)	Plant protein of unknown function (DUF869)	-	Plant protein of unknown function (DUF869); LOCATED IN: plasma membrane; EXPRESSED IN: 22 plant structures; EXPRESSED DURING: 13 growth stages; CONTAINS InterPro DOMAIN/s: Protein of unknown function DUF869, plant (InterPro:IPR008587); BEST Arabidopsis thaliana protein match is: Plant protein of unknown function (DUF869) (TAIR:AT2G23360.1); Has 30201 Blast hits to 17322 proteins in 780 species: A…	PF05911	PTHR31580,PTHR31580:SF8	-	-	-	-	-
Potri.014G197200	0.85793	log6	2	1	H	1	0.514931	Potri.014G197200	-	PTHR19332	-	-	K13344	-	-	-	AT3G07560	APM2	peroxin 13	peroxin 13	Encodes peroxin 13 (PEX13) involved in protein transport into peroxisomes, for example, peroxisomal import of nitric oxide synthase.	peroxin 13 (PEX13); Has 58927 Blast hits to 16541 proteins in 1193 species: Archae - 47; Bacteria - 25769; Metazoa - 16443; Fungi - 3404; Plants - 6224; Viruses - 432; Other Eukaryotes - 6608 (source: NCBI BLink).	-	PTHR19332	-	-	K13344	-	-
Potri.010G100400	0.856753	log6	1	1	H	3	0.570969	Potri.010G100400	PF00400	PTHR11024	KOG1332	-	K14004	GO:0005515	-	-	AT2G30050	-	transducin family protein / WD-40 repeat family protein	transducin family protein / WD-40 repeat family protein	-	transducin family protein / WD-40 repeat family protein; FUNCTIONS IN: nucleotide binding; INVOLVED IN: membrane budding; LOCATED IN: nucleolus, heterotrimeric G-protein complex; EXPRESSED IN: 25 plant structures; EXPRESSED DURING: 15 growth stages; CONTAINS InterPro DOMAIN/s: WD40 repeat 2 (InterPro:IPR019782), WD40 repeat-like-containing domain (InterPro:IPR011046), WD40-repeat-containing domai…	PF00400	PTHR11024	KOG1332	-	K14004	GO:0005515	-
Potri.011G032300	0.854621	log6	1	1	B-O-4	1	0.610409	Potri.011G032300	PF01397,PF03936	PTHR31225,PTHR31225:SF0	-	4.2.3.48	K15086	GO:0016829,GO:0010333,GO:0008152,GO:0000287	-	-	AT1G61680	ATTPS14	terpene synthase 14	terpene synthase 14	-	terpene synthase 14 (TPS14); CONTAINS InterPro DOMAIN/s: Terpene synthase, metal-binding domain (InterPro:IPR005630), Terpenoid synthase (InterPro:IPR008949), Terpenoid cylases/protein prenyltransferase alpha-alpha toroid (InterPro:IPR008930), Terpene synthase-like (InterPro:IPR001906); BEST Arabidopsis thaliana protein match is: terpene synthase 02 (TAIR:AT4G16730.1); Has 1701 Blast hits to 1676…	PF01397,PF03936	PTHR31225,PTHR31225:SF0	-	-	K15086	GO:0016829,GO:0010333,GO:0008152,GO:0000287	-
Potri.007G020500	0.853454	log6	1	1	B-O-4	4	0.548027	Potri.007G020500	PF14363,PF00004	PTHR23070,PTHR23070:SF26	-	-	K08900	GO:0005524	-	-	AT2G18193	-	P-loop containing nucleoside triphosphate hydrolases superfamily protein	P-loop containing nucleoside triphosphate hydrolases superfamily protein	-	P-loop containing nucleoside triphosphate hydrolases superfamily protein; FUNCTIONS IN: nucleoside-triphosphatase activity, ATPase activity, nucleotide binding, ATP binding; LOCATED IN: endomembrane system; EXPRESSED IN: callus; CONTAINS InterPro DOMAIN/s: ATPase, AAA-type, core (InterPro:IPR003959), ATPase, AAA+ type, core (InterPro:IPR003593), ATPase, AAA-type, conserved site (InterPro:IPR00396…	PF00004,PF14363	PTHR23070,PTHR23070:SF26	-	-	-	GO:0005524	-
Potri.001G050300	0.851267	log6	1	1	H	1	0.607933	Potri.001G050300	PF00004	PTHR13779,PTHR13779:SF31	-	-	K11269	GO:0005524	-	-	AT1G04730	CTF18	P-loop containing nucleoside triphosphate hydrolases superfamily protein	P-loop containing nucleoside triphosphate hydrolases superfamily protein	Necessary for sister chromatid cohesion. Acts in synergy with ETG1.	CHROMOSOME TRANSMISSION FIDELITY 18 (CTF18); FUNCTIONS IN: nucleoside-triphosphatase activity, ATPase activity, nucleotide binding, ATP binding; INVOLVED IN: sister chromatid cohesion; LOCATED IN: replication fork; EXPRESSED IN: 25 plant structures; EXPRESSED DURING: 13 growth stages; CONTAINS InterPro DOMAIN/s: ATPase, AAA+ type, core (InterPro:IPR003593), ATPase, AAA-type, core (InterPro:IPR003…	PF00004	PTHR13779,PTHR13779:SF31	-	-	K11269	GO:0005524	-
Potri.014G050700	0.846874	log6	1	1	H	2	0.584183	Potri.014G050700	PF13962	PTHR24177	-	-	-	-	-	-	AT5G51160	-	Ankyrin repeat family protein	Ankyrin repeat family protein	-	Ankyrin repeat family protein; CONTAINS InterPro DOMAIN/s: Ankyrin repeat-containing domain (InterPro:IPR020683), Ankyrin repeat (InterPro:IPR002110); BEST Arabidopsis thaliana protein match is: Ankyrin repeat family protein (TAIR:AT4G10720.1); Has 23468 Blast hits to 11643 proteins in 579 species: Archae - 38; Bacteria - 1696; Metazoa - 12874; Fungi - 1168; Plants - 2550; Viruses - 45; Other Euk…	PF13962,PF12796	PTHR24177,PTHR24177:SF14	KOG4412	-	-	-	-
Potri.013G082200	0.846326	log6	1	1	PB	5	0.522258	Potri.013G082200	PF13632,PF14570	PTHR13301,PTHR13301:SF72	KOG0320	2.4.2.24	-	-	-	-	AT3G03050	ATCSLD3	cellulose synthase-like D3	cellulose synthase-like D3	encodes a cellulose synthase like protein. mutations initiate root hairs that rupture at their tip soon after initiation. is required for the synthesis of a noncellulosic wall polysaccharide.	cellulose synthase-like D3 (CSLD3); FUNCTIONS IN: cellulose synthase activity, transferase activity, transferring glycosyl groups; INVOLVED IN: response to cyclopentenone, plant-type cell wall biogenesis, response to cold, polysaccharide biosynthetic process; LOCATED IN: Golgi apparatus, endoplasmic reticulum, plasma membrane; EXPRESSED IN: 24 plant structures; EXPRESSED DURING: 13 growth stages;…	PF13632,PF14570	PTHR13301,PTHR13301:SF72	KOG0320	2.4.2.24	-	-	CW
Potri.006G090000	0.843926	log6	1	1	aX1R	4	0.540993	Potri.006G090000	PF14215	PTHR13902,PTHR13902:SF5	-	-	-	-	-	-	AT1G06150	EMB1444	basic helix-loop-helix (bHLH) DNA-binding superfamily protein	basic helix-loop-helix (bHLH) DNA-binding superfamily protein	-	basic helix-loop-helix (bHLH) DNA-binding superfamily protein; FUNCTIONS IN: sequence-specific DNA binding transcription factor activity; INVOLVED IN: regulation of transcription; LOCATED IN: nucleus; CONTAINS InterPro DOMAIN/s: Helix-loop-helix DNA-binding domain (InterPro:IPR001092), Helix-loop-helix DNA-binding (InterPro:IPR011598); BEST Arabidopsis thaliana protein match is: conserved peptide…	PF14215	PTHR13902,PTHR13902:SF55	-	-	-	-	-
Potri.017G073700	0.843029	log6	1	1	H	3	0.560838	Potri.017G073700	PF14416,PF13839	PTHR32285,PTHR32285:SF28	-	-	-	-	-	CW	AT3G28150	TBL22	TRICHOME BIREFRINGENCE-LIKE 22	TRICHOME BIREFRINGENCE-LIKE 22	Encodes a member of the TBL (TRICHOME BIREFRINGENCE-LIKE) gene family containing a plant-specific DUF231 (domain of unknown function) domain. A putative xyloglucan O-acetyltransferase. TBL gene family has 46 members, two of which (TBR/AT5G06700 and TBL3/AT5G01360) have been shown to be involved in the synthesis and deposition of secondary wall cellulose, presumably by influencing the esterificati…	TRICHOME BIREFRINGENCE-LIKE 22 (TBL22); CONTAINS InterPro DOMAIN/s: Protein of unknown function DUF231, plant (InterPro:IPR004253); BEST Arabidopsis thaliana protein match is: TRICHOME BIREFRINGENCE-LIKE 19 (TAIR:AT5G15900.1); Has 1337 Blast hits to 1308 proteins in 27 species: Archae - 0; Bacteria - 0; Metazoa - 0; Fungi - 0; Plants - 1337; Viruses - 0; Other Eukaryotes - 0 (source: NCBI BLink).	PF14416,PF13839	PTHR32285,PTHR32285:SF28	-	-	-	-	CW
Potri.011G115500	0.842904	log6	1	1	S_G	3	0.560745	Potri.011G115500	PF13812,PF01535,PF13041	PTHR24015,PTHR24015:SF399	-	-	-	-	-	-	AT3G15200	-	Tetratricopeptide repeat (TPR)-like superfamily protein	Tetratricopeptide repeat (TPR)-like superfamily protein	-	Tetratricopeptide repeat (TPR)-like superfamily protein; INVOLVED IN: biological_process unknown; LOCATED IN: cytosolic ribosome; CONTAINS InterPro DOMAIN/s: Pentatricopeptide repeat (InterPro:IPR002885); BEST Arabidopsis thaliana protein match is: Tetratricopeptide repeat (TPR)-like superfamily protein (TAIR:AT5G15010.1); Has 26696 Blast hits to 9471 proteins in 249 species: Archae - 1; Bacteria…	PF01535,PF13041	PTHR24015,PTHR24015:SF399	-	-	-	-	-
Potri.001G032500	0.839645	log6	1	1	H	4	0.537833	Potri.001G032500	PF00892	PTHR31218,PTHR31218:SF19	-	-	-	GO:0016021,GO:0016020,GO:0022857	-	-	AT5G07050	-	nodulin MtN21 /EamA-like transporter family protein	nodulin MtN21 /EamA-like transporter family protein	nodulin MtN21-like transporter family protein	nodulin MtN21 /EamA-like transporter family protein; LOCATED IN: membrane; CONTAINS InterPro DOMAIN/s: Protein of unknown function DUF6, transmembrane (InterPro:IPR000620); BEST Arabidopsis thaliana protein match is: nodulin MtN21 /EamA-like transporter family protein (TAIR:AT2G40900.1); Has 30201 Blast hits to 17322 proteins in 780 species: Archae - 12; Bacteria - 1396; Metazoa - 17338; Fungi - …	PF00892	PTHR31218,PTHR31218:SF19	-	-	-	GO:0016021,GO:0016020,GO:0022857	-
Potri.008G116500	0.834325	log6	1	1	PB	3	0.554412	Potri.008G116500	PF01370	PTHR10366,PTHR10366:SF403	-	1.17.1.3	K13081	GO:0050662,GO:0003824	-	-	AT1G75290	-	NAD(P)-binding Rossmann-fold superfamily protein	NAD(P)-binding Rossmann-fold superfamily protein	encodes a protein whose sequence is similar to an isoflavone reductase	NAD(P)-binding Rossmann-fold superfamily protein; FUNCTIONS IN: oxidoreductase activity, acting on NADH or NADPH; INVOLVED IN: metabolic process; LOCATED IN: cellular_component unknown; EXPRESSED IN: sepal, male gametophyte, flower, carpel; EXPRESSED DURING: 4 anthesis, petal differentiation and expansion stage; CONTAINS InterPro DOMAIN/s: NAD(P)-binding domain (InterPro:IPR016040), NmrA-like (In…	PF05368	PTHR10366,PTHR10366:SF391	-	-	-	-	-
Potri.T117800	0.833379	log6	1	1	H	1	0.594727	Potri.T117800	PF00931	PTHR23155,PTHR23155:SF528	-	-	-	GO:0043531	-	-	AT3G14470	-	NB-ARC domain-containing disease resistance protein	NB-ARC domain-containing disease resistance protein	-	NB-ARC domain-containing disease resistance protein; FUNCTIONS IN: protein binding; INVOLVED IN: apoptosis, defense response; LOCATED IN: endomembrane system; EXPRESSED IN: 23 plant structures; EXPRESSED DURING: 14 growth stages; CONTAINS InterPro DOMAIN/s: Leucine-rich repeat-containing protein (InterPro:IPR015766), NB-ARC (InterPro:IPR002182), Leucine-rich repeat (InterPro:IPR001611), Disease r…	PF13855,PF00931	PTHR23155,PTHR23155:SF580	-	-	-	GO:0005515,GO:0043531	-
Potri.019G046600	0.832189	log6	1	1	B-B	2	0.573342	Potri.019G046600	-	-	-	-	-	-	-	-	-	-	-	-	-	-	-	-	-	-	-	-	-
Potri.008G180900	0.822541	log6	1	1	B-O-4	2	0.56622	Potri.008G180900	PF06886	PTHR31358,PTHR31358:SF12	-	-	-	-	-	-	AT3G26050	-	TPX2 (targeting protein for Xklp2) protein family	TPX2 (targeting protein for Xklp2) protein family	-	TPX2 (targeting protein for Xklp2) protein family; FUNCTIONS IN: molecular_function unknown; INVOLVED IN: biological_process unknown; LOCATED IN: chloroplast; EXPRESSED IN: 11 plant structures; EXPRESSED DURING: 6 growth stages; CONTAINS InterPro DOMAIN/s: Xklp2 targeting protein (InterPro:IPR009675); BEST Arabidopsis thaliana protein match is: unknown protein (TAIR:AT3G27350.1); Has 6164 Blast h…	PF06886	PTHR31358,PTHR31358:SF2	-	-	-	-	-
Potri.018G145600	0.812272	log6	1	1	spirodienone	3	0.538132	Potri.018G145600	PF03711,PF00155	PTHR11751,PTHR11751:SF435	-	4.1.1.19	-	GO:0003824,GO:0030170,GO:0009058	-	-	-	-	-	-	-	-	-	-	-	-	-	-	-
Potri.006G099600	0.810231	log6	1	1	H	3	0.536625	Potri.006G099600	PF13920	PTHR15315,PTHR15315:SF33	KOG1039	-	-	-	-	-	AT5G01520	-	RING/U-box superfamily protein	RING/U-box superfamily protein	-	RING/U-box superfamily protein; FUNCTIONS IN: zinc ion binding; EXPRESSED IN: 17 plant structures; EXPRESSED DURING: 8 growth stages; CONTAINS InterPro DOMAIN/s: Zinc finger, RING-type, conserved site (InterPro:IPR017907), Zinc finger, RING-type (InterPro:IPR001841), Zinc finger, C3HC4 RING-type (InterPro:IPR018957); BEST Arabidopsis thaliana protein match is: RING/U-box superfamily protein (TAIR…	PF13920	PTHR15315,PTHR15315:SF31	KOG1039	-	-	-	-
Potri.002G086100	0.80976	log6	1	1	H	3	0.536277	Potri.002G086100	PF03514	PTHR31636,PTHR31636:SF25	-	-	-	-	GRAS	-	AT4G08250	-	GRAS family transcription factor	GRAS family transcription factor	-	GRAS family transcription factor; CONTAINS InterPro DOMAIN/s: Transcription factor GRAS (InterPro:IPR005202); BEST Arabidopsis thaliana protein match is: RGA-like protein 3 (TAIR:AT5G17490.1); Has 2377 Blast hits to 2344 proteins in 299 species: Archae - 0; Bacteria - 2; Metazoa - 0; Fungi - 0; Plants - 2375; Viruses - 0; Other Eukaryotes - 0 (source: NCBI BLink).	PF03514	-	-	-	-	-	-
Potri.008G214700	0.807982	log7	5	1	H	0	-	Potri.008G214700	-	-	-	-	-	-	-	-	-	-	-	-	-	-	-	-	-	-	-	-	-
Potri.002G197100	0.807982	log6	5	2	X1R_total,aX1R	0	-	Potri.002G197100	-	-	-	6.4.1.2	-	-	-	-	ATCG00500	-	acetyl-CoA carboxylase carboxyl transferase subunit beta	acetyl-CoA carboxylase carboxyl transferase subunit beta	Encodes the carboxytransferase beta subunit of the Acetyl-CoA carboxylase (ACCase) complex in plastids. This complex catalyzes the carboxylation of acetyl-CoA to produce malonyl-CoA, the first committed step in fatty acid synthesis.	acetyl-CoA carboxylase carboxyl transferase subunit beta (ACCD); FUNCTIONS IN: protein binding, acetyl-CoA carboxylase activity; INVOLVED IN: fatty acid biosynthetic process; LOCATED IN: chloroplast, acetate CoA-transferase complex, membrane, chloroplast envelope; EXPRESSED IN: 23 plant structures; EXPRESSED DURING: 13 growth stages; CONTAINS InterPro DOMAIN/s: Acetyl-coenzyme A carboxyltransfera…	PF01039	PTHR22855,PTHR22855:SF15	-	6.4.1.2	K01963	-	-
Potri.001G346400	0.807982	log7	5	1	H	0	-	Potri.001G346400	-	PTHR24015,PTHR24015:SF665	-	-	-	-	-	-	AT3G26782	-	Tetratricopeptide repeat (TPR)-like superfamily protein	Tetratricopeptide repeat (TPR)-like superfamily protein	-	Tetratricopeptide repeat (TPR)-like superfamily protein; CONTAINS InterPro DOMAIN/s: Pentatricopeptide repeat (InterPro:IPR002885); BEST Arabidopsis thaliana protein match is: Tetratricopeptide repeat (TPR)-like superfamily protein (TAIR:AT4G33990.1); Has 38241 Blast hits to 13696 proteins in 226 species: Archae - 0; Bacteria - 8; Metazoa - 60; Fungi - 36; Plants - 37696; Viruses - 0; Other Eukar…	PF13812,PF14432,PF01535,PF13041	PTHR24015,PTHR24015:SF478	-	-	-	-	-
Potri.001G346300	0.807982	log7	5	1	H	0	-	Potri.001G346300	PF00420	PTHR11434,PTHR11434:SF5	-	1.6.5.3	K03882	GO:0055114,GO:0042773,GO:0016651	-	-	ATMG00650	-	NADH dehydrogenase subunit 4L	NADH dehydrogenase subunit 4L	Encodes NADH dehydrogenase subunit 4L.	NADH dehydrogenase subunit 4L (NAD4L); CONTAINS InterPro DOMAIN/s: NADH:ubiquinone/quinone oxidoreductase, chain 4L (InterPro:IPR001133).	PF00420	PTHR11434,PTHR11434:SF5	KOG4669	1.6.5.3	K03882	GO:0055114,GO:0042773,GO:0016651	-
Potri.006G166400	0.806771	log6	1	1	H	4	0.513564	Potri.006G166400	-	PTHR37376,PTHR37376:SF1	-	-	-	-	-	-	AT2G18910	-	hydroxyproline-rich glycoprotein family protein	hydroxyproline-rich glycoprotein family protein	-	hydroxyproline-rich glycoprotein family protein; Has 87 Blast hits to 67 proteins in 17 species: Archae - 0; Bacteria - 4; Metazoa - 0; Fungi - 0; Plants - 77; Viruses - 2; Other Eukaryotes - 4 (source: NCBI BLink).	-	PTHR37376,PTHR37376:SF1	-	-	-	-	-
Potri.011G046900	0.805215	log6	1	1	H	3	0.532922	Potri.011G046900	-	PTHR31008,PTHR31008:SF6	-	-	-	-	-	-	AT1G61100	-	disease resistance protein (TIR class), putative	disease resistance protein (TIR class), putative	-	disease resistance protein (TIR class), putative; INVOLVED IN: defense response; LOCATED IN: cellular_component unknown; EXPRESSED IN: 23 plant structures; EXPRESSED DURING: 13 growth stages; BEST Arabidopsis thaliana protein match is: COP1-interacting protein 7 (TAIR:AT4G27430.2).	-	PTHR31008,PTHR31008:SF6	-	-	-	-	-
Potri.004G071100	0.804351	log6	1	1	H	1	0.573298	Potri.004G071100	PF13414,PF04969,PF05002	PTHR22904,PTHR22904:SF344	KOG1309	-	K12795	-	-	-	AT4G11260	ATSGT1B	phosphatase-related	phosphatase-related	Functions in plant disease resistance signaling, SCF(TIR1) mediated degradation of Aux/IAA proteins and HSP90 mediated degradation of R resistance proteins. AtSGT1a and AtSGT1b are functionally redundant in the resistance to pathogenes. AtSGT1b was more highly expressed than AtSGT1. The N-terminal TPR domain of AtSGT1a reduces the steady-state level of Arabidopsis SGT1 proteins whereas the same d…	SGT1B; FUNCTIONS IN: protein binding; INVOLVED IN: in 6 processes; LOCATED IN: SCF ubiquitin ligase complex; EXPRESSED IN: 23 plant structures; EXPRESSED DURING: 14 growth stages; CONTAINS InterPro DOMAIN/s: CS-like domain (InterPro:IPR007052), Tetratricopeptide-like helical (InterPro:IPR011990), SGS (InterPro:IPR007699), Tetratricopeptide repeat-containing (InterPro:IPR013026), HSP20-like chaper…	PF00515,PF13414,PF04969,PF05002	PTHR22904,PTHR22904:SF344	KOG1309	-	K12795	GO:0005515	-
Potri.012G129700	0.802567	log6	1	1	H	3	0.530967	Potri.012G129700	PF14416,PF13839	PTHR32285,PTHR32285:SF18	-	-	-	-	-	-	AT5G51640	TBL17	Plant protein of unknown function (DUF828)	Plant protein of unknown function (DUF828)	Encodes leaf-senescence-related protein. A member of the TBL (TRICHOME BIREFRINGENCE-LIKE) gene family containing a plant-specific DUF231 (domain of unknown function) domain. TBL gene family has 46 members, two of which (TBR/AT5G06700 and TBL3/AT5G01360) have been shown to be involved in the synthesis and deposition of secondary wall cellulose, presumably by influencing the esterification state o…	YELLOW-LEAF-SPECIFIC GENE 7 (YLS7); CONTAINS InterPro DOMAIN/s: Protein of unknown function DUF231, plant (InterPro:IPR004253); BEST Arabidopsis thaliana protein match is: TRICHOME BIREFRINGENCE-LIKE 18 (TAIR:AT4G25360.2); Has 1342 Blast hits to 1319 proteins in 31 species: Archae - 0; Bacteria - 0; Metazoa - 2; Fungi - 0; Plants - 1337; Viruses - 0; Other Eukaryotes - 3 (source: NCBI BLink).	PF14416,PF13839	PTHR32285,PTHR32285:SF18	-	-	-	-	CW
Potri.004G176100	0.802375	log6	1	1	PB	4	0.510319	Potri.004G176100	PF05278	PTHR21704,PTHR21704:SF19	-	-	-	-	-	-	AT4G38560	-	Arabidopsis phospholipase-like protein (PEARLI 4) family	Arabidopsis phospholipase-like protein (PEARLI 4) family	-	Arabidopsis phospholipase-like protein (PEARLI 4) family; CONTAINS InterPro DOMAIN/s: Phospholipase-like, arabidopsis (InterPro:IPR007942); BEST Arabidopsis thaliana protein match is: Arabidopsis phospholipase-like protein (PEARLI 4) family (TAIR:AT2G20960.1); Has 264 Blast hits to 246 proteins in 47 species: Archae - 11; Bacteria - 15; Metazoa - 37; Fungi - 3; Plants - 167; Viruses - 2; Other Eu…	PF05278	PTHR21704	-	-	-	-	-
Potri.017G064800	0.801635	log6	1	1	I_B	3	0.530279	Potri.017G064800	-	PTHR24006,PTHR24006:SF492	-	-	K10268	-	-	-	AT5G40470	-	RNI-like superfamily protein	RNI-like superfamily protein	-	RNI-like superfamily protein; FUNCTIONS IN: molecular_function unknown; INVOLVED IN: biological_process unknown; LOCATED IN: chloroplast; EXPRESSED IN: 22 plant structures; EXPRESSED DURING: 13 growth stages; BEST Arabidopsis thaliana protein match is: F-box/RNI-like superfamily protein (TAIR:AT4G15475.1); Has 2544 Blast hits to 1647 proteins in 181 species: Archae - 0; Bacteria - 22; Metazoa - 1…	-	PTHR24006	KOG1947	-	K10268	-	-
Potri.015G096500	0.800639	log6	1	1	B-O-4	3	0.529544	Potri.015G096500	-	PTHR34946	-	-	-	-	-	-	AT3G48550	-	-	-	-	BEST Arabidopsis thaliana protein match is: C2H2-like zinc finger protein (TAIR:AT2G01940.3); Has 78 Blast hits to 78 proteins in 11 species: Archae - 0; Bacteria - 0; Metazoa - 0; Fungi - 0; Plants - 78; Viruses - 0; Other Eukaryotes - 0 (source: NCBI BLink).	-	PTHR34946	-	-	-	-	-
Potri.001G248800	0.80012	log6	1	1	H	4	0.508654	Potri.001G248800	PF00249	PTHR24078,PTHR24078:SF261	KOG0724	-	-	-	MYB	-	AT2G38090	-	Duplicated homeodomain-like superfamily protein	Duplicated homeodomain-like superfamily protein	-	Duplicated homeodomain-like superfamily protein; CONTAINS InterPro DOMAIN/s: Molecular chaperone, heat shock protein, Hsp40, DnaJ (InterPro:IPR015609), SANT, eukarya (InterPro:IPR017884), Myb-like DNA-binding domain, SHAQKYF class (InterPro:IPR006447), SANT, DNA-binding (InterPro:IPR001005), Homeodomain-like (InterPro:IPR009057), Myb, DNA-binding (InterPro:IPR014778), Homeodomain-related (InterPr…	PF00249	PTHR24078,PTHR24078:SF261	KOG0724	-	-	-	-
Potri.019G018600	0.799258	log6	1	1	H	2	0.549031	Potri.019G018600	PF04852	PTHR31165,PTHR31165:SF16	-	-	-	-	-	-	AT5G28490	LSH1	Protein of unknown function (DUF640)	Protein of unknown function (DUF640)	Encodes a nuclear protein that mediates light regulation of seedling development in a phytochrome-dependent manner.	LIGHT-DEPENDENT SHORT HYPOCOTYLS 1 (LSH1); CONTAINS InterPro DOMAIN/s: Protein of unknown function DUF640 (InterPro:IPR006936); BEST Arabidopsis thaliana protein match is: Protein of unknown function (DUF640) (TAIR:AT3G04510.1); Has 311 Blast hits to 311 proteins in 18 species: Archae - 0; Bacteria - 0; Metazoa - 14; Fungi - 0; Plants - 297; Viruses - 0; Other Eukaryotes - 0 (source: NCBI BLink).	PF04852	PTHR31165,PTHR31165:SF13	-	-	-	-	-
Potri.019G043600	0.799001	log6	1	1	B-O-4	1	0.569348	Potri.019G043600	PF02458	PTHR31642,PTHR31642:SF9	-	2.3.1.196	-	GO:0016747	-	-	AT5G17540	-	HXXXD-type acyl-transferase family protein	HXXXD-type acyl-transferase family protein	-	HXXXD-type acyl-transferase family protein; FUNCTIONS IN: transferase activity, transferring acyl groups other than amino-acyl groups; INVOLVED IN: biological_process unknown; LOCATED IN: cellular_component unknown; EXPRESSED IN: 9 plant structures; EXPRESSED DURING: 4 anthesis, C globular stage, F mature embryo stage, petal differentiation and expansion stage; CONTAINS InterPro DOMAIN/s: Transfe…	PF02458	PTHR31642,PTHR31642:SF9	-	2.3.1.195	-	GO:0016747	-
Potri.011G004100	0.79755	log6	1	1	H	2	0.54777	Potri.011G004100	PF04520	PTHR33083,PTHR33083:SF4	-	-	-	-	-	-	AT4G04630	-	Protein of unknown function, DUF584	Protein of unknown function, DUF584	-	Protein of unknown function, DUF584; CONTAINS InterPro DOMAIN/s: Protein of unknown function DUF584 (InterPro:IPR007608); BEST Arabidopsis thaliana protein match is: Protein of unknown function, DUF584 (TAIR:AT4G21970.1); Has 30201 Blast hits to 17322 proteins in 780 species: Archae - 12; Bacteria - 1396; Metazoa - 17338; Fungi - 3422; Plants - 5037; Viruses - 0; Other Eukaryotes - 2996 (source: …	PF04520	PTHR33083,PTHR33083:SF4	-	-	-	-	-
Potri.015G101500	0.796678	log6	1	1	B-B	1	0.567633	Potri.015G101500	PF03083	PTHR10791,PTHR10791:SF22	KOG1623	-	K15382	GO:0016021	-	-	AT5G50790	-	Nodulin MtN3 family protein	Nodulin MtN3 family protein	Encodes a member of the SWEET sucrose efflux transporter family proteins.	Nodulin MtN3 family protein; FUNCTIONS IN: molecular_function unknown; INVOLVED IN: biological_process unknown; LOCATED IN: endomembrane system, integral to membrane, membrane; EXPRESSED IN: 13 plant structures; EXPRESSED DURING: 6 growth stages; CONTAINS InterPro DOMAIN/s: MtN3/saliva-related transmembrane protein, conserved region (InterPro:IPR018169), RAG1-activating protein 1 homologue (Inter…	PF03083	PTHR10791,PTHR10791:SF22	KOG1623	-	K15382	GO:0016021	-
Potri.011G021000	0.795039	log6	1	1	H	2	0.545916	Potri.011G021000	PF13414,PF00564	PTHR22904,PTHR22904:SF331	KOG4151	-	-	GO:0005515	-	-	AT1G62390	-	Octicosapeptide/Phox/Bem1p (PB1) domain-containing protein / tetratricopeptide repeat (TPR)-containing protein	Octicosapeptide/Phox/Bem1p (PB1) domain-containing protein / tetratricopeptide repeat (TPR)-containing protein	Encodes one of the 36 carboxylate clamp (CC)-tetratricopeptide repeat (TPR) proteins (Prasad 2010, Pubmed ID: 20856808) with potential to interact with Hsp90/Hsp70 as co-chaperones.	Octicosapeptide/Phox/Bem1p (PB1) domain-containing protein / tetratricopeptide repeat (TPR)-containing protein; FUNCTIONS IN: binding; EXPRESSED IN: 25 plant structures; EXPRESSED DURING: 14 growth stages; CONTAINS InterPro DOMAIN/s: Octicosapeptide/Phox/Bem1p (InterPro:IPR000270), Tetratricopeptide-like helical (InterPro:IPR011990), Tetratricopeptide repeat-containing (InterPro:IPR013026), Tetra…	PF13414,PF00564	PTHR22904,PTHR22904:SF331	-	-	-	GO:0005515	-
Potri.019G079900	0.793059	log6	1	1	B-5	1	0.564962	Potri.019G079900	PF00010	PTHR16223,PTHR16223:SF29	-	-	-	GO:0046983	bHLH	-	AT1G35460	-	basic helix-loop-helix (bHLH) DNA-binding superfamily protein	basic helix-loop-helix (bHLH) DNA-binding superfamily protein	-	basic helix-loop-helix (bHLH) DNA-binding superfamily protein; FUNCTIONS IN: DNA binding, sequence-specific DNA binding transcription factor activity; INVOLVED IN: regulation of transcription; LOCATED IN: nucleus; CONTAINS InterPro DOMAIN/s: Helix-loop-helix DNA-binding domain (InterPro:IPR001092), Helix-loop-helix DNA-binding (InterPro:IPR011598); BEST Arabidopsis thaliana protein match is: basi…	PF00010	PTHR16223,PTHR16223:SF36	-	-	-	GO:0046983	-
Potri.019G018700	0.789986	log6	1	1	H	1	0.562693	Potri.019G018700	PF05964,PF02928,PF02375,PF05965,PF02373	PTHR10694,PTHR10694:SF53	KOG1246	-	K11446	GO:0005634	-	-	AT1G08620	PKDM7D	Transcription factor jumonji (jmj) family protein / zinc finger (C5HC2 type) family protein	Transcription factor jumonji (jmj) family protein / zinc finger (C5HC2 type) family protein	-	PKDM7D; FUNCTIONS IN: sequence-specific DNA binding transcription factor activity; INVOLVED IN: regulation of transcription; LOCATED IN: nucleus; EXPRESSED IN: 23 plant structures; EXPRESSED DURING: 15 growth stages; CONTAINS InterPro DOMAIN/s: Transcription factor jumonji/aspartyl beta-hydroxylase (InterPro:IPR003347), FY-rich, C-terminal (InterPro:IPR003889), FY-rich, N-terminal (InterPro:IPR00…	PF05964,PF02928,PF02375,PF05965,PF02373	PTHR10694,PTHR10694:SF53	-	-	K11446	GO:0005634	-
Potri.008G043800	0.789688	log6	1	1	H	3	0.52146	Potri.008G043800	PF05873	PTHR12700	KOG3366	-	K02138	GO:0015986,GO:0015078,GO:0000276	-	-	AT3G52300	ATPQ	ATP synthase D chain, mitochondrial	ATP synthase D chain, mitochondrial	-	ATP synthase D chain, mitochondrial (ATPQ); FUNCTIONS IN: copper ion binding, zinc ion binding; INVOLVED IN: response to salt stress; LOCATED IN: in 7 components; EXPRESSED IN: 27 plant structures; EXPRESSED DURING: 16 growth stages; Has 290 Blast hits to 290 proteins in 107 species: Archae - 0; Bacteria - 2; Metazoa - 173; Fungi - 39; Plants - 62; Viruses - 0; Other Eukaryotes - 14 (source: NCBI…	PF05873	PTHR12700,PTHR12700:SF12	KOG3366	-	K02138	GO:0015986,GO:0015078,GO:0000276	-
Potri.009G089200	0.787089	log6	1	1	B-5	1	0.560554	Potri.009G089200	PF00400	PTHR10971	KOG1036	-	K02180	GO:0005515	-	-	AT3G19590	BUB3.1	Transducin/WD40 repeat-like superfamily protein	Transducin/WD40 repeat-like superfamily protein	Encodes a protein that may have a role in the spindle assembly checkpoint.	BUB (BUDDING UNINHIBITED BY BENZYMIDAZOL) 3.1 (BUB3.1); CONTAINS InterPro DOMAIN/s: WD40 repeat 2 (InterPro:IPR019782), WD40 repeat-like-containing domain (InterPro:IPR011046), WD40-repeat-containing domain (InterPro:IPR017986), WD40/YVTN repeat-like-containing domain (InterPro:IPR015943), WD40 repeat (InterPro:IPR001680), WD40 repeat, subgroup (InterPro:IPR019781), G-protein beta WD-40 repeat, r…	PF00400	PTHR10971	-	-	K02180	GO:0005515	-
Potri.005G156500	0.786787	log6	1	1	PB	3	0.519318	Potri.005G156500	PF00855	-	-	-	-	-	-	-	-	-	-	-	-	-	-	-	-	-	-	-	-
Potri.004G218500	0.78516	log6	1	1	B-5	2	0.538623	Potri.004G218500	PF03094	PTHR31942,PTHR31942:SF9	-	-	K08472	GO:0016021,GO:0006952	-	-	AT1G11000	ATMLO4	Seven transmembrane MLO family protein	Seven transmembrane MLO family protein	A member of a large family of seven-transmembrane domain proteins specific to plants, homologs of the barley mildew resistance locus o (MLO) protein. The Arabidopsis genome contains 15 genes encoding MLO proteins, with localization in plasma membrane. Phylogenetic analysis revealed four clades of closely-related AtMLO genes. ATMLO4 belongs to the clade I, with AtMLO11 and AtMLO14. The gene is exp…	MILDEW RESISTANCE LOCUS O 4 (MLO4); FUNCTIONS IN: calmodulin binding; INVOLVED IN: cell death, defense response; LOCATED IN: integral to membrane, plasma membrane; EXPRESSED IN: 18 plant structures; EXPRESSED DURING: 7 growth stages; CONTAINS InterPro DOMAIN/s: Mlo-related protein (InterPro:IPR004326); BEST Arabidopsis thaliana protein match is: Seven transmembrane MLO family protein (TAIR:AT5G53…	PF03094	PTHR31942,PTHR31942:SF9	-	-	K08472	GO:0016021,GO:0006952	-
Potri.002G152100	0.785058	log6	1	1	G	2	0.538548	Potri.002G152100	PF00614,PF00168,PF12357	PTHR18896,PTHR18896:SF65	-	3.1.4.4	K01115	GO:0003824,GO:0005515	-	-	AT2G42010	PLDBETA	phospholipase D beta 1	phospholipase D beta 1	phospholipase D (PLDbeta)	phospholipase D beta 1 (PLDBETA1); FUNCTIONS IN: phospholipase D activity, protein binding, phosphatidylinositol-4,5-bisphosphate binding; INVOLVED IN: response to cadmium ion, defense response to bacterium, incompatible interaction; EXPRESSED IN: 19 plant structures; EXPRESSED DURING: 10 growth stages; CONTAINS InterPro DOMAIN/s: C2 membrane targeting protein (InterPro:IPR018029), Phospholipase …	PF00614,PF00168,PF12357	PTHR18896,PTHR18896:SF65	-	3.1.4.4	K01115	GO:0003824,GO:0005515	-
Potri.011G115600	0.778025	log6	1	1	S_G	1	0.553863	Potri.011G115600	PF00847	PTHR31677,PTHR31677:SF7	-	-	-	GO:0006355,GO:0003700	ERF	-	AT3G15210	ATERF-4	ethylene responsive element binding factor 4	ethylene responsive element binding factor 4	Encodes a member of the ERF (ethylene response factor) subfamily B-1 of ERF/AP2 transcription factor family (ATERF-4). The protein contains one AP2 domain. Acts as a negative regulator of JA-responsive defense gene expression and resistance to the necrotrophic fungal pathogen Fusarium oxysporum and antagonizes JA inhibition of root elongation.	ethylene responsive element binding factor 4 (ERF4); CONTAINS InterPro DOMAIN/s: DNA-binding, integrase-type (InterPro:IPR016177), Pathogenesis-related transcriptional factor/ERF, DNA-binding (InterPro:IPR001471); BEST Arabidopsis thaliana protein match is: ethylene response factor 8 (TAIR:AT1G53170.1); Has 6170 Blast hits to 5786 proteins in 253 species: Archae - 0; Bacteria - 0; Metazoa - 0; Fu…	PF00847	PTHR31677	-	-	K09286	GO:0006355,GO:0003700	-
Potri.018G019900	0.774917	log6	1	1	H	1	0.551569	Potri.018G019900	PF03822,PF00069	PTHR24347,PTHR24347:SF199	KOG0583	2.7.11.1	K07198	GO:0007165,GO:0006468,GO:0005524,GO:0004672	-	-	AT5G10930	CIPK5	CBL-interacting protein kinase 5	CBL-interacting protein kinase 5	Encodes CBL-interacting protein kinase 5 (CIPK5).	CBL-interacting protein kinase 5 (CIPK5); FUNCTIONS IN: protein serine/threonine kinase activity, protein kinase activity, kinase activity, ATP binding; INVOLVED IN: signal transduction, protein amino acid phosphorylation; LOCATED IN: cellular_component unknown; EXPRESSED IN: 22 plant structures; EXPRESSED DURING: 11 growth stages; CONTAINS InterPro DOMAIN/s: Protein kinase, ATP binding site (Int…	PF14531,PF03822	PTHR24347,PTHR24347:SF199	KOG0583	2.7.11.1	K07198	GO:0007165	-
Potri.017G054800	0.774295	log6	1	1	G	2	0.530602	Potri.017G054800	PF00249,PF14379	PTHR31499,PTHR31499:SF6	-	-	-	-	G2-like	-	AT4G13640	UNE16	Homeodomain-like superfamily protein	Homeodomain-like superfamily protein	-	unfertilized embryo sac 16 (UNE16); CONTAINS InterPro DOMAIN/s: Homeodomain-like (InterPro:IPR009057), Myb, DNA-binding (InterPro:IPR014778), Myb-like DNA-binding domain, SHAQKYF class (InterPro:IPR006447), HTH transcriptional regulator, Myb-type, DNA-binding (InterPro:IPR017930), Homeodomain-related (InterPro:IPR012287); BEST Arabidopsis thaliana protein match is: Homeodomain-like superfamily pr…	PF00249,PF14379	PTHR31499,PTHR31499:SF6	-	-	-	-	-
Potri.001G153000	0.772861	log6	1	1	S_G	2	0.529544	Potri.001G153000	PF09598,PF04774	PTHR12299,PTHR12299:SF24	KOG2945	-	K13199	-	-	-	AT4G17520	-	Hyaluronan / mRNA binding family	Hyaluronan / mRNA binding family	-	Hyaluronan / mRNA binding family; FUNCTIONS IN: RNA binding; INVOLVED IN: biological_process unknown; LOCATED IN: nucleus, peroxisome; EXPRESSED IN: 23 plant structures; EXPRESSED DURING: 14 growth stages; CONTAINS InterPro DOMAIN/s: Stm1, N-terminal (InterPro:IPR019084), Hyaluronan/mRNA-binding protein (InterPro:IPR006861); BEST Arabidopsis thaliana protein match is: Hyaluronan / mRNA binding fa…	PF09598,PF04774	PTHR12299,PTHR12299:SF24	KOG2945	-	K13199	-	-
Potri.002G086000	0.770339	log6	1	1	H	2	0.527682	Potri.002G086000	PF00266	PTHR11751,PTHR11751:SF317	KOG0257	-	-	-	-	-	AT1G77670	-	Pyridoxal phosphate (PLP)-dependent transferases superfamily protein	Pyridoxal phosphate (PLP)-dependent transferases superfamily protein	-	Pyridoxal phosphate (PLP)-dependent transferases superfamily protein; FUNCTIONS IN: 1-aminocyclopropane-1-carboxylate synthase activity, transferase activity, transferring nitrogenous groups, pyridoxal phosphate binding, transaminase activity, catalytic activity; INVOLVED IN: asparagine catabolic process, biosynthetic process, glutamate catabolic process to oxaloacetate, aspartate transamidation;…	PF01053	PTHR11751,PTHR11751:SF317	KOG0257	-	-	GO:0030170	-
Potri.016G060200	0.769101	log6	1	1	H	3	0.506261	Potri.016G060200	-	PTHR16897	-	-	-	-	-	-	AT3G58050	-	-	-	-	unknown protein; BEST Arabidopsis thaliana protein match is: unknown protein (TAIR:AT2G41960.1); Has 13384 Blast hits to 8116 proteins in 546 species: Archae - 41; Bacteria - 766; Metazoa - 5596; Fungi - 1431; Plants - 589; Viruses - 46; Other Eukaryotes - 4915 (source: NCBI BLink).	-	PTHR16897	-	-	-	-	-
Potri.007G033600	0.768721	log6	1	1	H	1	0.546994	Potri.007G033600	PF04535	PTHR32021,PTHR32021:SF2	-	-	-	-	-	-	AT4G37235	-	Uncharacterised protein family (UPF0497)	Uncharacterised protein family (UPF0497)	-	Uncharacterised protein family (UPF0497); FUNCTIONS IN: molecular_function unknown; INVOLVED IN: biological_process unknown; LOCATED IN: endomembrane system; CONTAINS InterPro DOMAIN/s: Uncharacterised protein family UPF0497, trans-membrane plant (InterPro:IPR006702); BEST Arabidopsis thaliana protein match is: Uncharacterised protein family (UPF0497) (TAIR:AT3G50810.1); Has 35333 Blast hits to 3…	PF04535	PTHR32021,PTHR32021:SF2	-	-	-	-	-
Potri.001G393400	0.768072	log6	1	1	H	1	0.546515	Potri.001G393400	-	PTHR31346,PTHR31346:SF4	-	-	-	-	-	-	AT3G15000	-	cobalt ion binding	cobalt ion binding	Encodes RIP1 (RNA-editing factor interacting protein 1). Involved in chloroplast and mitochondrial RNA editing.	cobalt ion binding; FUNCTIONS IN: cobalt ion binding; LOCATED IN: mitochondrion; EXPRESSED IN: 23 plant structures; EXPRESSED DURING: 13 growth stages; BEST Arabidopsis thaliana protein match is: plastid developmental protein DAG, putative (TAIR:AT3G06790.2); Has 57621 Blast hits to 29750 proteins in 1231 species: Archae - 14; Bacteria - 7130; Metazoa - 26978; Fungi - 8402; Plants - 8184; Viruses…	-	PTHR31346,PTHR31346:SF4	-	-	-	-	-
Potri.001G193000	0.766636	log6	1	1	H	2	0.524948	Potri.001G193000	PF00168,PF00614,PF12357	PTHR18896,PTHR18896:SF63	-	3.1.4.4	K01115	GO:0005515,GO:0003824	-	-	AT1G52570	PLDALPHA2	phospholipase D alpha 2	phospholipase D alpha 2	member of C2-PLD subfamily	phospholipase D alpha 2 (PLDALPHA2); FUNCTIONS IN: phospholipase D activity; INVOLVED IN: phosphatidylcholine metabolic process, metabolic process; LOCATED IN: chloroplast envelope; EXPRESSED IN: 20 plant structures; EXPRESSED DURING: 11 growth stages; CONTAINS InterPro DOMAIN/s: C2 calcium/lipid-binding domain, CaLB (InterPro:IPR008973), Phospholipase D (InterPro:IPR015679), Phospholipase D, pla…	PF13091,PF00168,PF00614,PF12357	PTHR18896,PTHR18896:SF11	-	3.1.4.4	K01115	GO:0005515,GO:0003824	-
Potri.019G041000	0.765282	log7	4	1	B-B	0	-	Potri.019G041000	PF03765	PTHR10174,PTHR10174:SF128	-	-	-	-	-	-	AT4G08690	-	Sec14p-like phosphatidylinositol transfer family protein	Sec14p-like phosphatidylinositol transfer family protein	-	Sec14p-like phosphatidylinositol transfer family protein; CONTAINS InterPro DOMAIN/s: Cellular retinaldehyde-binding/triple function, C-terminal (InterPro:IPR001251), Cellular retinaldehyde-binding/triple function, N-terminal (InterPro:IPR008273), Phosphatidylinositol transfer protein-like, N-terminal (InterPro:IPR011074); BEST Arabidopsis thaliana protein match is: Sec14p-like phosphatidylinosit…	PF13716,PF03765	PTHR10174,PTHR10174:SF148	KOG1470	-	-	-	-
Potri.001G295600	0.765282	log7	4	1	H	0	-	Potri.001G295600	PF00651,PF03000	PTHR32370,PTHR32370:SF4	-	-	-	GO:0005515,GO:0009958	-	-	AT2G14820	NPY2	Phototropic-responsive NPH3 family protein	Phototropic-responsive NPH3 family protein	A member of the NPY gene family (NPY1/AT4G31820, NPY2/AT2G14820, NPY3/AT5G67440, NPY4/AT2G23050, NPY5/AT4G37590). Involved in auxin-mediated organogenesis.	NAKED PINS IN YUC MUTANTS 2 (NPY2); FUNCTIONS IN: signal transducer activity; INVOLVED IN: response to light stimulus; LOCATED IN: cellular_component unknown; EXPRESSED IN: hypophysis, root meristem; CONTAINS InterPro DOMAIN/s: NPH3 (InterPro:IPR004249), BTB/POZ fold (InterPro:IPR011333); BEST Arabidopsis thaliana protein match is: Phototropic-responsive NPH3 family protein (TAIR:AT5G67440.1); Ha…	PF00651,PF03000	PTHR32370,PTHR32370:SF4	-	-	-	GO:0005515,GO:0009958	-
Potri.017G064700	0.76421	log6	1	1	I_B	2	0.523157	Potri.017G064700	PF11820	PTHR33128,PTHR33128:SF9	-	-	-	-	-	-	AT3G48660	-	Protein of unknown function (DUF 3339)	Protein of unknown function (DUF 3339)	-	Protein of unknown function (DUF 3339); FUNCTIONS IN: molecular_function unknown; INVOLVED IN: biological_process unknown; LOCATED IN: endomembrane system; CONTAINS InterPro DOMAIN/s: Protein of unknown function DUF3339 (InterPro:IPR021775); BEST Arabidopsis thaliana protein match is: Protein of unknown function (DUF 3339) (TAIR:AT5G63500.1); Has 274 Blast hits to 269 proteins in 15 species: Arch…	PF11820	PTHR33128	-	-	-	-	-
Potri.004G176000	0.763388	log6	1	1	PB	1	0.543057	Potri.004G176000	PF00179	PTHR24067,PTHR24067:SF97	-	6.3.2.19	-	-	-	-	AT2G16920	PFU2	ubiquitin-conjugating enzyme 23	ubiquitin-conjugating enzyme 23	-	ubiquitin-conjugating enzyme 23 (UBC23); FUNCTIONS IN: ubiquitin-protein ligase activity, small conjugating protein ligase activity; INVOLVED IN: regulation of protein metabolic process, post-translational protein modification; LOCATED IN: cellular_component unknown; EXPRESSED IN: 24 plant structures; EXPRESSED DURING: 15 growth stages; CONTAINS InterPro DOMAIN/s: Ubiquitin-conjugating enzyme/RWD…	PF00179	PTHR24067,PTHR24067:SF97	-	6.3.2.19	K10581	-	-
Potri.003G028000	0.763242	log6	1	1	H	1	0.54295	Potri.003G028000	PF16987	PTHR33137,PTHR33137:SF4	-	-	K14972	-	-	-	AT1G15780	-	-	-	-	unknown protein; BEST Arabidopsis thaliana protein match is: unknown protein (TAIR:AT2G10440.1); Has 103701 Blast hits to 43153 proteins in 1828 species: Archae - 30; Bacteria - 7385; Metazoa - 38639; Fungi - 11531; Plants - 7727; Viruses - 307; Other Eukaryotes - 38082 (source: NCBI BLink).	PF16987	PTHR33137,PTHR33137:SF4	-	-	K14972	-	-
Potri.004G228900	0.761407	log6	1	1	aX1R	2	0.521088	Potri.004G228900	PF05557	PTHR23168,PTHR23168:SF0	KOG4593	-	K06638	GO:0007094	-	-	AT5G49880	-	mitotic checkpoint family protein	mitotic checkpoint family protein	Encodes a spindle assembly checkpoint protein MAD1.	mitotic checkpoint family protein; CONTAINS InterPro DOMAIN/s: Mitotic checkpoint (InterPro:IPR008672); Has 1807 Blast hits to 1807 proteins in 277 species: Archae - 0; Bacteria - 0; Metazoa - 736; Fungi - 347; Plants - 385; Viruses - 0; Other Eukaryotes - 339 (source: NCBI BLink).	PF05557	PTHR23168,PTHR23168:SF0	-	-	K06638	GO:0007094	-
Potri.019G079800	0.759217	log6	1	1	B-5	1	0.539978	Potri.019G079800	-	PTHR36322	-	-	-	-	-	-	AT1G35430	-	-	-	-	unknown protein; FUNCTIONS IN: molecular_function unknown; INVOLVED IN: biological_process unknown; LOCATED IN: mitochondrion; EXPRESSED IN: 22 plant structures; EXPRESSED DURING: 13 growth stages; BEST Arabidopsis thaliana protein match is: unknown protein (TAIR:AT4G09170.1); Has 23 Blast hits to 23 proteins in 5 species: Archae - 0; Bacteria - 0; Metazoa - 0; Fungi - 0; Plants - 23; Viruses - 0…	-	PTHR36322	-	-	-	-	-
Potri.004G120200	0.757174	log6	1	1	S_G	2	0.517963	Potri.004G120200	-	PTHR36747	-	-	-	-	-	-	AT3G02120	-	hydroxyproline-rich glycoprotein family protein	hydroxyproline-rich glycoprotein family protein	-	hydroxyproline-rich glycoprotein family protein; Has 21 Blast hits to 21 proteins in 9 species: Archae - 0; Bacteria - 0; Metazoa - 0; Fungi - 0; Plants - 21; Viruses - 0; Other Eukaryotes - 0 (source: NCBI BLink).	-	PTHR36747	-	-	-	-	-
Potri.010G207700	0.755847	log6	1	1	S_G	2	0.516983	Potri.010G207700	PF01842	PTHR31096,PTHR31096:SF4	-	2.7.7.59	-	GO:0016597,GO:0008152	-	-	AT2G39570	-	ACT domain-containing protein	ACT domain-containing protein	Encodes a ACT domain-containing protein. The ACT domain, named after bacterial aspartate kinase, chorismate mutase and TyrA (prephenate dehydrogenase), is a regulatory domain that serves as an amino acid-binding site in feedback-regulated amino acid metabolic enzymes.	ACT domain-containing protein; FUNCTIONS IN: amino acid binding; INVOLVED IN: metabolic process; EXPRESSED IN: 24 plant structures; EXPRESSED DURING: 15 growth stages; CONTAINS InterPro DOMAIN/s: Amino acid-binding ACT (InterPro:IPR002912); BEST Arabidopsis thaliana protein match is: ACT-like superfamily protein (TAIR:AT2G36840.1); Has 465 Blast hits to 403 proteins in 46 species: Archae - 0; Bac…	PF01842	PTHR31096,PTHR31096:SF4	-	2.7.7.59	-	GO:0016597,GO:0008152	-
Potri.006G176100	0.749448	log6	1	1	I_B	2	0.51226	Potri.006G176100	PF00504	PTHR37752,PTHR37752:SF1	-	-	-	-	-	-	AT4G28025	-	-	-	-	unknown protein; FUNCTIONS IN: molecular_function unknown; INVOLVED IN: biological_process unknown; LOCATED IN: chloroplast thylakoid membrane; EXPRESSED IN: 23 plant structures; EXPRESSED DURING: 13 growth stages; Has 30201 Blast hits to 17322 proteins in 780 species: Archae - 12; Bacteria - 1396; Metazoa - 17338; Fungi - 3422; Plants - 5037; Viruses - 0; Other Eukaryotes - 2996 (source: NCBI BL…	-	PTHR37752,PTHR37752:SF1	-	3.2.1.24	-	-	-
Potri.011G022800	0.749019	log6	1	1	B-5	1	0.53245	Potri.011G022800	PF14531	PTHR23257,PTHR23257:SF475	KOG0192	2.7.11.1	-	-	-	-	AT1G62400	HT1	Protein kinase superfamily protein	Protein kinase superfamily protein	-	high leaf temperature 1 (HT1); CONTAINS InterPro DOMAIN/s: Protein kinase, catalytic domain (InterPro:IPR000719), Serine/threonine-protein kinase domain (InterPro:IPR002290), Tyrosine-protein kinase, catalytic domain (InterPro:IPR020635), Serine-threonine/tyrosine-protein kinase (InterPro:IPR001245), Protein kinase-like domain (InterPro:IPR011009), Serine/threonine-protein kinase, active site (In…	PF14531	PTHR23257,PTHR23257:SF475	KOG0192	2.7.11.1	-	-	-
Potri.008G117500	0.748232	log6	1	1	B-5	1	0.531869	Potri.008G117500	PF00249	PTHR31003,PTHR31003:SF4	-	-	-	-	G2-like	-	AT1G68670	-	myb-like transcription factor family protein	myb-like transcription factor family protein	-	myb-like transcription factor family protein; CONTAINS InterPro DOMAIN/s: Homeodomain-like (InterPro:IPR009057), Myb, DNA-binding (InterPro:IPR014778), HTH transcriptional regulator, Myb-type, DNA-binding (InterPro:IPR017930), Myb-like DNA-binding domain, SHAQKYF class (InterPro:IPR006447), Homeodomain-related (InterPro:IPR012287); BEST Arabidopsis thaliana protein match is: myb-like transcriptio…	PF00249	PTHR31003,PTHR31003:SF4	-	-	-	-	-
Potri.004G134000	0.746776	log6	1	1	S_G	1	0.530793	Potri.004G134000	PF01426,PF00145,PF12047	PTHR10629,PTHR10629:SF36	-	2.1.1.37	K00558	GO:0003682	-	-	AT5G49160	DDM2	methyltransferase 1	methyltransferase 1	Encodes a cytosine methyltransferase MET1. Required for silencing of FWA paternal allele in endosperm. Two lines with RNAi constructs directed against DMT1 have reduced agrobacterium-mediated tumor formation.	methyltransferase 1 (MET1); FUNCTIONS IN: methyltransferase activity; INVOLVED IN: in 6 processes; LOCATED IN: nucleus; EXPRESSED IN: 22 plant structures; EXPRESSED DURING: 15 growth stages; CONTAINS InterPro DOMAIN/s: DNA (cytosine-5)-methyltransferase 1 (InterPro:IPR017198), DNA methylase, C-5 cytosine-specific (InterPro:IPR001525), Bromo adjacent homology (BAH) domain (InterPro:IPR001025), DNA…	PF00145,PF01426,PF12047	PTHR10629,PTHR10629:SF11	-	2.1.1.37	K00558	GO:0003682	-
Potri.001G276500	0.744956	log6	1	1	B-B	1	0.52945	Potri.001G276500	PF01535,PF13041	PTHR24015,PTHR24015:SF770	-	-	-	-	-	-	AT5G01110	-	Tetratricopeptide repeat (TPR)-like superfamily protein	Tetratricopeptide repeat (TPR)-like superfamily protein	-	Tetratricopeptide repeat (TPR)-like superfamily protein; LOCATED IN: chloroplast; CONTAINS InterPro DOMAIN/s: Pentatricopeptide repeat (InterPro:IPR002885); BEST Arabidopsis thaliana protein match is: Pentatricopeptide repeat (PPR-like) superfamily protein (TAIR:AT1G05670.2); Has 1807 Blast hits to 1807 proteins in 277 species: Archae - 0; Bacteria - 0; Metazoa - 736; Fungi - 347; Plants - 385; V…	PF01535,PF13041	PTHR24015,PTHR24015:SF770	-	-	-	-	-
Potri.002G080000	0.74212	log6	1	1	G	1	0.527356	Potri.002G080000	PF02984,PF00134	PTHR10177,PTHR10177:SF203	KOG0654	-	K06627	GO:0005634	-	-	AT1G44110	CYCA1;1	Cyclin A1;1	Cyclin A1;1	-	Cyclin A1;1 (CYCA1;1); CONTAINS InterPro DOMAIN/s: Cyclin, C-terminal (InterPro:IPR004367), Cyclin (InterPro:IPR006670), G2/mitotic-specific cyclin A (InterPro:IPR015453), Cyclin-like (InterPro:IPR011028), Cyclin-related (InterPro:IPR013763), Cyclin, N-terminal (InterPro:IPR006671), Cyclin, A/B/D/E (InterPro:IPR014400); BEST Arabidopsis thaliana protein match is: CYCLIN A1;2 (TAIR:AT1G77390.1); H…	PF02984,PF00134	PTHR10177,PTHR10177:SF203	KOG0654	-	K06627	GO:0005634	-
Potri.006G188700	0.733751	log6	1	1	H	1	0.521178	Potri.006G188700	PF14551,PF00493	PTHR11630,PTHR11630:SF42	-	3.6.4.12	K02209	GO:0006260,GO:0005524,GO:0003677	-	-	AT2G07690	MCM5	Minichromosome maintenance (MCM2/3/5) family protein	Minichromosome maintenance (MCM2/3/5) family protein	Member of the minichromosome maintenance complex, involved in DNA replication initiation. Abundant in proliferating and endocycling tissues. Localized in the nucleus during G1, S and G2 phases of the cell cycle, and are released into the cytoplasmic compartment during mitosis. Binds chromatin.	MINICHROMOSOME MAINTENANCE 5 (MCM5); FUNCTIONS IN: DNA-dependent ATPase activity, DNA binding, ATP binding; INVOLVED IN: cell proliferation, DNA-dependent DNA replication initiation, DNA unwinding involved in replication; LOCATED IN: nuclear chromatin, nucleus, cytoplasm; EXPRESSED IN: 20 plant structures; EXPRESSED DURING: 14 growth stages; CONTAINS InterPro DOMAIN/s: Nucleic acid-binding, OB-fo…	PF14551,PF00493	PTHR11630,PTHR11630:SF42	-	3.6.4.12	K02209	GO:0006260,GO:0005524,GO:0003677	-
Potri.008G172600	0.730741	log6	1	1	B-5	1	0.518956	Potri.008G172600	-	PTHR31964,PTHR31964:SF32	-	-	-	-	-	-	AT4G13450	-	Adenine nucleotide alpha hydrolases-like superfamily protein	Adenine nucleotide alpha hydrolases-like superfamily protein	-	Adenine nucleotide alpha hydrolases-like superfamily protein; BEST Arabidopsis thaliana protein match is: Adenine nucleotide alpha hydrolases-like superfamily protein (TAIR:AT2G03720.1); Has 132 Blast hits to 132 proteins in 13 species: Archae - 0; Bacteria - 0; Metazoa - 0; Fungi - 0; Plants - 132; Viruses - 0; Other Eukaryotes - 0 (source: NCBI BLink).	PF00582	-	-	-	-	GO:0006950	-
Potri.013G129900	0.725576	log6	1	1	H	1	0.515143	Potri.013G129900	PF04720	PTHR31579,PTHR31579:SF2	-	-	-	-	-	-	AT4G32480	-	Protein of unknown function (DUF506)	Protein of unknown function (DUF506)	-	Protein of unknown function (DUF506) ; FUNCTIONS IN: molecular_function unknown; INVOLVED IN: biological_process unknown; LOCATED IN: cellular_component unknown; EXPRESSED IN: cultured cell; CONTAINS InterPro DOMAIN/s: Protein of unknown function DUF506, plant (InterPro:IPR006502); BEST Arabidopsis thaliana protein match is: Protein of unknown function (DUF506) (TAIR:AT2G20670.1); Has 1807 Blast …	PF04720	PTHR31579,PTHR31579:SF11	-	-	-	-	-
Potri.017G057900	0.722019	log6	1	1	PB	1	0.512517	Potri.017G057900	PF02140,PF01301	PTHR23421,PTHR23421:SF69	-	3.2.1.23	-	GO:0030246,GO:0005975,GO:0004553	-	-	AT2G32810	BGAL9	beta galactosidase 9	beta galactosidase 9	putative beta-galactosidase	beta galactosidase 9 (BGAL9); FUNCTIONS IN: sugar binding, cation binding, beta-galactosidase activity, hydrolase activity, hydrolyzing O-glycosyl compounds, catalytic activity; INVOLVED IN: lactose catabolic process, using glucoside 3-dehydrogenase, carbohydrate metabolic process, lactose catabolic process via UDP-galactose, lactose catabolic process; LOCATED IN: plasma membrane, vacuole, plant-…	PF02140,PF01301	PTHR23421,PTHR23421:SF69	-	3.2.1.23	-	GO:0030246,GO:0005975,GO:0004553	-
Potri.001G287100	0.721266	log6	1	1	spirodienone	1	0.511961	Potri.001G287100	PF00248	PTHR11732,PTHR11732:SF14	KOG1576	1.1.1.316	K17744	-	-	-	AT4G33670	-	NAD(P)-linked oxidoreductase superfamily protein	NAD(P)-linked oxidoreductase superfamily protein	Encodes a L-galactose dehydrogenase, involved in ascorbate biosynthesis	NAD(P)-linked oxidoreductase superfamily protein; CONTAINS InterPro DOMAIN/s: Aldo/keto reductase (InterPro:IPR001395); BEST Arabidopsis thaliana protein match is: NAD(P)-linked oxidoreductase superfamily protein (TAIR:AT1G60750.1); Has 28637 Blast hits to 28630 proteins in 2499 species: Archae - 653; Bacteria - 20546; Metazoa - 1049; Fungi - 1796; Plants - 827; Viruses - 0; Other Eukaryotes - 37…	PF00248	PTHR11732,PTHR11732:SF14	KOG1576	1.1.1.316	K17744	-	-
Potri.016G009800	0.719028	log6	1	1	B-O-4	1	0.510309	Potri.016G009800	-	-	-	-	-	-	-	-	AT4G16460	-	-	-	-	unknown protein; FUNCTIONS IN: molecular_function unknown; INVOLVED IN: biological_process unknown; LOCATED IN: cellular_component unknown; EXPRESSED IN: sperm cell, flower; EXPRESSED DURING: 4 anthesis; Has 30201 Blast hits to 17322 proteins in 780 species: Archae - 12; Bacteria - 1396; Metazoa - 17338; Fungi - 3422; Plants - 5037; Viruses - 0; Other Eukaryotes - 2996 (source: NCBI BLink).	-	-	-	-	-	-	-
Potri.014G142000	0.718606	log6	1	1	PB	1	0.509997	Potri.014G142000	PF01501	PTHR32116,PTHR32116:SF30	-	2.4.1.43	K13648	GO:0016757,GO:0047262	-	CW	AT3G58790	GAUT15	galacturonosyltransferase 15	galacturonosyltransferase 15	Encodes a protein with putative galacturonosyltransferase activity.	galacturonosyltransferase 15 (GAUT15); CONTAINS InterPro DOMAIN/s: Glycosyl transferase, family 8 (InterPro:IPR002495); BEST Arabidopsis thaliana protein match is: galacturonosyltransferase 14 (TAIR:AT5G15470.1); Has 1513 Blast hits to 1502 proteins in 296 species: Archae - 0; Bacteria - 573; Metazoa - 140; Fungi - 8; Plants - 775; Viruses - 2; Other Eukaryotes - 15 (source: NCBI BLink).	PF01501	PTHR32116,PTHR32116:SF30	-	2.4.1.43	K13648	GO:0016757,GO:0047262	CW
Potri.011G150700	0.717959	log6	1	1	H	1	0.50952	Potri.011G150700	PF00298,PF03946	PTHR11661,PTHR11661:SF7	KOG3257	-	-	GO:0006412,GO:0005840,GO:0003735	-	-	AT1G32990	PRPL11	plastid ribosomal protein l11	plastid ribosomal protein l11	mutant has Decreased effective quantum yield of photosystem II; Pale green plants; Reduced growth rate; Plastid Ribosomal Protein L11	plastid ribosomal protein l11 (PRPL11); FUNCTIONS IN: structural constituent of ribosome; INVOLVED IN: translation, ribosome biogenesis; LOCATED IN: in 7 components; EXPRESSED IN: 23 plant structures; EXPRESSED DURING: 13 growth stages; CONTAINS InterPro DOMAIN/s: Ribosomal protein L11, C-terminal domain (InterPro:IPR020783), Ribosomal protein L11, bacterial-type (InterPro:IPR006519), Ribosomal p…	PF00298,PF03946	PTHR11661,PTHR11661:SF7	KOG3257	-	K02867	GO:0006412,GO:0005840,GO:0003735	-
Potri.007G020600	0.715392	log6	1	1	B-O-4	1	0.507624	Potri.007G020600	PF00004,PF14363	PTHR23070,PTHR23070:SF26	-	-	-	GO:0005524	-	-	AT2G18193	-	P-loop containing nucleoside triphosphate hydrolases superfamily protein	P-loop containing nucleoside triphosphate hydrolases superfamily protein	-	P-loop containing nucleoside triphosphate hydrolases superfamily protein; FUNCTIONS IN: nucleoside-triphosphatase activity, ATPase activity, nucleotide binding, ATP binding; LOCATED IN: endomembrane system; EXPRESSED IN: callus; CONTAINS InterPro DOMAIN/s: ATPase, AAA-type, core (InterPro:IPR003959), ATPase, AAA+ type, core (InterPro:IPR003593), ATPase, AAA-type, conserved site (InterPro:IPR00396…	PF00004,PF14363	PTHR23070,PTHR23070:SF26	-	-	-	GO:0005524	-
Potri.007G051800	0.713897	log6	1	1	BX1R	1	0.506521	Potri.007G051800	-	PTHR33922,PTHR33922:SF2	-	-	-	-	-	-	AT5G67350	-	-	-	-	unknown protein; Has 1807 Blast hits to 1807 proteins in 277 species: Archae - 0; Bacteria - 0; Metazoa - 736; Fungi - 347; Plants - 385; Viruses - 0; Other Eukaryotes - 339 (source: NCBI BLink).	-	PTHR33922,PTHR33922:SF2	-	-	-	-	-
Potri.015G014800	0.713439	log6	1	1	H	1	0.506183	Potri.015G014800	-	PTHR34837,PTHR34837:SF1	-	-	-	-	-	-	AT5G53440	-	-	-	-	unknown protein; FUNCTIONS IN: molecular_function unknown; INVOLVED IN: biological_process unknown; LOCATED IN: cytosol; EXPRESSED IN: 25 plant structures; EXPRESSED DURING: 15 growth stages; Has 1807 Blast hits to 1807 proteins in 277 species: Archae - 0; Bacteria - 0; Metazoa - 736; Fungi - 347; Plants - 385; Viruses - 0; Other Eukaryotes - 339 (source: NCBI BLink).	-	PTHR34837	KOG3454	-	-	-	-
Potri.008G197400	0.711122	log6	1	1	aX1R	1	0.504472	Potri.008G197400	PF01156	PTHR12304,PTHR12304:SF6	KOG2938	-	-	-	-	-	AT5G18860	-	inosine-uridine preferring nucleoside hydrolase family protein	inosine-uridine preferring nucleoside hydrolase family protein	Encodes a purine nucleoside hydrolase active in the apoplast. It might play a role in salvaging extracellular ATP. NSH3 transcript levels rise in response to jasmonic acid and wounding.	inosine-uridine preferring nucleoside hydrolase family protein; FUNCTIONS IN: hydrolase activity; INVOLVED IN: biological_process unknown; LOCATED IN: cell wall; CONTAINS InterPro DOMAIN/s: Inosine/uridine-preferring nucleoside hydrolase (InterPro:IPR001910); BEST Arabidopsis thaliana protein match is: Inosine-uridine preferring nucleoside hydrolase family protein (TAIR:AT5G18890.1); Has 1807 Bla…	PF01156	PTHR12304,PTHR12304:SF6	KOG2938	3.2.2.7,3.2.2.2	-	-	-
Potri.002G197000	0.710231	log6	3	2	X1R_total,aX1R	0	-	Potri.002G197000	PF02362	PTHR31384,PTHR31384:SF27	-	-	-	GO:0003677	B3	-	AT4G30080	ARF16	auxin response factor 16	auxin response factor 16	Involved in root cap cell differentiation. Gene expression is regulated by mir160.Located in the nucleus.	auxin response factor 16 (ARF16); CONTAINS InterPro DOMAIN/s: Aux/IAA-ARF-dimerisation (InterPro:IPR011525), Transcriptional factor B3 (InterPro:IPR003340), AUX/IAA protein (InterPro:IPR003311), Auxin response factor (InterPro:IPR010525); BEST Arabidopsis thaliana protein match is: auxin response factor 10 (TAIR:AT2G28350.1); Has 30201 Blast hits to 17322 proteins in 780 species: Archae - 12; Bac…	PF02362,PF06507	PTHR31384,PTHR31384:SF27	-	-	-	GO:0003677,GO:0009725,GO:0006355,GO:0005634	-
Potri.001G414500	0.710231	log6	3	2	G,S	0	-	Potri.001G414500	PF01453	PTHR27002,PTHR27002:SF129	-	-	-	-	-	-	AT4G27290	-	S-locus lectin protein kinase family protein	S-locus lectin protein kinase family protein	-	S-locus lectin protein kinase family protein; FUNCTIONS IN: sugar binding, protein serine/threonine kinase activity, protein kinase activity, ATP binding; INVOLVED IN: protein amino acid phosphorylation, recognition of pollen; LOCATED IN: endomembrane system; CONTAINS InterPro DOMAIN/s: Curculin-like (mannose-binding) lectin (InterPro:IPR001480), Apple-like (InterPro:IPR003609), PAN-2 domain (Int…	PF08276,PF01453,PF00954,PF07714	PTHR27002,PTHR27002:SF30	KOG1187	2.7.11.1	-	GO:0048544,GO:0006468,GO:0004672	-
Potri.001G414400	0.710231	log6	3	2	G,S	0	-	Potri.001G414400	PF07714	PTHR27002,PTHR27002:SF129	KOG1187	2.7.11.1	K04730	GO:0006468,GO:0004672	-	-	AT4G03230	-	S-locus lectin protein kinase family protein	S-locus lectin protein kinase family protein	-	S-locus lectin protein kinase family protein; FUNCTIONS IN: sugar binding, protein serine/threonine kinase activity, protein kinase activity, kinase activity, ATP binding; INVOLVED IN: protein amino acid phosphorylation, recognition of pollen; LOCATED IN: endomembrane system; EXPRESSED IN: 9 plant structures; EXPRESSED DURING: 4 anthesis, F mature embryo stage, petal differentiation and expansion…	PF11883,PF08276,PF00954,PF01453,PF07714	PTHR27002,PTHR27002:SF102	KOG1187	2.7.11.1	-	GO:0004674,GO:0048544,GO:0006468,GO:0004672	-
Potri.001G347000	0.710231	log7	3	1	H	0	-	Potri.001G347000	PF00145	PTHR23068,PTHR23068:SF12	-	2.1.1.37	-	-	-	-	AT5G15380	DRM1	domains rearranged methylase 1	domains rearranged methylase 1	Encodes methyltransferase involved in the de novo DNA methylation and maintenance of asymmetric methylation of DNA sequences.	domains rearranged methylase 1 (DRM1); CONTAINS InterPro DOMAIN/s: Ubiquitin-associated/translation elongation factor EF1B, N-terminal, eukaryote (InterPro:IPR015940), DNA methylase, C-5 cytosine-specific (InterPro:IPR001525); BEST Arabidopsis thaliana protein match is: domains rearranged methyltransferase 2 (TAIR:AT5G14620.1); Has 662 Blast hits to 554 proteins in 116 species: Archae - 0; Bacter…	PF00145	PTHR23068,PTHR23068:SF3	-	2.1.1.37	-	-	-
Potri.004G061700	0.706639	log6	1	1	aX1R	1	0.501163	Potri.004G061700	PF12169,PF13177	PTHR11669,PTHR11669:SF16	KOG0989	2.7.7.7	-	GO:0003887	-	-	AT4G18820	-	AAA-type ATPase family protein	AAA-type ATPase family protein	-	AAA-type ATPase family protein; FUNCTIONS IN: nucleoside-triphosphatase activity, DNA-directed DNA polymerase activity, DNA binding, nucleotide binding, ATP binding; INVOLVED IN: DNA replication; LOCATED IN: plasma membrane; EXPRESSED IN: 24 plant structures; EXPRESSED DURING: 13 growth stages; CONTAINS InterPro DOMAIN/s: ATPase, AAA+ type, core (InterPro:IPR003593), ATPase, AAA-type, core (Inter…	PF13177	PTHR11669,PTHR11669:SF16	KOG0989	2.7.7.7	-	-	-
Potri.013G147500	0.706442	log6	1	1	I_B	1	0.501017	Potri.013G147500	-	PTHR36386	-	-	-	-	-	-	AT4G28230	-	-	-	-	unknown protein; Has 444 Blast hits to 358 proteins in 107 species: Archae - 0; Bacteria - 20; Metazoa - 179; Fungi - 26; Plants - 38; Viruses - 2; Other Eukaryotes - 179 (source: NCBI BLink).	-	PTHR36386	-	-	-	-	-
Potri.009G069000	0.705351	log6	1	1	aX1R	1	0.500212	Potri.009G069000	-	PTHR35312	-	-	-	-	-	-	AT5G12240	-	-	-	-	unknown protein; Has 1807 Blast hits to 1807 proteins in 277 species: Archae - 0; Bacteria - 0; Metazoa - 736; Fungi - 347; Plants - 385; Viruses - 0; Other Eukaryotes - 339 (source: NCBI BLink).	-	PTHR35312	-	-	-	-	-
Potri.T150800	0.632641	log6	2	2	X1R_total,aX1R	0	-	Potri.T150800	PF00168	PTHR32246,PTHR32246:SF28	-	-	-	GO:0005515	-	-	AT3G16510	-	Calcium-dependent lipid-binding (CaLB domain) family protein	Calcium-dependent lipid-binding (CaLB domain) family protein	-	Calcium-dependent lipid-binding (CaLB domain) family protein; CONTAINS InterPro DOMAIN/s: C2 membrane targeting protein (InterPro:IPR018029), C2 calcium/lipid-binding domain, CaLB (InterPro:IPR008973), C2 calcium-dependent membrane targeting (InterPro:IPR000008); BEST Arabidopsis thaliana protein match is: Calcium-dependent lipid-binding (CaLB domain) family protein (TAIR:AT4G15755.1); Has 24270 …	PF00168	PTHR32246,PTHR32246:SF18	-	-	-	GO:0005515	-
Potri.T061800	0.632641	log6	2	2	X1R_total,BX1R	0	-	Potri.T061800	PF10163	PTHR12514,PTHR12514:SF1	KOG4479	-	K11368	-	-	-	AT3G27100	-	-	-	-	FUNCTIONS IN: molecular_function unknown; INVOLVED IN: biological_process unknown; LOCATED IN: chloroplast envelope; EXPRESSED IN: 23 plant structures; EXPRESSED DURING: 13 growth stages; CONTAINS InterPro DOMAIN/s: Transcription factor, enhancer of yellow 2 (InterPro:IPR018783); Has 288 Blast hits to 288 proteins in 94 species: Archae - 0; Bacteria - 0; Metazoa - 197; Fungi - 20; Plants - 51; Vi…	PF10163	PTHR12514,PTHR12514:SF1	KOG4479	-	K11368	-	-
Potri.T061700	0.632641	log6	2	2	X1R_total,BX1R	0	-	Potri.T061700	-	-	-	-	-	-	-	-	-	-	-	-	-	-	-	-	-	-	-	-	-
Potri.T053700	0.632641	log7	2	1	H	0	-	Potri.T053700	PF04178	PTHR23137	-	-	-	GO:0016192,GO:0016021,GO:0006810	-	-	AT5G24170	-	Got1/Sft2-like vescicle transport protein family	Got1/Sft2-like vescicle transport protein family	-	Got1/Sft2-like vescicle transport protein family; FUNCTIONS IN: molecular_function unknown; INVOLVED IN: vesicle-mediated transport; LOCATED IN: cellular_component unknown; EXPRESSED IN: 24 plant structures; EXPRESSED DURING: 15 growth stages; CONTAINS InterPro DOMAIN/s: Vesicle transport protein, Got1/SFT2-like (InterPro:IPR007305), Vesicle transport protein, SFT2-like (InterPro:IPR011691); BEST…	PF04178	PTHR23137	KOG2887	-	-	GO:0016192,GO:0016021,GO:0006810	-
Potri.019G075600	0.632641	log7	2	1	H	0	-	Potri.019G075600	PF00847	PTHR31985,PTHR31985:SF28	-	-	-	GO:0006355,GO:0003700	ERF	-	AT1G33760	-	Integrase-type DNA-binding superfamily protein	Integrase-type DNA-binding superfamily protein	encodes a member of the DREB subfamily A-4 of ERF/AP2 transcription factor family. The protein contains one AP2 domain. There are 17 members in this subfamily including TINY.	Integrase-type DNA-binding superfamily protein; FUNCTIONS IN: DNA binding, sequence-specific DNA binding transcription factor activity; INVOLVED IN: regulation of transcription, DNA-dependent; LOCATED IN: nucleus; EXPRESSED IN: cotyledon, leaf whorl, cauline leaf, seed, leaf; EXPRESSED DURING: LP.06 six leaves visible, LP.04 four leaves visible, LP.10 ten leaves visible, LP.08 eight leaves visibl…	PF00847	PTHR31985,PTHR31985:SF28	-	-	-	GO:0006355,GO:0003700	-
Potri.019G075500	0.632641	log7	2	1	H	0	-	Potri.019G075500	PF00847	PTHR31985,PTHR31985:SF17	-	-	-	GO:0006355,GO:0003700	ERF	-	AT1G71450	-	Integrase-type DNA-binding superfamily protein	Integrase-type DNA-binding superfamily protein	encodes a member of the DREB subfamily A-4 of ERF/AP2 transcription factor family. The protein contains one AP2 domain. There are 17 members in this subfamily including TINY.	Integrase-type DNA-binding superfamily protein; FUNCTIONS IN: DNA binding, sequence-specific DNA binding transcription factor activity; INVOLVED IN: regulation of transcription, DNA-dependent; LOCATED IN: nucleus; EXPRESSED IN: root; CONTAINS InterPro DOMAIN/s: DNA-binding, integrase-type (InterPro:IPR016177), Pathogenesis-related transcriptional factor/ERF, DNA-binding (InterPro:IPR001471); BEST…	PF00847	PTHR31985,PTHR31985:SF17	-	-	-	GO:0006355,GO:0003700	-
Potri.013G084300	0.632641	log6	2	2	X1R_total,BX1R	0	-	Potri.013G084300	-	PTHR32183,PTHR32183:SF3	-	-	-	-	-	-	AT2G43945	-	-	-	-	unknown protein; LOCATED IN: chloroplast; BEST Arabidopsis thaliana protein match is: unknown protein (TAIR:AT3G59870.1); Has 292 Blast hits to 292 proteins in 84 species: Archae - 0; Bacteria - 122; Metazoa - 0; Fungi - 0; Plants - 46; Viruses - 0; Other Eukaryotes - 124 (source: NCBI BLink).	-	PTHR32183,PTHR32183:SF3	-	-	-	-	-
Potri.010G032700	0.632641	log6	2	2	X1R_total,aX1R	0	-	Potri.010G032700	PF00421	PTHR33180,PTHR33180:SF4	-	-	K02705	GO:0019684,GO:0016168,GO:0016020,GO:0009767,GO:0009521	-	-	ATCG00280	-	photosystem II reaction center protein C	photosystem II reaction center protein C	chloroplast gene encoding a CP43 subunit of the photosystem II reaction center. promoter contains a blue-light responsive element.	photosystem II reaction center protein C (PSBC); FUNCTIONS IN: chlorophyll binding; INVOLVED IN: photosynthesis, light reaction; LOCATED IN: in 7 components; EXPRESSED IN: 25 plant structures; EXPRESSED DURING: 13 growth stages; CONTAINS InterPro DOMAIN/s: Photosystem antenna protein-like (InterPro:IPR000932), Photosystem II protein PsbC (InterPro:IPR005869); BEST Arabidopsis thaliana protein mat…	PF00421	PTHR33180,PTHR33180:SF4	-	-	K02705	GO:0019684,GO:0016168,GO:0016020,GO:0009767,GO:0009521	-
Potri.010G032600	0.632641	log6	2	2	X1R_total,aX1R	0	-	Potri.010G032600	PF00411	PTHR11759	-	-	K02948	GO:0006412,GO:0005840,GO:0003735	-	-	ATCG00750	-	ribosomal protein S11	ribosomal protein S11	30S chloroplast ribosomal protein S11	ribosomal protein S11 (RPS11); FUNCTIONS IN: structural constituent of ribosome; INVOLVED IN: translation; LOCATED IN: plastid small ribosomal subunit, chloroplast; EXPRESSED IN: 23 plant structures; EXPRESSED DURING: 13 growth stages; CONTAINS InterPro DOMAIN/s: Ribosomal protein S11, bacterial-type (InterPro:IPR019981), Ribosomal protein S11 (InterPro:IPR001971), Ribosomal S11, conserved site (…	PF00411	PTHR11759	KOG0408	-	K02948	GO:0006412,GO:0005840,GO:0003735	-
Potri.006G064700	0.632641	log6	2	2	X1R_total,aX1R	0	-	Potri.006G064700	PF03016	PTHR11062,PTHR11062:SF113	KOG1021	2.4.2.41	K18789	-	-	-	AT5G20260	-	Exostosin family protein	Exostosin family protein	-	Exostosin family protein; FUNCTIONS IN: catalytic activity; INVOLVED IN: biological_process unknown; LOCATED IN: endomembrane system, membrane; CONTAINS InterPro DOMAIN/s: Exostosin-like (InterPro:IPR004263); BEST Arabidopsis thaliana protein match is: Exostosin family protein (TAIR:AT5G11130.1); Has 1489 Blast hits to 1482 proteins in 115 species: Archae - 0; Bacteria - 12; Metazoa - 396; Fungi …	PF03016	PTHR11062,PTHR11062:SF113	KOG1021	2.4.2.41	-	-	CW
Potri.005G083700	0.632641	log7	2	1	B-B	0	-	Potri.005G083700	-	PTHR33704,PTHR33704:SF1	-	-	-	-	-	-	AT5G10010	-	-	-	-	unknown protein; FUNCTIONS IN: molecular_function unknown; INVOLVED IN: biological_process unknown; LOCATED IN: nucleolus; EXPRESSED IN: 25 plant structures; EXPRESSED DURING: 15 growth stages; BEST Arabidopsis thaliana protein match is: unknown protein (TAIR:AT5G64910.1); Has 33260 Blast hits to 16857 proteins in 1270 species: Archae - 88; Bacteria - 3040; Metazoa - 11915; Fungi - 3137; Plants -…	-	PTHR33704,PTHR33704:SF1	-	-	-	-	-
Potri.005G048000	0.632641	log6	2	2	X1R_total,aX1R	0	-	Potri.005G048000	PF04927	PTHR31174,PTHR31174:SF2	-	-	-	-	-	-	AT3G22490	-	Seed maturation protein	Seed maturation protein	-	Seed maturation protein; CONTAINS InterPro DOMAIN/s: Seed maturation protein (InterPro:IPR007011); BEST Arabidopsis thaliana protein match is: Seed maturation protein (TAIR:AT3G22500.1); Has 198 Blast hits to 183 proteins in 40 species: Archae - 2; Bacteria - 41; Metazoa - 7; Fungi - 0; Plants - 144; Viruses - 3; Other Eukaryotes - 1 (source: NCBI BLink).	PF04927	PTHR31174,PTHR31174:SF7	-	-	-	-	-
Potri.005G047900	0.632641	log6	2	2	X1R_total,aX1R	0	-	Potri.005G047900	PF10273	PTHR21250,PTHR21250:SF1	KOG4032	-	K14800	-	-	-	AT5G27990	-	Pre-rRNA-processing protein TSR2, conserved region	Pre-rRNA-processing protein TSR2, conserved region	-	Pre-rRNA-processing protein TSR2, conserved region; CONTAINS InterPro DOMAIN/s: Pre-rRNA-processing protein TSR2, conserved region (InterPro:IPR019398); BEST Arabidopsis thaliana protein match is: Pre-rRNA-processing protein TSR2, conserved region (TAIR:AT3G22510.1); Has 1807 Blast hits to 1807 proteins in 277 species: Archae - 0; Bacteria - 0; Metazoa - 736; Fungi - 347; Plants - 385; Viruses - …	PF10273	PTHR21250,PTHR21250:SF0	KOG4032	-	K14800	-	-
Potri.004G218100	0.632641	log6	2	2	X1R_total,BX1R	0	-	Potri.004G218100	-	-	-	3.6.4.12	-	-	-	-	-	-	-	-	-	-	-	-	-	-	-	-	-
Potri.004G174300	0.632641	log7	2	1	B-O-4	0	-	Potri.004G174300	-	-	-	-	-	-	-	-	-	-	-	-	-	-	-	-	-	-	-	-	-
Potri.004G152800	0.632641	log6	2	2	X1R_total,BX1R	0	-	Potri.004G152800	-	PTHR21528,PTHR21528:SF0	KOG2818	2.5.1.87	K11778	-	-	-	AT1G11755	LEW1	Undecaprenyl pyrophosphate synthetase family protein	Undecaprenyl pyrophosphate synthetase family protein	Encodes a cis-prenyltransferase, involved in dolichol biosynthesis. Wilted leaves in mutants due to cell membrane lesions. Mutants have increased drought tolerance, but hypersensitve to dark stress.	LEAF WILTING 1 (LEW1); CONTAINS InterPro DOMAIN/s: Di-trans-poly-cis-decaprenylcistransferase-like (InterPro:IPR001441); Has 155 Blast hits to 155 proteins in 74 species: Archae - 0; Bacteria - 0; Metazoa - 62; Fungi - 51; Plants - 42; Viruses - 0; Other Eukaryotes - 0 (source: NCBI BLink).	-	PTHR21528,PTHR21528:SF0	-	2.5.1.87	K11778	-	-
Potri.002G100000	0.632641	log6	2	2	X1R_total,BX1R	0	-	Potri.002G100000	PF02297	PTHR11387,PTHR11387:SF15	KOG3057	1.9.3.1	-	GO:0005739,GO:0004129	-	-	AT1G22450	ATCOX6B2	cytochrome C oxidase 6B	cytochrome C oxidase 6B	subunit 6b of cytochrome c oxidase	cytochrome C oxidase 6B (COX6B); FUNCTIONS IN: cytochrome-c oxidase activity, copper ion binding; INVOLVED IN: oxidation reduction, response to salt stress; LOCATED IN: thylakoid, mitochondrion, chloroplast thylakoid membrane, chloroplast; EXPRESSED IN: 24 plant structures; EXPRESSED DURING: 17 growth stages; CONTAINS InterPro DOMAIN/s: Cytochrome c oxidase, subunit VIb (InterPro:IPR003213); BEST…	PF02297	PTHR11387,PTHR11387:SF15	KOG3057	1.9.3.1	K02267	GO:0005739,GO:0004129	-
Potri.002G054500	0.632641	log6	2	2	X1R_total,BX1R	0	-	Potri.002G054500	-	PTHR33736,PTHR33736:SF1	-	-	-	-	-	-	AT2G27310	-	F-box family protein	F-box family protein	-	F-box family protein; BEST Arabidopsis thaliana protein match is: F-box family protein (TAIR:AT2G36090.1); Has 105 Blast hits to 105 proteins in 13 species: Archae - 0; Bacteria - 0; Metazoa - 0; Fungi - 0; Plants - 105; Viruses - 0; Other Eukaryotes - 0 (source: NCBI BLink).	-	-	-	-	-	-	-
Potri.001G362400	0.632641	log6	2	2	X1R_total,BX1R	0	-	Potri.001G362400	PF00067	PTHR24298,PTHR24298:SF71	-	1.14.13.121	-	GO:0055114,GO:0020037,GO:0016705,GO:0005506	-	-	AT1G13080	CYP71B2	cytochrome P450, family 71, subfamily B, polypeptide 2	cytochrome P450, family 71, subfamily B, polypeptide 2	cytochrome P450 monooxygenase	cytochrome P450, family 71, subfamily B, polypeptide 2 (CYP71B2); FUNCTIONS IN: electron carrier activity, monooxygenase activity, iron ion binding, oxygen binding, heme binding; INVOLVED IN: response to cyclopentenone, heat acclimation; EXPRESSED IN: 24 plant structures; EXPRESSED DURING: 13 growth stages; CONTAINS InterPro DOMAIN/s: Cytochrome P450 (InterPro:IPR001128), Cytochrome P450, E-class…	PF00067	PTHR24298,PTHR24298:SF144	KOG0156	-	-	GO:0055114,GO:0020037,GO:0016705,GO:0005506	-
Potri.001G146900	0.632641	log6	2	2	X1R_total,BX1R	0	-	Potri.001G146900	PF02880,PF00408,PF02878	PTHR22573,PTHR22573:SF15	-	5.4.2.3	K01836	GO:0016868,GO:0005975,GO:0071704	-	-	AT5G18070	DRT101	phosphoglucosamine mutase-related	phosphoglucosamine mutase-related	encodes a novel protein involved in DNA repair from UV damage. Isolated by functional complementation of E. coli UV-sensitive mutants (UVR genes).	DNA-DAMAGE-REPAIR/TOLERATION 101 (DRT101); FUNCTIONS IN: intramolecular transferase activity, phosphotransferases, phosphoacetylglucosamine mutase activity; INVOLVED IN: response to UV, photoreactive repair; LOCATED IN: cytosol, mitochondrion; EXPRESSED IN: 22 plant structures; EXPRESSED DURING: 13 growth stages; CONTAINS InterPro DOMAIN/s: Alpha-D-phosphohexomutase, C-terminal (InterPro:IPR00584…	PF02880,PF00408,PF02878	PTHR22573,PTHR22573:SF15	-	5.4.2.3	K01836	GO:0016868,GO:0005975,GO:0071704	-
Potri.T125700	0.5	log7	1	1	H	0	-	Potri.T125700	PF00076	PTHR23147,PTHR23147:SF10	KOG4207	-	K12891	GO:0003676	-	-	AT5G64200	ATSC35	ortholog of human splicing factor SC35	ortholog of human splicing factor SC35	encodes an SC35-like splicing factor of 35 kD localized to the nuclear specks.	ortholog of human splicing factor SC35 (SC35); FUNCTIONS IN: RNA binding, nucleotide binding, nucleic acid binding; INVOLVED IN: nuclear mRNA splicing, via spliceosome, RNA splicing; LOCATED IN: cytosol, nuclear speck, membrane; EXPRESSED IN: 24 plant structures; EXPRESSED DURING: 13 growth stages; CONTAINS InterPro DOMAIN/s: RNA recognition motif, RNP-1 (InterPro:IPR000504), Nucleotide-binding, …	PF00076	PTHR23147,PTHR23147:SF10	KOG4207	-	K12891	GO:0003676	-
Potri.T064600	0.5	log7	1	1	B-O-4	0	-	-	-	-	-	-	-	-	-	-	-	-	-	-	-	-	-	-	-	-	-	-	-
Potri.T064500	0.5	log7	1	1	B-O-4	0	-	-	-	-	-	-	-	-	-	-	-	-	-	-	-	-	-	-	-	-	-	-	-
Potri.T053600	0.5	log7	1	1	H	0	-	Potri.T053600	PF03140	PTHR31170	-	-	-	-	-	-	AT3G60470	-	Plant protein of unknown function (DUF247)	Plant protein of unknown function (DUF247)	-	Plant protein of unknown function (DUF247); CONTAINS InterPro DOMAIN/s: Protein of unknown function DUF247, plant (InterPro:IPR004158); BEST Arabidopsis thaliana protein match is: Plant protein of unknown function (DUF247) (TAIR:AT2G28580.1); Has 1401 Blast hits to 907 proteins in 17 species: Archae - 0; Bacteria - 0; Metazoa - 0; Fungi - 0; Plants - 1401; Viruses - 0; Other Eukaryotes - 0 (sourc…	PF03140	PTHR31170	-	-	-	-	-
Potri.T017100	0.5	log7	1	1	PB	0	-	Potri.T017100	-	PTHR33228	-	-	-	-	-	-	AT4G25760	ATGDU2	glutamine dumper 2	glutamine dumper 2	Encodes a member of the GDU (glutamine dumper) family proteins involved in amino acid export: At4g31730 (GDU1), At4g25760 (GDU2), At5g57685 (GDU3), At2g24762 (GDU4), At5g24920 (GDU5), At3g30725 (GDU6) and At5g38770 (GDU7).	glutamine dumper 2 (GDU2); BEST Arabidopsis thaliana protein match is: glutamine dumper 3 (TAIR:AT5G57685.1); Has 30201 Blast hits to 17322 proteins in 780 species: Archae - 12; Bacteria - 1396; Metazoa - 17338; Fungi - 3422; Plants - 5037; Viruses - 0; Other Eukaryotes - 2996 (source: NCBI BLink).	-	-	-	-	-	-	-
Potri.T007700	0.5	log7	1	1	H	0	-	Potri.T007700	-	-	-	-	-	-	-	-	-	-	-	-	-	-	-	-	-	-	-	-	-
Potri.T000300	0.5	log7	1	1	I_B	0	-	Potri.T000300	PF01397,PF03936	PTHR31225,PTHR31225:SF16	-	4.2.3.111	-	GO:0016829,GO:0010333,GO:0008152,GO:0000287	-	-	AT3G25830	ATTPS-CIN	terpene synthase-like sequence-1,8-cineole	terpene synthase-like sequence-1,8-cineole	Encodes the monoterpene 1,8-cineole synthase, atTPS-Cin. This polypeptide was also shown to synthesize other monoterpenes albeit in minor quantities. The same polypeptide is encoded at two different loci, the result of gene duplication: at3g25820 and at3g25830.	terpene synthase-like sequence-1,8-cineole (TPS-CIN); CONTAINS InterPro DOMAIN/s: Terpene synthase, metal-binding domain (InterPro:IPR005630), Terpenoid synthase (InterPro:IPR008949), Terpenoid cylases/protein prenyltransferase alpha-alpha toroid (InterPro:IPR008930), Terpene synthase-like (InterPro:IPR001906); BEST Arabidopsis thaliana protein match is: terpene synthase-like sequence-1,8-cineole…	PF01397,PF03936	PTHR31225,PTHR31225:SF16	-	4.2.3.109,4.2.3.119,4.2.3.113,4.2.3.108	K07385	GO:0016829,GO:0010333,GO:0008152,GO:0000287	-
Potri.018G150300	0.5	log7	1	1	H	0	-	-	-	-	-	-	-	-	-	-	-	-	-	-	-	-	-	-	-	-	-	-	-
Potri.018G098300	0.5	log7	1	1	J_B	0	-	Potri.018G098300	PF00999	PTHR32468,PTHR32468:SF17	-	-	-	GO:0055085,GO:0016021,GO:0015299,GO:0006812	-	-	AT5G22900	ATCHX3	cation/H+ exchanger 3	cation/H+ exchanger 3	member of Putative Na+/H+ antiporter family	cation/H+ exchanger 3 (CHX3); FUNCTIONS IN: monovalent cation:hydrogen antiporter activity; INVOLVED IN: cation transport; LOCATED IN: integral to membrane; EXPRESSED IN: male gametophyte, pollen tube; CONTAINS InterPro DOMAIN/s: Cation/H+ exchanger (InterPro:IPR006153); BEST Arabidopsis thaliana protein match is: cation/H+ exchanger 4 (TAIR:AT3G44900.1); Has 1807 Blast hits to 1807 proteins in 2…	PF00999	PTHR32468,PTHR32468:SF17	-	-	-	GO:0055085,GO:0016021,GO:0015299,GO:0006812	-
Potri.018G049300	0.5	log7	1	1	H	0	-	Potri.018G049300	-	PTHR31719,PTHR31719:SF35	-	-	-	-	NAC	-	AT1G26870	ANAC009	NAC (No Apical Meristem) domain transcriptional regulator superfamily protein	NAC (No Apical Meristem) domain transcriptional regulator superfamily protein	-	FEZ (FEZ); CONTAINS InterPro DOMAIN/s: No apical meristem (NAM) protein (InterPro:IPR003441); BEST Arabidopsis thaliana protein match is: NAC domain containing protein 94 (TAIR:AT5G39820.1); Has 2973 Blast hits to 2966 proteins in 76 species: Archae - 0; Bacteria - 0; Metazoa - 2; Fungi - 0; Plants - 2971; Viruses - 0; Other Eukaryotes - 0 (source: NCBI BLink).	PF02365	PTHR31719,PTHR31719:SF11	-	-	-	GO:0006355,GO:0003677	-
Potri.017G047800	0.5	log7	1	1	H	0	-	Potri.017G047800	PF00153	PTHR24089,PTHR24089:SF392	KOG0759	-	K15104	-	-	-	AT2G22500	ATPUMP5	uncoupling protein 5	uncoupling protein 5	Encodes one of the mitochondrial dicarboxylate carriers (DIC): DIC1 (AT2G22500), DIC2 (AT4G24570), DIC3 (AT5G09470).	uncoupling protein 5 (UCP5); FUNCTIONS IN: binding, dicarboxylic acid transmembrane transporter activity; INVOLVED IN: transport, mitochondrial transport; LOCATED IN: mitochondrion, mitochondrial inner membrane, membrane; EXPRESSED IN: 23 plant structures; EXPRESSED DURING: 15 growth stages; CONTAINS InterPro DOMAIN/s: Mitochondrial substrate carrier (InterPro:IPR001993), Mitochondrial brown fat …	PF00153	PTHR24089,PTHR24089:SF392	KOG0759	-	K15104	-	-
Potri.017G047700	0.5	log7	1	1	H	0	-	Potri.017G047700	-	PTHR33597,PTHR33597:SF2	-	-	-	-	-	-	AT1G58120	-	-	-	-	BEST Arabidopsis thaliana protein match is: methyltransferases (TAIR:AT5G01710.1); Has 93 Blast hits to 93 proteins in 15 species: Archae - 0; Bacteria - 0; Metazoa - 1; Fungi - 0; Plants - 92; Viruses - 0; Other Eukaryotes - 0 (source: NCBI BLink).	-	PTHR33597,PTHR33597:SF2	-	2.4.1.16	-	-	-
Potri.015G082600	0.5	log7	1	1	H	0	-	Potri.015G082600	-	-	-	-	-	-	-	-	-	-	-	-	-	-	-	-	-	-	-	-	-
Potri.014G175000	0.5	log7	1	1	H	0	-	Potri.014G175000	PF00201	PTHR11926,PTHR11926:SF213	KOG1192	-	K13691	GO:0016758,GO:0008152	-	-	AT2G43840	UGT74F1	UDP-glycosyltransferase 74 F1	UDP-glycosyltransferase 74 F1	UGT74F1 transfers UDP:glucose to salicylic acid (forming a glucoside), benzoic acid, quercetin, and athranilate in vitro. UGT74F1 shows a weak ability to catalyze the formation of the p-aminobenzoate-glucose ester in vitro. But, UGT75B1 appears to be the dominant pABA acylglucosyltransferase in vivo based on assays in leaves, flowers, and siliques. The true biological substrate(s) of UGT74F1 are …	UDP-glycosyltransferase 74 F1 (UGT74F1); CONTAINS InterPro DOMAIN/s: UDP-glucuronosyl/UDP-glucosyltransferase (InterPro:IPR002213); BEST Arabidopsis thaliana protein match is: UDP-glucosyltransferase 74F2 (TAIR:AT2G43820.1); Has 35333 Blast hits to 34131 proteins in 2444 species: Archae - 798; Bacteria - 22429; Metazoa - 974; Fungi - 991; Plants - 531; Viruses - 0; Other Eukaryotes - 9610 (source…	PF00201	PTHR11926,PTHR11926:SF293	KOG1192	-	K13691	GO:0016758,GO:0008152	-
Potri.014G152300	0.5	log7	1	1	B-5	0	-	Potri.014G152300	PF04116,PF12076	PTHR11863,PTHR11863:SF41	-	-	K15404	GO:0055114,GO:0016491,GO:0006633,GO:0005506	-	-	AT1G02205	CER1	Fatty acid hydroxylase superfamily	Fatty acid hydroxylase superfamily	Expression of the CER1 gene associated with production of stem epicuticular wax and pollen fertility. Biochemical studies showed that cer1 mutants are blocked in the conversion of stem wax C30 aldehydes to C29 alkanes, and they also lack the secondary alcohols and ketones. These suggested the CER1 protein is an aldehyde decarbonylase, but the exact molecular function of this protein remains to be…	ECERIFERUM 1 (CER1); FUNCTIONS IN: aldehyde decarbonylase activity; INVOLVED IN: aldehyde catabolic process, wax biosynthetic process, cuticle development; LOCATED IN: endoplasmic reticulum; EXPRESSED IN: 18 plant structures; EXPRESSED DURING: 13 growth stages; CONTAINS InterPro DOMAIN/s: Fatty acid hydroxylase (InterPro:IPR006694), Uncharacterised protein, Wax2 C-terminal (InterPro:IPR021940); B…	PF04116,PF12076	PTHR11863,PTHR11863:SF41	-	-	K15404	GO:0055114,GO:0016491,GO:0006633,GO:0005506	-
Potri.014G152200	0.5	log7	1	1	B-5	0	-	Potri.014G152200	PF13458,PF00497,PF00060	PTHR18966,PTHR18966:SF190	KOG1052	-	K05387	GO:0016020,GO:0004970	-	-	AT1G05200	ATGLR3.4	glutamate receptor 3.4	glutamate receptor 3.4	Encodes a putative glutamate receptor GLR3 with dual localization in plastid and plasma membrane.	glutamate receptor 3.4 (GLR3.4); FUNCTIONS IN: protein binding, intracellular ligand-gated ion channel activity; INVOLVED IN: cellular calcium ion homeostasis, response to light stimulus; LOCATED IN: integral to membrane, membrane; EXPRESSED IN: 20 plant structures; EXPRESSED DURING: 13 growth stages; CONTAINS InterPro DOMAIN/s: Extracellular solute-binding protein, family 3 (InterPro:IPR001638),…	PF00497,PF13458,PF00060	PTHR18966,PTHR18966:SF190	-	-	K05387	GO:0016020,GO:0004970	-
Potri.014G025300	0.5	log7	1	1	H	0	-	Potri.014G025300	PF00046	PTHR24326,PTHR24326:SF263	-	-	-	GO:0003677	WOX	-	AT1G46480	WOX4	WUSCHEL related homeobox 4	WUSCHEL related homeobox 4	Encodes a WUSCHEL-related homeobox gene family member with 65 amino acids in its homeodomain. Proteins in this family contain a sequence of eight residues (TLPLFPMH) downstream of the homeodomain called the WUS box. This protein also contains an acidic domain approximately 10 residues upstream of the WUS box. Part of the TDIF-TDR-WOX4 signaling pathway that plays a crucial role in the maintenance…	WUSCHEL related homeobox 4 (WOX4); CONTAINS InterPro DOMAIN/s: Homeobox (InterPro:IPR001356), Homeodomain-like (InterPro:IPR009057); BEST Arabidopsis thaliana protein match is: WUSCHEL related homeobox 1 (TAIR:AT3G18010.1); Has 537 Blast hits to 535 proteins in 47 species: Archae - 0; Bacteria - 0; Metazoa - 0; Fungi - 0; Plants - 537; Viruses - 0; Other Eukaryotes - 0 (source: NCBI BLink).	PF00046	PTHR24326,PTHR24326:SF263	-	-	-	GO:0003677	-
Potri.013G113000	0.5	log7	1	1	H	0	-	Potri.013G113000	PF09335	PTHR12677,PTHR12677:SF29	KOG3140	-	-	-	-	-	AT1G71940	-	SNARE associated Golgi protein family	SNARE associated Golgi protein family	-	SNARE associated Golgi protein family; CONTAINS InterPro DOMAIN/s: SNARE associated Golgi protein (InterPro:IPR015414); BEST Arabidopsis thaliana protein match is: SNARE associated Golgi protein family (TAIR:AT4G09580.1); Has 3415 Blast hits to 3415 proteins in 852 species: Archae - 8; Bacteria - 1954; Metazoa - 223; Fungi - 33; Plants - 255; Viruses - 0; Other Eukaryotes - 942 (source: NCBI BLin…	PF09335	PTHR12677,PTHR12677:SF29	KOG3140	-	-	-	-
Potri.013G112900	0.5	log7	1	1	H	0	-	Potri.013G112900	PF00829	PTHR21349,PTHR21349:SF2	KOG1686	-	K02888	GO:0005840	-	-	AT1G35680	-	Ribosomal protein L21	Ribosomal protein L21	Encodes a chloroplast ribosomal protein L21 that is required for chloroplast development and embryogenesis.	Ribosomal protein L21; FUNCTIONS IN: structural constituent of ribosome, RNA binding; INVOLVED IN: response to cold, translation; LOCATED IN: ribosome, chloroplast stroma, nucleus, chloroplast, chloroplast envelope; EXPRESSED IN: 23 plant structures; EXPRESSED DURING: 13 growth stages; CONTAINS InterPro DOMAIN/s: Ribosomal protein L21, conserved site (InterPro:IPR018258), Ribosomal protein L21 (I…	PF00829	PTHR21349,PTHR21349:SF2	KOG1686	-	K02888	GO:0005840	-
Potri.012G119500	0.5	log7	1	1	H	0	-	Potri.012G119500	PF07524	PTHR12321,PTHR12321:SF38	-	-	K14649	-	-	-	AT1G31240	-	Bromodomain transcription factor	Bromodomain transcription factor	-	Bromodomain transcription factor; FUNCTIONS IN: DNA binding; INVOLVED IN: biological_process unknown; LOCATED IN: cellular_component unknown; EXPRESSED IN: 12 plant structures; EXPRESSED DURING: 6 growth stages; CONTAINS InterPro DOMAIN/s: Histone-fold (InterPro:IPR009072), Bromodomain transcription factor (InterPro:IPR006565); BEST Arabidopsis thaliana protein match is: Bromodomain transcription…	PF07524	PTHR12321,PTHR12321:SF38	KOG2389	-	K14649	-	-
Potri.012G119400	0.5	log7	1	1	H	0	-	Potri.012G119400	PF00295	PTHR31375,PTHR31375:SF42	-	3.2.1.15	-	GO:0005975,GO:0004650	-	-	AT5G17200	-	Pectin lyase-like superfamily protein	Pectin lyase-like superfamily protein	-	Pectin lyase-like superfamily protein; FUNCTIONS IN: polygalacturonase activity; INVOLVED IN: carbohydrate metabolic process; LOCATED IN: endomembrane system; EXPRESSED IN: leaf whorl, sperm cell, sepal, flower, pedicel; EXPRESSED DURING: 4 anthesis, petal differentiation and expansion stage; CONTAINS InterPro DOMAIN/s: Pectin lyase fold/virulence factor (InterPro:IPR011050), Pectin lyase fold (I…	PF12708,PF00295	PTHR31375,PTHR31375:SF42	-	3.2.1.15	K01184	GO:0005975,GO:0004650	CW
Potri.011G127700	0.5	log7	1	1	H	0	-	Potri.011G127700	-	PTHR31656,PTHR31656:SF4	-	-	-	-	-	-	AT5G54370	-	Late embryogenesis abundant (LEA) protein-related	Late embryogenesis abundant (LEA) protein-related	-	Late embryogenesis abundant (LEA) protein-related; FUNCTIONS IN: molecular_function unknown; INVOLVED IN: biological_process unknown; LOCATED IN: endomembrane system; EXPRESSED IN: root; CONTAINS InterPro DOMAIN/s: Root cap (InterPro:IPR009646); BEST Arabidopsis thaliana protein match is: Late embryogenesis abundant (LEA) protein-related (TAIR:AT4G27400.1); Has 1807 Blast hits to 1807 proteins in…	PF06830	PTHR31656,PTHR31656:SF4	-	-	-	-	-
Potri.011G127600	0.5	log7	1	1	H	0	-	Potri.011G127600	PF13450,PF04433	PTHR10742,PTHR10742:SF210	KOG0029	1.5.3.16	K11450	GO:0005515	-	-	AT3G13682	LDL2	LSD1-like2	LSD1-like2	Encodes a homolog of human Lysine-Specific Demethylase1. Involved in H3K4 methylation of target genes including the flowering loci FLC and FWA.	LSD1-like2 (LDL2); CONTAINS InterPro DOMAIN/s: Amine oxidase (InterPro:IPR002937), SWIRM (InterPro:IPR007526); BEST Arabidopsis thaliana protein match is: LSD1-like 1 (TAIR:AT1G62830.1); Has 5703 Blast hits to 5142 proteins in 914 species: Archae - 48; Bacteria - 2121; Metazoa - 1514; Fungi - 564; Plants - 617; Viruses - 0; Other Eukaryotes - 839 (source: NCBI BLink).	PF13450,PF04433	PTHR10742,PTHR10742:SF210	-	1.5.3.16	K11450	GO:0005515	-
Potri.011G022400	0.5	log7	1	1	H	0	-	Potri.011G022400	PF08659	PTHR24322,PTHR24322:SF502	KOG0725	-	K11147	-	-	-	AT4G05530	IBR1	indole-3-butyric acid response 1	indole-3-butyric acid response 1	Encodes a peroxisomal member of the short-chain dehydrogenase/reductase (SDR) family of enzymes. Loss of IBR1 function causes increased resistance to indole-3-butyric acid without affecting plant responses to IAA, NAA, and 2,4-D. This enzyme may be responsible for catalyzing a dehydrogenation step in the beta-oxidation-like conversion of IBA to IAA.	indole-3-butyric acid response 1 (IBR1); FUNCTIONS IN: oxidoreductase activity, binding, catalytic activity; INVOLVED IN: root hair elongation, indolebutyric acid metabolic process, response to indolebutyric acid stimulus; LOCATED IN: peroxisome; EXPRESSED IN: 24 plant structures; EXPRESSED DURING: 16 growth stages; CONTAINS InterPro DOMAIN/s: Short-chain dehydrogenase/reductase, conserved site (…	PF08659	PTHR24322,PTHR24322:SF502	KOG0725	-	K11147	-	-
Potri.010G153700	0.5	log7	1	1	B-O-4	0	-	Potri.010G153700	PF14510,PF08370,PF00005,PF01061	PTHR19241,PTHR19241:SF297	-	-	-	GO:0016887,GO:0005524,GO:0016020	-	-	AT3G53480	ABCG37	pleiotropic drug resistance 9	pleiotropic drug resistance 9	Negative regulator of auxin polar transport inhibitors. ABCG37 regulates auxin distribution and homeostasis in roots by excluding IBA from the root apex, but does not act directly in basipetal transport. ABCG37 and ABCG36 act redundantly at outermost root plasma membranes and, transport IBA out of the cells.	pleiotropic drug resistance 9 (PDR9); FUNCTIONS IN: ATPase activity, coupled to transmembrane movement of substances, transporter activity; INVOLVED IN: cellular response to indolebutyric acid stimulus, drug transmembrane transport, root development, auxin polar transport; LOCATED IN: plasma membrane; EXPRESSED IN: 7 plant structures; EXPRESSED DURING: 4 anthesis; CONTAINS InterPro DOMAIN/s: ATPa…	PF14510,PF08370,PF00005,PF01061	PTHR19241,PTHR19241:SF259	-	-	-	GO:0016887,GO:0005524,GO:0016020	-
Potri.010G117800	0.5	log7	1	1	S_G	0	-	Potri.010G117800	PF00270,PF00035,PF00271,PF07717,PF04408	PTHR18934,PTHR18934:SF146	-	3.6.4.13	K14442	GO:0005524,GO:0003676,GO:0004386	-	-	AT2G01130	-	DEA(D/H)-box RNA helicase family protein	DEA(D/H)-box RNA helicase family protein	-	DEA(D/H)-box RNA helicase family protein; FUNCTIONS IN: in 6 functions; INVOLVED IN: biological_process unknown; LOCATED IN: intracellular; EXPRESSED IN: 19 plant structures; EXPRESSED DURING: 12 growth stages; CONTAINS InterPro DOMAIN/s: Helicase-associated domain (InterPro:IPR007502), DNA/RNA helicase, DEAD/DEAH box type, N-terminal (InterPro:IPR011545), Domain of unknown function DUF1605 (Inte…	PF00270,PF00035,PF00271,PF07717,PF04408	PTHR18934,PTHR18934:SF146	-	3.6.4.13	K14442	GO:0005524,GO:0003676,GO:0004386	-
Potri.010G103200	0.5	log7	1	1	B-B	0	-	Potri.010G103200	PF07651	PTHR22951,PTHR22951:SF22	KOG0251	-	-	GO:0005543	-	-	AT2G25430	-	epsin N-terminal homology (ENTH) domain-containing protein / clathrin assembly protein-related	epsin N-terminal homology (ENTH) domain-containing protein / clathrin assembly protein-related	-	epsin N-terminal homology (ENTH) domain-containing protein / clathrin assembly protein-related; FUNCTIONS IN: phospholipid binding, clathrin binding, binding, phosphatidylinositol binding; INVOLVED IN: clathrin coat assembly; LOCATED IN: nucleus, plasma membrane; EXPRESSED IN: 23 plant structures; EXPRESSED DURING: 13 growth stages; CONTAINS InterPro DOMAIN/s: Epsin-like, N-terminal (InterPro:IPR…	PF01417,PF07651	PTHR22951,PTHR22951:SF13	KOG0251	-	-	GO:0005543	-
Potri.010G012000	0.5	log7	1	1	H	0	-	Potri.010G012000	-	PTHR34460,PTHR34460:SF2	-	-	-	-	-	-	AT5G49100	-	-	-	-	unknown protein; BEST Arabidopsis thaliana protein match is: unknown protein (TAIR:AT3G06868.1); Has 30201 Blast hits to 17322 proteins in 780 species: Archae - 12; Bacteria - 1396; Metazoa - 17338; Fungi - 3422; Plants - 5037; Viruses - 0; Other Eukaryotes - 2996 (source: NCBI BLink).	-	PTHR34460,PTHR34460:SF2	-	-	-	-	-
Potri.010G011900	0.5	log7	1	1	H	0	-	Potri.010G011900	PF16113,PF00725,PF02737	PTHR23309,PTHR23309:SF23	KOG1683	1.1.1.35,5.1.2.3,5.3.3.8,4.2.1.55,4.2.1.17	K10527	GO:0055114,GO:0016491,GO:0006631,GO:0003857	-	-	AT3G06860	ATMFP2	multifunctional protein 2	multifunctional protein 2	Encodes a multifunctional protein. Involved in peroxisomal fatty acid beta oxidation. Loss-of-function mutant lacks hydroxyacyl-CoA dehydrogenase activity and have reduced levels of long-chain enoyl-CoA hydratase activity. The mutant has fewer but larger peroxisomes.	multifunctional protein 2 (MFP2); FUNCTIONS IN: enoyl-CoA hydratase activity, 3-hydroxyacyl-CoA dehydrogenase activity; INVOLVED IN: fatty acid beta-oxidation; LOCATED IN: nucleolus, cell wall, peroxisome; EXPRESSED IN: 24 plant structures; EXPRESSED DURING: 14 growth stages; CONTAINS InterPro DOMAIN/s: Enoyl-CoA hydratase/isomerase, conserved site (InterPro:IPR018376), 3-hydroxyacyl-CoA dehydrog…	PF16113,PF00725,PF02737	PTHR23309,PTHR23309:SF23	KOG1683	5.1.2.3,1.1.1.35,5.3.3.8,4.2.1.55,4.2.1.17	K10527	GO:0055114,GO:0016491,GO:0006631,GO:0003857	-
Potri.009G070900	0.5	log7	1	1	H	0	-	Potri.009G070900	PF13656	PTHR13946	KOG4392	2.7.7.6	K03008	-	-	-	AT3G52090	ATRPB13.6	DNA-directed RNA polymerase, RBP11-like	DNA-directed RNA polymerase, RBP11-like	Non-catalytic subunit common to nuclear DNA-dependent RNA polymerases II, IV and V; homologous to budding yeast RPB11 and the E. oli RNA polymerase alpha subunit.	NRPB11; FUNCTIONS IN: DNA-directed RNA polymerase activity, DNA binding; INVOLVED IN: transcription; LOCATED IN: DNA-directed RNA polymerase V complex, DNA-directed RNA polymerase II, holoenzyme, DNA-directed RNA polymerase II, core complex, DNA-directed RNA polymerase IV complex; EXPRESSED IN: 22 plant structures; EXPRESSED DURING: 13 growth stages; CONTAINS InterPro DOMAIN/s: DNA-directed RNA p…	PF13656	PTHR13946	KOG4392	2.7.7.6	K03008	-	-
Potri.008G195900	0.5	log7	1	1	H	0	-	Potri.008G195900	PF04851,PF00271,PF14619	PTHR10799,PTHR10799:SF783	KOG0389	3.6.4.12	-	GO:0016787,GO:0005524,GO:0003677,GO:0042393	-	-	AT2G28290	CHR3	P-loop containing nucleoside triphosphate hydrolases superfamily protein	P-loop containing nucleoside triphosphate hydrolases superfamily protein	Encodes a SWI2/SNF2-like protein in the SNF2 subclass. Homozygous plants with null mutations exhibit premature termination of the meristem and carpelloid structures from the inflorescence meristem. Co-activator of floral homeotic gene expression. Acts with LFY to regulate shoot apical meristem identity. Required for meristem maintenance. Regulates flowering under a non-inductive photoperiod. It p…	SPLAYED (SYD); CONTAINS InterPro DOMAIN/s: DEAD-like helicase, N-terminal (InterPro:IPR014001), DNA/RNA helicase, C-terminal (InterPro:IPR001650), Helicase/SANT-associated, DNA binding (InterPro:IPR014012), Helicase, superfamily 1/2, ATP-binding domain (InterPro:IPR014021), SNF2-related (InterPro:IPR000330); BEST Arabidopsis thaliana protein match is: Homeotic gene regulator (TAIR:AT3G06010.1); H…	PF04851,PF00271,PF14619	-	-	3.6.4.12	-	GO:0016787,GO:0005524,GO:0003677,GO:0042393	-
Potri.008G091800	0.5	log7	1	1	H	0	-	Potri.008G091800	-	-	-	-	-	-	-	-	-	-	-	-	-	-	-	-	-	-	-	-	-
Potri.008G072300	0.5	log7	1	1	H	0	-	Potri.008G072300	PF04824,PF04825	PTHR12585,PTHR12585:SF26	KOG1213	-	K06670	GO:0000228,GO:0005515	-	-	AT5G05490	ATREC8	Rad21/Rec8-like family protein	Rad21/Rec8-like family protein	Encodes a RAD21-like gene essential for meiosis. Encodes a 627 a.a. protein that is slightly longer in the N-terminus than SYN1 BP5.	SYNAPTIC 1 (SYN1); CONTAINS InterPro DOMAIN/s: Rad21/Rec8 like protein, C-terminal (InterPro:IPR006909), Rad21/Rec8 like protein, N-terminal (InterPro:IPR006910); BEST Arabidopsis thaliana protein match is: sister chromatid cohesion 1 protein 4 (TAIR:AT5G16270.1); Has 648 Blast hits to 629 proteins in 171 species: Archae - 0; Bacteria - 0; Metazoa - 226; Fungi - 209; Plants - 165; Viruses - 0; Ot…	PF04824,PF04825	PTHR12585,PTHR12585:SF26	-	-	K06670	GO:0000228,GO:0005515	-
Potri.008G072200	0.5	log7	1	1	H	0	-	Potri.008G072200	PF00462	PTHR10168,PTHR10168:SF68	-	-	K17479	GO:0045454,GO:0015035,GO:0009055	-	-	AT5G58530	-	Glutaredoxin family protein	Glutaredoxin family protein	-	Glutaredoxin family protein; FUNCTIONS IN: electron carrier activity, protein disulfide oxidoreductase activity; INVOLVED IN: cell redox homeostasis; EXPRESSED IN: 23 plant structures; EXPRESSED DURING: 15 growth stages; CONTAINS InterPro DOMAIN/s: Thioredoxin fold (InterPro:IPR012335), Glutaredoxin (InterPro:IPR002109), Thioredoxin-like fold (InterPro:IPR012336); BEST Arabidopsis thaliana protei…	PF00462	PTHR10168,PTHR10168:SF68	KOG2824	-	K17479	GO:0045454,GO:0015035,GO:0009055	-
Potri.007G011900	0.5	log7	1	1	H	0	-	Potri.007G011900	PF13014,PF00013	PTHR10288,PTHR10288:SF160	KOG2190	-	-	GO:0003723	-	-	AT2G22600	-	RNA-binding KH domain-containing protein	RNA-binding KH domain-containing protein	-	RNA-binding KH domain-containing protein; FUNCTIONS IN: RNA binding, nucleic acid binding; INVOLVED IN: biological_process unknown; EXPRESSED IN: 10 plant structures; EXPRESSED DURING: 8 growth stages; CONTAINS InterPro DOMAIN/s: K Homology (InterPro:IPR004087), K Homology, type 1, subgroup (InterPro:IPR018111), K Homology, type 1 (InterPro:IPR004088); BEST Arabidopsis thaliana protein match is: …	PF13014,PF00013	-	KOG2190	-	K13162	GO:0003723	-
Potri.006G280400	0.5	log7	1	1	H	0	-	Potri.006G280400	PF00332	PTHR32227,PTHR32227:SF20	-	3.2.1.39	-	GO:0005975,GO:0004553	-	-	AT4G31140	-	O-Glycosyl hydrolases family 17 protein	O-Glycosyl hydrolases family 17 protein	-	O-Glycosyl hydrolases family 17 protein; FUNCTIONS IN: cation binding, hydrolase activity, hydrolyzing O-glycosyl compounds, catalytic activity; INVOLVED IN: carbohydrate metabolic process; LOCATED IN: anchored to plasma membrane, plasma membrane, vacuole, anchored to membrane, plant-type cell wall; EXPRESSED IN: 24 plant structures; EXPRESSED DURING: 12 growth stages; CONTAINS InterPro DOMAIN/s:…	PF07983,PF00332	PTHR32227,PTHR32227:SF20	-	3.2.1.39	-	GO:0005975,GO:0004553	-
Potri.006G280300	0.5	log7	1	1	H	0	-	Potri.006G280300	-	-	-	-	-	-	-	-	-	-	-	-	-	-	-	-	-	-	-	-	-
Potri.006G168500	0.5	log7	1	1	H	0	-	Potri.006G168500	-	-	-	-	-	-	-	-	-	-	-	-	-	-	-	-	-	-	-	-	-
Potri.006G147600	0.5	log7	1	1	H	0	-	Potri.006G147600	PF03062	PTHR10408,PTHR10408:SF7	KOG0380	2.3.1.20	K11155	GO:0008374,GO:0019432,GO:0004144	-	-	AT2G19450	ABX45	membrane bound O-acyl transferase (MBOAT) family protein	membrane bound O-acyl transferase (MBOAT) family protein	Encodes Acyl-CoA:diacylglycerol acyltransferase (DGAT) catalyzes the final step of the triacylglycerol synthesis pathway. An insertion mutation in the TAG1 gene results in altered lipid phenotype. Role in senescence and seed development. Its preferred substrate is linolenoyl-CoA (C18:3-CoA).	TRIACYLGLYCEROL BIOSYNTHESIS DEFECT 1 (TAG1); CONTAINS InterPro DOMAIN/s: Membrane bound O-acyl transferase, MBOAT (InterPro:IPR004299); Has 951 Blast hits to 945 proteins in 279 species: Archae - 0; Bacteria - 104; Metazoa - 315; Fungi - 305; Plants - 83; Viruses - 0; Other Eukaryotes - 144 (source: NCBI BLink).	PF03062	PTHR10408,PTHR10408:SF7	KOG0380	2.3.1.20	K11155	GO:0008374,GO:0019432,GO:0004144	-
Potri.006G118500	0.5	log7	1	1	H	0	-	Potri.006G118500	PF13947,PF07714	PTHR27005,PTHR27005:SF69	KOG1187	2.7.11.1	-	GO:0030247,GO:0006468,GO:0004672	-	-	AT5G02070	-	Protein kinase family protein	Protein kinase family protein	-	Protein kinase family protein; FUNCTIONS IN: kinase activity; INVOLVED IN: protein amino acid phosphorylation; CONTAINS InterPro DOMAIN/s: Protein kinase, ATP binding site (InterPro:IPR017441), Protein kinase, catalytic domain (InterPro:IPR000719), Serine/threonine-protein kinase-like domain (InterPro:IPR017442), Protein kinase-like domain (InterPro:IPR011009), Serine/threonine-protein kinase, ac…	PF13947,PF00069	PTHR27005,PTHR27005:SF11	KOG1187	2.7.11.1	-	GO:0030247,GO:0006468,GO:0005524,GO:0004672	-
Potri.005G166700	0.5	log7	1	1	H	0	-	Potri.005G166700	PF02358	PTHR10788,PTHR10788:SF26	-	3.1.3.12	-	GO:0005992,GO:0003824	-	-	AT5G65140	-	Haloacid dehalogenase-like hydrolase (HAD) superfamily protein	Haloacid dehalogenase-like hydrolase (HAD) superfamily protein	-	Haloacid dehalogenase-like hydrolase (HAD) superfamily protein; FUNCTIONS IN: catalytic activity, trehalose-phosphatase activity; INVOLVED IN: response to cadmium ion, trehalose biosynthetic process; EXPRESSED IN: 21 plant structures; EXPRESSED DURING: 14 growth stages; CONTAINS InterPro DOMAIN/s: HAD-superfamily hydrolase, subfamily IIB (InterPro:IPR006379), Trehalose-phosphatase (InterPro:IPR00…	PF02358	PTHR10788,PTHR10788:SF19	-	3.1.3.12	K01087	GO:0005992,GO:0003824	-
Potri.004G165600	0.5	log7	1	1	H	0	-	Potri.004G165600	PF02519	PTHR31929	-	-	K14488	GO:0009733	-	-	AT4G34770	-	SAUR-like auxin-responsive protein family	SAUR-like auxin-responsive protein family	-	SAUR-like auxin-responsive protein family ; CONTAINS InterPro DOMAIN/s: Auxin responsive SAUR protein (InterPro:IPR003676); BEST Arabidopsis thaliana protein match is: SAUR-like auxin-responsive protein family (TAIR:AT2G21210.1); Has 1411 Blast hits to 1394 proteins in 28 species: Archae - 0; Bacteria - 0; Metazoa - 0; Fungi - 0; Plants - 1410; Viruses - 0; Other Eukaryotes - 1 (source: NCBI BLin…	PF02519	PTHR31929,PTHR31929:SF10	-	-	K14488	GO:0009733	-
Potri.004G165500	0.5	log7	1	1	H	0	-	Potri.004G165500	PF02519	PTHR31929	-	-	K14488	GO:0009733	-	-	AT4G34770	-	SAUR-like auxin-responsive protein family	SAUR-like auxin-responsive protein family	-	SAUR-like auxin-responsive protein family ; CONTAINS InterPro DOMAIN/s: Auxin responsive SAUR protein (InterPro:IPR003676); BEST Arabidopsis thaliana protein match is: SAUR-like auxin-responsive protein family (TAIR:AT2G21210.1); Has 1411 Blast hits to 1394 proteins in 28 species: Archae - 0; Bacteria - 0; Metazoa - 0; Fungi - 0; Plants - 1410; Viruses - 0; Other Eukaryotes - 1 (source: NCBI BLin…	PF02519	PTHR31929,PTHR31929:SF10	-	-	K14488	GO:0009733	-
Potri.004G047600	0.5	log7	1	1	H	0	-	-	-	-	-	-	-	-	-	-	-	-	-	-	-	-	-	-	-	-	-	-	-
Potri.003G184200	0.5	log7	1	1	H	0	-	Potri.003G184200	PF00069	PTHR24361,PTHR24361:SF303	KOG0198	2.7.11.25	-	GO:0006468,GO:0005524,GO:0004672	-	-	AT4G36950	MAPKKK21	mitogen-activated protein kinase kinase kinase 21	mitogen-activated protein kinase kinase kinase 21	member of MEKK subfamily	mitogen-activated protein kinase kinase kinase 21 (MAPKKK21); FUNCTIONS IN: protein serine/threonine kinase activity, protein kinase activity, ATP binding; INVOLVED IN: protein amino acid phosphorylation; CONTAINS InterPro DOMAIN/s: Protein kinase, ATP binding site (InterPro:IPR017441), Protein kinase, catalytic domain (InterPro:IPR000719), Serine/threonine-protein kinase-like domain (InterPro:IP…	PF07714	PTHR24361,PTHR24361:SF334	KOG0198	2.7.11.25	-	GO:0006468,GO:0004672	-
Potri.003G178000	0.5	log7	1	1	H	0	-	Potri.003G178000	PF12215,PF04685	PTHR12654	-	3.2.1.45	K17108	GO:0016021,GO:0006665,GO:0004348	-	-	AT3G24180	-	Beta-glucosidase, GBA2 type family protein	Beta-glucosidase, GBA2 type family protein	-	Beta-glucosidase, GBA2 type family protein; FUNCTIONS IN: glucosylceramidase activity, catalytic activity; INVOLVED IN: glucosylceramide catabolic process, sphingolipid metabolic process; LOCATED IN: plasma membrane; EXPRESSED IN: 25 plant structures; EXPRESSED DURING: 15 growth stages; CONTAINS InterPro DOMAIN/s: Glucosylceramidase (InterPro:IPR006775), Six-hairpin glycosidase-like (InterPro:IPR…	PF12215,PF04685	PTHR12654	-	3.2.1.45	K17108	GO:0016021,GO:0006665,GO:0004348	-
Potri.003G177900	0.5	log7	1	1	H	0	-	Potri.003G177900	-	PTHR38382,PTHR38382:SF1	-	-	-	-	-	-	AT4G13690	-	-	-	-	unknown protein; Has 37 Blast hits to 37 proteins in 16 species: Archae - 0; Bacteria - 2; Metazoa - 2; Fungi - 0; Plants - 27; Viruses - 0; Other Eukaryotes - 6 (source: NCBI BLink).	-	PTHR38382,PTHR38382:SF1	-	-	-	-	-
Potri.001G325300	0.5	log7	1	1	H	0	-	Potri.001G325300	PF00035	PTHR10910,PTHR10910:SF109	-	-	-	-	-	-	AT5G41070	DRB5	dsRNA-binding protein 5	dsRNA-binding protein 5	Encodes a double-stranded RNA binding protein.	dsRNA-binding protein 5 (DRB5); FUNCTIONS IN: double-stranded RNA binding; INVOLVED IN: biological_process unknown; LOCATED IN: intracellular; EXPRESSED IN: 16 plant structures; EXPRESSED DURING: 7 growth stages; CONTAINS InterPro DOMAIN/s: Double-stranded RNA-binding (InterPro:IPR001159), Double-stranded RNA-binding-like (InterPro:IPR014720); BEST Arabidopsis thaliana protein match is: dsRNA-bin…	PF00035	PTHR10910,PTHR10910:SF110	-	-	-	-	-
Potri.001G074700	0.5	log7	1	1	H	0	-	Potri.001G074700	PF03352	PTHR31116,PTHR31116:SF4	-	3.2.2.20	K01246	GO:0008725,GO:0006284	-	-	AT5G44680	-	DNA glycosylase superfamily protein	DNA glycosylase superfamily protein	-	DNA glycosylase superfamily protein; FUNCTIONS IN: DNA-3-methyladenine glycosylase I activity, catalytic activity; INVOLVED IN: DNA repair, base-excision repair; EXPRESSED IN: 21 plant structures; EXPRESSED DURING: 13 growth stages; CONTAINS InterPro DOMAIN/s: DNA glycosylase (InterPro:IPR011257), Methyladenine glycosylase (InterPro:IPR005019); BEST Arabidopsis thaliana protein match is: DNA glyc…	PF03352	PTHR31116,PTHR31116:SF4	-	3.2.2.20	K01246	GO:0008725,GO:0006284	-
Potri.001G074600	0.5	log7	1	1	H	0	-	Potri.001G074600	PF13704	PTHR21461,PTHR21461:SF12	-	-	-	-	-	-	AT5G44670	-	Domain of unknown function (DUF23)	Domain of unknown function (DUF23)	-	Domain of unknown function (DUF23); CONTAINS InterPro DOMAIN/s: Protein of unknown function DUF23 (InterPro:IPR008166); BEST Arabidopsis thaliana protein match is: Domain of unknown function (DUF23) (TAIR:AT4G20170.1); Has 204 Blast hits to 204 proteins in 35 species: Archae - 0; Bacteria - 27; Metazoa - 39; Fungi - 0; Plants - 129; Viruses - 0; Other Eukaryotes - 9 (source: NCBI BLink).	PF13704	PTHR21461,PTHR21461:SF12	KOG4735	-	-	-	CW
Potri.001G050200	0.5	log7	1	1	H	0	-	Potri.001G050200	PF13632	PTHR13301,PTHR13301:SF40	-	2.4.2.24	-	-	-	CW	AT2G33100	ATCSLD1	cellulose synthase-like D1	cellulose synthase-like D1	encodes a gene similar to cellulose synthase	cellulose synthase-like D1 (CSLD1); FUNCTIONS IN: cellulose synthase activity, transferase activity, transferring glycosyl groups; INVOLVED IN: pollen germination, plant-type cell wall biogenesis, polysaccharide biosynthetic process; LOCATED IN: chloroplast, membrane; EXPRESSED IN: 9 plant structures; EXPRESSED DURING: L mature pollen stage, M germinated pollen stage, 4 anthesis, C globular stage…	PF13632	PTHR13301,PTHR13301:SF35	-	2.4.2.24	-	-	CW
Potri.008G214900	0.397922	log6	8	1	H	0	-	Potri.008G214900	PF01344,PF13415	PTHR23244,PTHR23244:SF308	KOG0379	-	-	GO:0005515	-	-	AT5G18590	-	Galactose oxidase/kelch repeat superfamily protein	Galactose oxidase/kelch repeat superfamily protein	-	Galactose oxidase/kelch repeat superfamily protein; CONTAINS InterPro DOMAIN/s: Galactose oxidase/kelch, beta-propeller (InterPro:IPR011043), Kelch repeat type 1 (InterPro:IPR006652), Kelch repeat type 2 (InterPro:IPR011498), Kelch-type beta propeller (InterPro:IPR015915); BEST Arabidopsis thaliana protein match is: acyl-CoA binding protein 4 (TAIR:AT3G05420.1); Has 9365 Blast hits to 4668 protei…	PF01344,PF13418	PTHR23244,PTHR23244:SF308	KOG0379	-	-	GO:0005515	-
Potri.002G135400	0.37237	log6	7	1	H	0	-	Potri.002G135400	-	PTHR35486	-	-	-	-	-	-	AT2G44600	-	-	-	-	unknown protein; FUNCTIONS IN: molecular_function unknown; INVOLVED IN: biological_process unknown; LOCATED IN: plasma membrane; BEST Arabidopsis thaliana protein match is: unknown protein (TAIR:AT3G60200.1); Has 56 Blast hits to 55 proteins in 11 species: Archae - 0; Bacteria - 0; Metazoa - 2; Fungi - 0; Plants - 52; Viruses - 0; Other Eukaryotes - 2 (source: NCBI BLink).	-	PTHR35486	-	-	-	-	-
Potri.011G150000	0.342871	log6	6	1	H	0	-	Potri.011G150000	-	PTHR33240,PTHR33240:SF2	-	-	-	-	-	-	-	-	-	-	-	-	-	-	-	-	-	-	-
Potri.011G150100	0.307982	log6	5	1	H	0	-	Potri.011G150100	PF14226,PF03171	PTHR10209,PTHR10209:SF196	KOG0143	1.14.11.9	-	GO:0055114,GO:0016491	-	-	AT4G10490	-	2-oxoglutarate (2OG) and Fe(II)-dependent oxygenase superfamily protein	2-oxoglutarate (2OG) and Fe(II)-dependent oxygenase superfamily protein	-	2-oxoglutarate (2OG) and Fe(II)-dependent oxygenase superfamily protein; FUNCTIONS IN: oxidoreductase activity, acting on paired donors, with incorporation or reduction of molecular oxygen, 2-oxoglutarate as one donor, and incorporation of one atom each of oxygen into both donors, oxidoreductase activity; INVOLVED IN: secondary metabolic process; LOCATED IN: cellular_component unknown; CONTAINS I…	PF14226,PF03171	PTHR10209,PTHR10209:SF196	KOG0143	1.14.11.9	-	GO:0055114,GO:0016491	-
Potri.004G100200	0.307982	log6	5	1	H	0	-	-	-	-	-	-	-	-	-	-	-	-	-	-	-	-	-	-	-	-	-	-	-
Potri.001G325500	0.307982	log6	5	1	H	0	-	Potri.001G325500	-	PTHR35736,PTHR35736:SF1	-	-	-	-	-	-	AT3G26950	-	-	-	-	unknown protein; Has 27 Blast hits to 27 proteins in 8 species: Archae - 0; Bacteria - 0; Metazoa - 0; Fungi - 0; Plants - 27; Viruses - 0; Other Eukaryotes - 0 (source: NCBI BLink).	-	PTHR35736,PTHR35736:SF1	-	-	-	-	-
Potri.013G105400	0.265282	log6	4	1	S	0	-	Potri.013G105400	PF06803	PTHR22894	KOG4604	-	-	-	-	-	AT1G72175	-	RING/U-box protein with domain of unknown function (DUF 1232)	RING/U-box protein with domain of unknown function (DUF 1232)	-	FUNCTIONS IN: zinc ion binding; EXPRESSED IN: 23 plant structures; EXPRESSED DURING: 13 growth stages; CONTAINS InterPro DOMAIN/s: Protein of unknown function DUF1232 (InterPro:IPR010652), Zinc finger, RING-type, conserved site (InterPro:IPR017907), Zinc finger, RING-type (InterPro:IPR001841); BEST Arabidopsis thaliana protein match is: RING/U-box protein with domain of unknown function (DUF 1232…	PF06803	PTHR22894	KOG4604	6.3.2.19	K15707	-	-
Potri.012G119700	0.265282	log6	4	1	H	0	-	Potri.012G119700	PF00295	PTHR31375,PTHR31375:SF42	-	3.2.1.15	-	GO:0005975,GO:0004650	-	CW	AT5G17200	-	Pectin lyase-like superfamily protein	Pectin lyase-like superfamily protein	-	Pectin lyase-like superfamily protein; FUNCTIONS IN: polygalacturonase activity; INVOLVED IN: carbohydrate metabolic process; LOCATED IN: endomembrane system; EXPRESSED IN: leaf whorl, sperm cell, sepal, flower, pedicel; EXPRESSED DURING: 4 anthesis, petal differentiation and expansion stage; CONTAINS InterPro DOMAIN/s: Pectin lyase fold/virulence factor (InterPro:IPR011050), Pectin lyase fold (I…	PF12708,PF00295	PTHR31375,PTHR31375:SF42	-	3.2.1.15	K01184	GO:0005975,GO:0004650	CW
Potri.011G109900	0.265282	log6	4	1	H	0	-	Potri.011G109900	PF04852	PTHR31165,PTHR31165:SF9	-	-	-	-	-	-	AT2G42610	LSH10	Protein of unknown function (DUF640)	Protein of unknown function (DUF640)	-	LIGHT SENSITIVE HYPOCOTYLS 10 (LSH10); FUNCTIONS IN: molecular_function unknown; INVOLVED IN: biological_process unknown; LOCATED IN: cellular_component unknown; EXPRESSED IN: 15 plant structures; EXPRESSED DURING: 11 growth stages; CONTAINS InterPro DOMAIN/s: Protein of unknown function DUF640 (InterPro:IPR006936); BEST Arabidopsis thaliana protein match is: Protein of unknown function (DUF640) …	PF04852	PTHR31165,PTHR31165:SF10	-	-	-	-	-
Potri.005G204100	0.265282	log6	4	1	B-O-4	0	-	Potri.005G204100	-	PTHR31479,PTHR31479:SF3	-	-	-	-	-	-	AT5G50890	-	alpha/beta-Hydrolases superfamily protein	alpha/beta-Hydrolases superfamily protein	-	alpha/beta-Hydrolases superfamily protein; BEST Arabidopsis thaliana protein match is: alpha/beta-Hydrolases superfamily protein (TAIR:AT2G05260.1); Has 209 Blast hits to 209 proteins in 14 species: Archae - 0; Bacteria - 0; Metazoa - 0; Fungi - 0; Plants - 209; Viruses - 0; Other Eukaryotes - 0 (source: NCBI BLink).	-	PTHR31479,PTHR31479:SF3	-	-	-	-	-
Potri.005G204000	0.265282	log6	4	1	B-O-4	0	-	Potri.005G204000	PF05678	-	-	-	-	-	-	-	-	-	-	-	-	-	-	-	-	-	-	-	-
Potri.004G100300	0.265282	log6	4	1	H	0	-	Potri.004G100300	-	-	-	-	-	-	-	-	-	-	-	-	-	-	-	-	-	-	-	-	-
Potri.004G096900	0.265282	log6	4	1	B-O-4	0	-	Potri.004G096900	PF13947,PF14380,PF00069	PTHR27005,PTHR27005:SF13	KOG1187	2.7.11.1	-	GO:0030247,GO:0006468,GO:0005524,GO:0004672	-	-	AT5G38210	-	Protein kinase family protein	Protein kinase family protein	-	Protein kinase family protein; FUNCTIONS IN: protein serine/threonine kinase activity, protein kinase activity, ATP binding; INVOLVED IN: protein amino acid phosphorylation; LOCATED IN: endomembrane system; EXPRESSED IN: 12 plant structures; EXPRESSED DURING: 9 growth stages; CONTAINS InterPro DOMAIN/s: Protein kinase, ATP binding site (InterPro:IPR017441), Protein kinase, catalytic domain (Inter…	PF14380,PF07714	PTHR27005,PTHR27005:SF13	KOG1187	2.7.11.1	-	GO:0006468,GO:0004672	-
Potri.004G096800	0.265282	log6	4	1	B-O-4	0	-	Potri.004G096800	PF00069	PTHR27009,PTHR27009:SF21	-	3.1.4.46	-	GO:0006468,GO:0005524,GO:0004672	-	-	AT5G38280	PR5K	PR5-like receptor kinase	PR5-like receptor kinase	putative receptor serine/threonine kinase PR5K (PR5K) mRNA, PR5-like receptor kinase	PR5-like receptor kinase (PR5K); FUNCTIONS IN: transmembrane receptor protein serine/threonine kinase activity, kinase activity; INVOLVED IN: response to fungus; LOCATED IN: endomembrane system; EXPRESSED IN: 6 plant structures; EXPRESSED DURING: petal differentiation and expansion stage; CONTAINS InterPro DOMAIN/s: Protein kinase, ATP binding site (InterPro:IPR017441), Protein kinase, catalytic …	PF00069,PF00314	PTHR27009,PTHR27009:SF21	KOG1187	3.1.4.46	-	GO:0006468,GO:0005524,GO:0004672	-
Potri.001G325600	0.265282	log6	4	1	H	0	-	Potri.001G325600	PF03081	PTHR12542,PTHR12542:SF31	KOG2344	-	K07195	GO:0006887,GO:0000145	-	-	AT5G13990	ATEXO70C2	exocyst subunit exo70 family protein C2	exocyst subunit exo70 family protein C2	A member of EXO70 gene family, putative exocyst subunits, conserved in land plants. Arabidopsis thaliana contains 23 putative EXO70 genes, which can be classified into eight clusters on the phylogenetic tree.	exocyst subunit exo70 family protein C2 (EXO70C2); INVOLVED IN: exocytosis, vesicle docking involved in exocytosis; LOCATED IN: cytosol, nucleus, exocyst; EXPRESSED IN: 8 plant structures; EXPRESSED DURING: L mature pollen stage, M germinated pollen stage, 4 anthesis, petal differentiation and expansion stage; CONTAINS InterPro DOMAIN/s: Exo70 exocyst complex subunit (InterPro:IPR004140); BEST Ar…	PF03081	PTHR12542,PTHR12542:SF15	-	-	K07195	GO:0006887,GO:0000145	-
Potri.001G050000	0.265282	log6	4	1	H	0	-	Potri.001G050000	PF00070,PF02852	PTHR22912,PTHR22912:SF106	-	1.8.1.7	K00383	GO:0055114,GO:0016491,GO:0045454	-	-	AT3G24170	ATGR1	glutathione-disulfide reductase	glutathione-disulfide reductase	Encodes a cytosolic glutathione reductase.	glutathione-disulfide reductase (GR1); FUNCTIONS IN: NADP or NADPH binding, glutathione-disulfide reductase activity, oxidoreductase activity, FAD binding; INVOLVED IN: oxidation reduction, glutathione metabolic process, cell redox homeostasis; LOCATED IN: peroxisome; EXPRESSED IN: 25 plant structures; EXPRESSED DURING: 14 growth stages; CONTAINS InterPro DOMAIN/s: FAD-dependent pyridine nucleoti…	PF00070,PF02852	PTHR22912,PTHR22912:SF106	-	1.8.1.7	K00383	GO:0055114,GO:0016491,GO:0045454	-
Potri.018G049500	0.210231	log6	3	1	H	0	-	Potri.018G049500	PF13837	PTHR21654,PTHR21654:SF19	-	-	-	-	Trihelix	-	AT1G33240	AT-GTL1	GT-2-like 1	GT-2-like 1	Encodes a plant transcriptional activator that contains two separate, but similar, trihelix DNA-binding domains, similar to GT-2. Gene is expressed in all aerial parts of the plant, with higher level of expression in siliques. At-GTL2 was thought to be a duplicated copy of this gene but is likely to be a cloning artefact, the result of a chimeric clone. Regulates ploidy-dependent cell growth in t…	GT-2-like 1 (GTL1); CONTAINS InterPro DOMAIN/s: SANT, DNA-binding (InterPro:IPR001005), MYB-like (InterPro:IPR017877); BEST Arabidopsis thaliana protein match is: Duplicated homeodomain-like superfamily protein (TAIR:AT1G76890.2); Has 6156 Blast hits to 4698 proteins in 415 species: Archae - 8; Bacteria - 243; Metazoa - 2333; Fungi - 696; Plants - 1321; Viruses - 126; Other Eukaryotes - 1429 (sou…	PF13837	PTHR21654,PTHR21654:SF13	KOG4282	-	-	-	-
Potri.016G088600	0.210231	log6	3	1	PB	0	-	Potri.016G088600	PF13414,PF07719,PF00226	PTHR24078,PTHR24078:SF268	KOG0550	-	K09523	-	-	-	AT5G03160	ATP58IPK	homolog of mamallian P58IPK	homolog of mamallian P58IPK	J domain protein localized in ER lumen. Can partially compensate for the growth defect in jem1 scj1 mutant yeast.	homolog of mamallian P58IPK (P58IPK); FUNCTIONS IN: heat shock protein binding, binding; INVOLVED IN: protein folding; LOCATED IN: endoplasmic reticulum, plasma membrane, endoplasmic reticulum lumen; EXPRESSED IN: 25 plant structures; EXPRESSED DURING: 14 growth stages; CONTAINS InterPro DOMAIN/s: Molecular chaperone, heat shock protein, Hsp40, DnaJ (InterPro:IPR015609), Tetratricopeptide-like he…	PF13371,PF07719,PF00226	PTHR24078,PTHR24078:SF268	-	-	K09523	-	-
Potri.016G088500	0.210231	log6	3	1	PB	0	-	Potri.016G088500	-	PTHR10593,PTHR10593:SF42	-	-	-	-	C2H2	-	AT5G03150	JKD	C2H2-like zinc finger protein	C2H2-like zinc finger protein	JKD is a nuclear-localized putative transcription factor with three zinc finger domains. jkd mutants show a number of root patterning defects including ectopic periclinal divisions in the cortex, increased cell numbers in the cortical and epidermal layers, a disrupted QC marker expression pattern, and disorganized QC and columella cells. jkd mutants also have a reduced number of meristematic cell…	JACKDAW (JKD); FUNCTIONS IN: protein binding, protein homodimerization activity, sequence-specific DNA binding transcription factor activity, zinc ion binding, nucleic acid binding; INVOLVED IN: regulation of epidermal cell differentiation, regulation of meristem growth, regulation of cell division, root development, regulation of transcription; LOCATED IN: intracellular; EXPRESSED IN: 6 plant st…	PF12171	PTHR10593,PTHR10593:SF42	-	-	-	-	-
Potri.013G017500	0.210231	log6	3	1	B-5	0	-	Potri.013G017500	PF04139	PTHR15237,PTHR15237:SF0	KOG2810	3.1.11.2	K10994	GO:0030896,GO:0000077,GO:0006281,GO:0000075	-	-	AT3G05480	ATRAD9	cell cycle checkpoint control protein family	cell cycle checkpoint control protein family	Involved in the regulation of DNA damage repair and homologous recombination.	RAD9; CONTAINS InterPro DOMAIN/s: Rad9 (InterPro:IPR007268), Cell cycle checkpoint, RAD9 (InterPro:IPR016552); Has 299 Blast hits to 299 proteins in 108 species: Archae - 0; Bacteria - 0; Metazoa - 174; Fungi - 56; Plants - 50; Viruses - 0; Other Eukaryotes - 19 (source: NCBI BLink).	PF04139	PTHR15237,PTHR15237:SF0	KOG2810	3.1.11.2	K10994	GO:0030896,GO:0000077,GO:0006281,GO:0000075	-
Potri.009G102100	0.210231	log6	3	1	B-B	0	-	Potri.009G102100	PF07816	PTHR33095,PTHR33095:SF10	-	-	-	-	-	-	AT1G23710	-	Protein of unknown function (DUF1645)	Protein of unknown function (DUF1645)	-	Protein of unknown function (DUF1645); CONTAINS InterPro DOMAIN/s: Protein of unknown function DUF1645 (InterPro:IPR012442); BEST Arabidopsis thaliana protein match is: Protein of unknown function (DUF1645) (TAIR:AT1G70420.1); Has 288 Blast hits to 282 proteins in 52 species: Archae - 0; Bacteria - 6; Metazoa - 16; Fungi - 11; Plants - 191; Viruses - 0; Other Eukaryotes - 64 (source: NCBI BLink).	PF07816	PTHR33095,PTHR33095:SF3	-	-	-	-	-
Potri.009G015900	0.210231	log6	3	1	H	0	-	Potri.009G015900	-	PTHR21678	-	-	-	-	-	-	AT5G22120	-	-	-	-	unknown protein; FUNCTIONS IN: molecular_function unknown; INVOLVED IN: biological_process unknown; LOCATED IN: cellular_component unknown; EXPRESSED IN: cultured cell; Has 30201 Blast hits to 17322 proteins in 780 species: Archae - 12; Bacteria - 1396; Metazoa - 17338; Fungi - 3422; Plants - 5037; Viruses - 0; Other Eukaryotes - 2996 (source: NCBI BLink).	-	PTHR21678	-	-	-	-	-
Potri.006G037400	0.210231	log6	3	1	aX1R	0	-	Potri.006G037400	PF13855	-	-	2.7.11.1	-	GO:0005515	-	-	AT5G53890	AtPSKR2	phytosylfokine-alpha receptor 2	phytosylfokine-alpha receptor 2	Encodes a leucine-rich repeat receptor kinase (LRR-RK) involved in the perception of phytosulfokine (PSK), which is a 5-aa tyrosine-sulfated peptide that primarily promotes cellular proliferation.	phytosylfokine-alpha receptor 2 (PSKR2); FUNCTIONS IN: peptide receptor activity, protein serine/threonine kinase activity, ATP binding; INVOLVED IN: protein amino acid phosphorylation, transmembrane receptor protein tyrosine kinase signaling pathway, response to wounding; LOCATED IN: chloroplast, plasma membrane; EXPRESSED IN: 22 plant structures; EXPRESSED DURING: 13 growth stages; CONTAINS Int…	PF08263,PF00560,PF00069,PF13855	PTHR27000,PTHR27000:SF24	KOG1187	2.7.11.1	-	GO:0005515,GO:0006468,GO:0005524,GO:0004672	-
Potri.002G224900	0.210231	log6	3	1	H	0	-	Potri.002G224900	-	PTHR34553	-	-	-	-	-	-	AT2G32970	-	-	-	-	unknown protein; FUNCTIONS IN: molecular_function unknown; INVOLVED IN: biological_process unknown; LOCATED IN: cellular_component unknown; EXPRESSED IN: 24 plant structures; EXPRESSED DURING: 15 growth stages.	-	PTHR34553	-	-	-	-	-
Potri.016G022000	0.132641	log6	2	1	H	0	-	Potri.016G022000	PF00201	PTHR11926,PTHR11926:SF280	KOG1192	2.4.1.85	-	GO:0016758,GO:0008152	-	-	AT1G22380	AtUGT85A3	UDP-glucosyl transferase 85A3	UDP-glucosyl transferase 85A3	Encodes a putative UDP-glucosyl transferase. At1g22380 was initially identified as encoding the protein AAF87154, which has been classified as a bHLH protein (AtbHLH152). Subsequently it has been found that the AAF87154 protein appears to be encoded by the AT1G23970 genomic locus.	UDP-glucosyl transferase 85A3 (UGT85A3); FUNCTIONS IN: transferase activity, transferring glycosyl groups, glucuronosyltransferase activity; INVOLVED IN: metabolic process; LOCATED IN: cellular_component unknown; EXPRESSED IN: 19 plant structures; EXPRESSED DURING: 9 growth stages; CONTAINS InterPro DOMAIN/s: UDP-glucuronosyl/UDP-glucosyltransferase (InterPro:IPR002213); BEST Arabidopsis thaliana…	PF00201	PTHR11926,PTHR11926:SF233	KOG1192	2.4.1.203	-	GO:0016758,GO:0008152	-
Potri.015G011800	0.132641	log6	2	1	aX1R	0	-	Potri.015G011800	PF02042	PTHR10270,PTHR10270:SF230	-	-	-	-	Nin-like	-	AT5G53040	-	RWP-RK domain-containing protein	RWP-RK domain-containing protein	Encodes GROUNDED (GRD), a putative RWP-RK-type transcription factor broadly expressed in early development. GRD promotes zygote elongation and basal cell fates.	RWP-RK domain-containing protein; FUNCTIONS IN: sequence-specific DNA binding transcription factor activity; LOCATED IN: endomembrane system; CONTAINS InterPro DOMAIN/s: Plant regulator RWP-RK (InterPro:IPR003035); BEST Arabidopsis thaliana protein match is: RWP-RK domain-containing protein (TAIR:AT5G66990.1); Has 1807 Blast hits to 1807 proteins in 277 species: Archae - 0; Bacteria - 0; Metazoa …	PF02042	PTHR10270	-	-	-	-	-
[truncated: 328 more rows]

## Sheet: log6
Gene ID	score_ligninKD	picked_at_threshold	connectivity_with_SNPs	connectivity_with_phenotypes	Phenotypes	connectivity_with_phenylpropanoid_genes_ligninKD	average_coexpression_with_phenylpropanoid_genes_ligninKD	Ptr_locusName	Ptr_Pfam	Ptr_Panther	Ptr_KOG	Ptr_KEGG/ec	Ptr_KO	Ptr_GO	Ptr_TF_family	Poplar_cell_wall_related	Ath_locusName	Ath_synonym	Ath_full_name	Ath_short_description	Ath_Curator_summary	Ath_Computational_description	Ath_Pfam	Ath_Panther	Ath_KOG	Ath_KEGG/ec	Ath_KO	Ath_GO	Arabidopsis_cell_wall_related
[truncated: 756 more rows]

## Sheet: log6 Ptr CW
Gene ID	score_ligninKD	picked_at_threshold	connectivity_with_SNPs	connectivity_with_phenotypes	Phenotypes	connectivity_with_phenylpropanoid_genes_ligninKD	average_coexpression_with_phenylpropanoid_genes_ligninKD	Ptr_locusName	Ptr_Pfam	Ptr_Panther	Ptr_KOG	Ptr_KEGG/ec	Ptr_KO	Ptr_GO	Ptr_TF_family	Poplar_cell_wall_related	Ath_locusName	Ath_synonym	Ath_full_name	Ath_short_description	Ath_Curator_summary	Ath_Computational_description	Ath_Pfam	Ath_Panther	Ath_KOG	Ath_KEGG/ec	Ath_KO	Ath_GO	Arabidopsis_cell_wall_related
[truncated: 18 more rows]

[truncated: 7 more sheets: log6 AT CW, log7, log7 Ptr CW, log7 AT CW, log8, log8 Ptr CW, log8 AT CW]
