# Supplementary material for: Novel candidate genes for lignin structure identified through genome-wide association study of naturally varying Populus trichocarpa
Source: Front Plant Sci. 2023 May 5;14:1153113. doi: 10.3389/fpls.2023.1153113 (PMC10197963; doi:10.3389/fpls.2023.1153113)
Supplement: Supplementary file 3 [file Table_2.xlsx]

## Sheet: Sheet2
The data contained in this spreadsheet was integrated from the HSQC spectra in Bruker TopSpin software and normalized on an S+G+H basis

## Sheet: HSQC Data
Sample #	Barcode	Barcode (no dashes)	S	G	H	PB	S/G	β-O-4	β-5	β-β	J_β	I_α	I_β	β-1/α-O-α
1	GW-7993-23-44-3	GW799323443	67.2319	32.5023	0.26584	9.2884	2.06853	56.9273	2.43684	5.40778	0.70586	1.22884	1.01616	1.27955
2	GW-97925-56-3	GW97925563	62.2573	29.2619	8.48078	9.61397	2.12759	57.7081	1.84256	6.30953	0.95946	1.49273	1.69743	1.58896
3	DENC-17-5-28-58-3	DENC17528583	70.8462	27.8215	1.33229	2.03268	2.54646	63.2471	2.1251	6.96289	0.46592	0.80628	0.51032	1.078
4	BESC-383-12-48-3	BESC38312483	73.1772	26.0251	0.797759	2.24167	2.8118	59.5606	2.96684	7.48179	0.68136	1.03063	0.85167	1.37314
5	GW-9853-37-44-3	GW985337443	67.6418	31.8464	0.511854	4.07149	2.124	62.1135	2.96752	7.80887	0.78798	1.09408	1.18001	1.60518
6	BESC-900-37-52-3	BESC90037523	66.3335	33.1606	0.505896	11.3722	2.00037	61.2855	3.45045	7.58232	1.11006	1.04031	0.93827	1.68657
7	BESC-853-31-47-3	BESC85331473	70.0606	20.7706	9.16884	0.827789	3.37307	58.9097	1.71092	7.27064	0.64604	0.99575	0.87818	1.75476
8	BESC-314-28-59-3	BESC31428593	71.0048	27.7325	1.26272	1.72	2.56035	63.9361	2.94874	7.58844	0.71415	1.41561	1.11253	1.64231
9	HARA-26-1-2-59-3	HARA2612593	71.6433	27.7352	0.62157	1.78293	2.58312	62.8083	2.30222	7.42052	0.75494	1.41677	1.25752	1.80475
10	LILC-26-3-28-52-3	LILC26328523	71.3424	20.647	8.0106	1.42241	3.45535	61.5477	2.109	7.53455	0.52363	1.19523	1.09261	1.67174
11	WELC-27-5-11-60-3	WELC27511603	71.9831	27.1856	0.831259	4.17943	2.64784	64.3112	1.70933	7.17528	0.5413	0.9743	0.59955	1.32654
12	DENC-17-4-37-42-3	DENC17437423	72.9665	15.4909	11.5426	2.2012	4.71029	70.0089	1.36027	2.72583	0.51394	0.72762	0.57822	1.53918
13	NHTA-27-2-16-16-50-3	NHTA2721616503	70.0956	28.4721	1.43229	1.51035	2.46191	59.4833	3.44982	4.2795	0.61375	0.77861	0.66395	1.60401
14	BESC-97-37-38-3	BESC9737383	66.2476	27.9449	5.80754	8.34121	2.37065	57.2954	2.37281	7.38918	1.12011	1.62327	1.58746	1.6771
15	GW-11041-31-3-3	GW110413133	67.361	31.5433	1.09571	5.55316	2.13551	60.1249	2.82533	8.05824	0.6379	1.22731	0.80063	1.32557
16	BESC-861-35-56-3	BESC86135563	68.7818	30.4633	0.754854	3.11146	2.25786	62.2985	2.40142	8.01955	0.83305	1.18444	0.8857	1.45065
17	BESC-310-22-47-3	BESC31022473	67.5837	24.6013	7.81497	6.93058	2.74716	60.0374	1.99034	6.46361	1.0137	1.36029	1.03814	1.82016
18	BESC-846-33-61-3	BESC84633613	70.6684	28.8071	0.524427	4.3592	2.45316	60.2625	2.44224	3.41864	0.51187	0.97257	0.9191	1.35206
19	LILD-26-3-35-51-3	LILD26335513	72.7671	26.9803	0.252571	9.043	2.69704	65.4331	1.25671	8.12776
20	GW-9953-16-46-3	GW995316463	70.6188	28.8046	0.576584	5.99576	2.45165	63.5076	2.34707	7.67412	0.65171	0.91744	0.6938	1.2939
21	BESC-195-21-44-3	BESC19521443	72.8852	26.7461	0.368729	5.17455	2.72508	64.8419	2.56163	7.93645	0.73702	0.8778	1.12251	1.60941
22	BESC-364-2-5-3	BESC364253	74.8997	24.4445	0.655806	5.95565	3.06407	58.9125	1.53251	6.00158	0.50912	1.28834	0.95728	1.56544
23	KTMA-12-4-18-55-3	KTMA12418553	71.362	28.1962	0.441828	3.67693	2.53091	62.373	4.68537	5.5528	0.51037	0.84265	1.08945	1.1626
24	GW-9798-2-55-3	GW97982553	72.9981	26.4422	0.559661	3.61065	2.76066	65.7826	2.53225	8.21473	0.72176	1.14134	0.75977	1.64873
25	BESC-381-15-44-3	BESC38115443	69.1252	30.5219	0.352853	2.37126	2.26477	60.8995	2.64628	3.48665	0.73325	1.22088	1.09557	1.64333
26	BESC-890-13-46-3	BESC89013463	68.5634	30.918	0.518564	3.96688	2.21759	65.6833	2.96696	7.27883	0.46554	1.0796	0.89083	0.96489
27	GW-7983-20-48-3	GW798320483	70.4353	29.384	0.180675	12.5523	2.39706	59.4715	1.8326	6.80249	1.16452	1.29101	1.46338	1.63272
28	GW-10997-22-43-3	GW1099722433	66.708	33.0984	0.193634	4.30315	2.01544	64.0018	2.56627	7.24056	0.27533	0.83497	0.59324	1.11093
29	MCMN-27-4-16-43-3	MCMN27416433	70.8763	28.8247	0.299005	10.7057	2.45888	61.4299	2.06839	7.2082	0.88664	1.45691	1.31424	1.32598
30	GW-9805-25-3	GW9805253	71.6816	28.1452	0.173172	5.26085	2.54685	53.3036	2.15756	7.49541
31	KLNC-20-2-6-43-3	KLNC2026433	73.7156	25.858	0.42647	2.04204	2.85079	66.4372	2.04743	8.4554	0.41348	0.71298	0.53728	0.96649
32	BESC-64-22-46-3	BESC6422463	68.9079	30.7219	0.370144	4.61522	2.24295	56.1231	2.54796	6.09701	1.1325	1.46774	1.14531	1.57818
33	BESC-337-3-38-3	BESC3373383	69.0594	30.4635	0.477008	6.66296	2.26695	56.1999	1.74944	6.50389	0.97825	1.06049	0.93736	1.55593
34	HRSO-27-4-19-56-3	HRSO27419563	70.291	29.3764	0.332516	3.70266	2.39277	58.0479	2.03137	7.27769	0.9524	1.09005	1.26475	1.84038
35	SKWF-24-4-29-39-3	SKWF24429393	75.7296	23.4255	0.844829	2.40061	3.23278	61.2734	1.76114	7.43498	0.68998	1.0546	0.83872	1.41409
36	BESC-175-18-49-3	BESC17518493	69.6193	29.9355	0.445235	1.83108	2.32565	68.8122	2.34715	6.96281	0.55845	0.97768	0.84048	1.33911
37	KLND-20-5-15-47-3	KLND20515473	77.2949	22.3438	0.3613	2.93738	3.45934	60.5321	1.05681	7.23591	0.56165	0.97549	0.73822	1.24601
38	BESC-363-37-55-3	BESC36337553	74.6304	24.8947	0.474893	1.824	2.99784	58.0802	2.13719	8.00198	0.93309	1.10656	1.3265	1.69808
39	GW-9807-13-60-3	GW980713603	70.3173	29.1296	0.553145	7.73762	2.41395	62.3462	1.80529	6.52019	0.59252	0.90298	1.01609	1.18347
40	KTMC-12-1-17-36-3	KTMC12117363	70.1691	29.6116	0.219279	0.388734	2.36965	55.2044	1.362	8.35872
41	SLMB-28-3-11-44-3	SLMB28311443	78.618	20.8599	0.522079	2.4451	3.76885	66.8638	2.92492	5.99556	0.66821	1.07411	0.82396	1.74758
42	BESC-873-30-49-3	BESC87330493	69.0657	30.2779	0.656361	2.43958	2.28106	60.763	3.01854	8.791	0.8133	1.34862	1.02021	1.24614
43	BESC-247-30-52-3	BESC24730523	65.5453	33.4794	0.975286	3.83031	1.95778	61.5027	2.73163	6.29593	0.63358	1.43964	1.41863	1.20188
44	BESC-452-15-43-3	BESC45215433	72.6287	26.972	0.399294	6.16779	2.69275	62.4688	2.04319	7.1691	0.65776	1.07774	1.04691	1.30822
45	BESC-178-36-36-3	BESC17836363	71.5813	28.1656	0.253098	4.0323	2.54144	64.8125	1.94137	9.21307	0.63434	1.20894	1.18717	1.43045
46	SKWF-24-5-16-48-3	SKWF24516483	75.8783	23.646	0.475714	2.77053	3.20893	64.7022	1.53065	7.79577	0.57575	1.05716	0.83773	1.56029
47	GW-11052-8-50-3	GW110528503	68.1385	31.4771	0.384369	4.70905	2.1647	62.7639	3.41775	7.81563	0.75966	1.42683	0.98192	1.83374
48	BESC-390-13-52-3	BESC39013523	72.2871	27.302	0.410875	3.33621	2.64769	57.4696	1.89208	5.42349	0.60889	1.17343	1.11426	1.37052
49	GW-9835-13-43-3	GW983513433	70.8318	28.8831	0.285127	4.54315	2.45236	63.0356	2.70906	7.17217	0.43304	1.00246	0.90503	1.31769
50	FILLER-13-44-3	FILLER13443	73.8696	25.9215	0.208932	6.56238	2.84975	61.6147	1.08206	5.07022	0.49756	0.82159	0.82774	1.09812
51	BESC-904-16-51-3	BESC90416513	69.4765	29.5558	0.967741	10.2143	2.35069	69.0259	3.18793	6.95138
52	SKWB-24-2-2-57-3	SKWB2422573	69.6301	30.2373	0.132648	2.10168	2.30279	62.7478	2.62988	6.26043
53	GW-11012-26-36-3	GW1101226363	62.5777	30.2163	7.20592	11.6052	2.07099	53.2909	1.40304	4.10726	0.75837	1.23467	1.14914	0.99044
54	GW-7987-36-62-3	GW798736623	70.1136	29.8679	0.0184958	5.84729	2.34745	61.238	4.08289	4.97947	0.60148	1.02731	0.84874	1.09348
55	BESC-111-20-42-3	BESC11120423	69.585	30.2039	0.21108	8.24007	2.30384	60.6355	3.80584	5.9611	0.49893	1.27033	0.91013	1.34642
56	BESC-414-13-38-3	BESC41413383	68.4133	31.2723	0.314369	7.45681	2.18766	57.9688	3.98397	6.04874	0.88417	1.37131	1.32907	1.23751
57	GW-9585-30-47-3	GW958530473	72.7325	26.9631	0.304398	4.64045	2.69748	60.9035	1.80928	6.50958	0.58822	1.32732	1.38071	1.3838
58	BESC-137-17-39-3	BESC13717393	72.7153	27.1661	0.118665	5.15377	2.67669	69.9085	2.65216	5.38344	0.51606	1.04844	0.79001	1.13723
59	SKWD-24-3-11-49-3	SKWD24311493	73.747	26.2155	0.0374973	0.423637	2.8131	63.0119	2.09785	6.3371	0.62778	1.43013	1.18255	0.85782
60	LILB-26-5-12-47-3	LILB26512473	73.183	26.4968	0.320255	4.81114	2.76196	62.5549	2.15033	4.91939	0.67159	0.89078	1.02332	1.22918
61	GW-9824-26-62-3	GW982426623	74.2978	25.372	0.330277	0.970697	2.92834	62.657	2.39003	7.05699	0.43673	0.92373	0.67887	1.14251
62	VNDL-27-1-25-36-3	VNDL27125363	71.4429	20.9928	7.56427	5.21803	3.40321	57.8749	1.76721	7.48765	0.83387	0.61499	0.7292	1.35106
63	BESC-79-37-53-3	BESC7937533	65.3982	27.5504	7.05143	6.89928	2.37377	55.9392	2.30388	6.65432	1.00093	0.75533	0.86917	1.49135
64	BESC-373-30-57-3	BESC37330573	69.0918	30.496	0.412178	6.13581	2.2656	58.0926	3.08857	7.42492	1.32106	1.24883	1.30531	1.33641
65	GW-9985-22-55-3	GW998522553	65.2045	34.6475	0.147914	7.55852	1.88194	52.9198	2.96779	4.01282
66	BESC-107-21-59-3	BESC10721593	70.823	28.7918	0.385178	5.24271	2.45983	58.5679	2.45645	7.21861
67	BESC-177-29-49-3	BESC17729493	67.6759	31.8542	0.469883	7.24429	2.12455	59.3283	2.92811	7.2213	0.95109	1.18395	1.26408	1.64679
68	BESC-395-4-61-3	BESC3954613	74.0386	24.6763	1.28511	3.88957	3.00039	57.4445	2.20853	8.3532	0.70508	1.03086	0.99135	1.80615
69	BESC-67-7-54-3	BESC677543	70.0993	29.357	0.543677	5.80964	2.38782	61.5671	3.71108	7.28032	0.57606	1.20308	1.1948	1.71181
70	BESC-187-31-53-3	BESC18731533	72.9508	26.3767	0.672467	2.70743	2.76573	61.8211	2.04891	7.73935	0.95828	0.95029	1.08409	1.8154
71	GW-9907-24-41-3	GW990724413	69.8078	26.0164	4.17577	6.24025	2.68322	59.835	3.16781	7.16626	0.65054	0.83349	0.70006	1.40206
72	GW-9789-32-56-3	GW978932563	68.5737	30.3661	1.06023	3.82665	2.25823	58.411	2.73054	6.75025	0.95726	1.21256	1.27246	1.58566
74	BESC-380-34-47-3	BESC38034473	69.2087	30.0285	0.762843	6.2878	2.30477	59.9573	2.55982	6.61201	0.99426	1.18213	1.0279	1.61887
75	BESC-55-2-44-3	BESC552443	66.9613	32.4946	0.544147	6.2833	2.06069	58.2548	2.11744	7.00263	1.05656	1.07697	1.30581	1.58627
76	GW-9595-13-40-3	GW959513403	71.9527	26.9915	1.05582	2.5813	2.66576	57.8361	1.94539	6.34988
77	SKWE-24-3-29-62-3	SKWE24329623	76.0892	23.2927	0.618107	0.91356	3.26666	61.6065	2.19151	6.67896	0.43167	0.85341	0.67882	1.7454
78	BESC-850-24-62-3	BESC85024623	70.8921	28.7819	0.325956	8.05403	2.46308	56.9494	2.59811	6.37185	0.64694	1.2314	0.95868	1.82039
79	BESC-77-33-44-3	BESC7733443	69.3335	30.656	0.0105206	2.84631	2.26167	60.6698	1.77158	6.59486
80	BESC-367-25-40-3	BESC36725403	74.6378	24.5568	0.805365	3.30035	3.03939	62.8613	2.15076	6.41567	0.52072	0.838	0.79941	1.72076
81	BESC-102-37-60-3	BESC10237603	58.3625	41.181	0.456526	5.31081	1.41722	57.8906	3.85036	6.80918	0.85861	1.7595	1.8551	1.66178
82	GW-9978-9-43-3	GW99789433	76.9784	22.5961	0.425434	3.14592	3.40671	60.2402	1.81598	6.14522
83	GW-9596-24-56-3	GW959624563	76.1721	23.6916	0.136277	2.55961	3.21515	59.4217	1.72835	6.94776	0.4925	0.8606	1.00756	1.78322
84	BESC-429-22-36-3	BESC42922363	69.7332	30.088	0.178759	7.02699	2.31764	60.3096	2.94285	6.72124	0.46535	0.99637	0.89156	1.66122
85	GW-9915-24_52_3	GW991524_52_3	72.7973	26.7345	0.468206	8.67863	2.72297	61.6244	2.43419	6.53852	0.5221	0.94621	1.0216	1.60933
86	GW-9784-29-60-3	GW978429603	75.0466	24.4726	0.48083	2.57028	3.06656	61.1658	2.27938	7.25919	0.58844	0.85771	0.83154	1.93193
87	GW-9883-26-47-3	GW988326473	70.3495	28.6269	1.02359	6.26871	2.45746	61.2986	2.55421	6.68115	0.60898	1.30803	1.23038	1.28052
88	GW-9801-37-58-3	GW980137583	68.4104	30.7143	0.875356	6.6977	2.22732	61.5946	2.88199	7.02912	0.24592	1.09768	1.03126	1.13507
89	BESC-44-14-37-3	BESC4414373	71.7768	26.7716	1.45166	6.11614	2.68108	60.3132	2.25539	7.24201	0.70722	1.43923	0.90343	1.60298
90	BESC-837-37-47-3	BESC83737473	73.6838	26.1253	0.190947	1.71048	2.8204	65.6592	1.89949	6.40514
91	BESC-364-3-60-3	BESC3643603	71.5438	27.633	0.823218	1.82335	2.58907	60.1755	3.10156	7.69933	0.5955	1.07565	1.08043	1.43514
92	GW-9910-0-55-3	GW99100553	70.9059	28.307	0.78713	7.13813	2.50489	66.3172	3.09551	7.10036	0.54758	1.18582	1.17186	1.71759
93	WHTE-28-1-5-36-3	WHTE2815363	75.9473	23.539	0.51377	7.1943	3.22645	62.7038	1.59792	6.90709	0.41648	0.80422	0.58134	1.50937
94	BESC-122-2-61-3	BESC1222613	68.8875	30.8016	0.310932	13.5595	2.23649	60.39	2.3576	5.95532	0.34579	1.07686	1.0355	1.08377
95	GW-9964-26-44-3	GW996426443	70.684	28.735	0.580964	7.05085	2.45985	61.4493	2.5803	7.43682	0.52085	1.18248	0.88344	1.44481
96	BESC-30-28-45-3	BESC3028453	69.7815	29.6695	0.548951	5.19019	2.35196	61.1278	2.87249	7.69918	0.65822	1.10993	1.13903	1.55571
97	VNDL-27-3-37-49	VNDL2733749	80.2795	19.2615	0.459018	3.22888	4.16788	65.8501	1.79215	7.24886	0.50183	1.05549	1.00128	1.33895
98	BESC-8-3-40-3	BESC83403	73.0239	26.037	0.939113	2.89754	2.80462	63.1732	2.67579	1.11393	0.51883	1.00795	0.98528	1.80579
99	GW-9597-21-40-3	GW959721403	72.0358	26.7171	1.2471	3.26357	2.69625	60.256	2.86831	7.30961	0.37443	1.13672	0.81016	1.53614
100	BESC-880-28-56-3	BESC88028563	69.9832	29.3087	0.708129	8.55789	2.3878	59.6726	3.75343	7.04075	0.61192	1.21723	1.00192	1.48663
101	GW-9892-21-56-3	GW989221563	71.6982	27.4543	0.847491	8.21834	2.61154	60.3291	3.72	7.08809	0.71603	1.29858	0.79084	1.58837
102	BESC-7-21-60-3	BESC721603	71.3761	27.6346	0.989294	2.85943	2.58285	61.142	2.3549	8.09576	0.51155	1.05692	0.97107	1.59998
103	HOMB-21-2-26-40-3	HOMB21226403	72.1464	27.3573	0.496228	2.37603	2.63719	59.0647	2.21796	8.39526	0.52111	1.24639	0.93616	1.69367
104	GW-9901-31-51-3	GW990131513	71.2837	27.4898	1.2265	5.53256	2.5931	58.4467	2.74268	6.96313	0.62607	1.18098	1.05869	1.70943
105	GW-7992-2-52-3	GW79922523	70.5094	29.2097	0.280974	5.79123	2.41391	63.6554	3.73174	7.95426	0.44322	1.09006	1.27754	1.64076
106	GW-9865-11-50-3	GW986511503	68.2764	31.2552	0.468396	9.41562	2.18448	61.1822	3.28361	6.85347	0.49875	0.94408	1.25387	1.68887
107	BESC-264-21-39-3	BESC26421393	70.8751	28.5129	0.612013	4.30646	2.48572	56.7664	2.75077	6.6896	0.70911	1.07916	1.12848	1.94878
108	BESC-149-22-45-3	BESC14922453	76.367	22.9091	0.723916	2.07737	3.33348	63.6652	2.27622	7.10773	0.47518	0.94821	0.79525	1.88776
109	BESC-451-3-59-3	BESC4513593	68.9448	30.4013	0.653854	3.64879	2.26782	58.2259	3.01149	7.19956	0.57055	1.1143	1.10549	1.74148
110	BESC-412-37-46-3	BESC41237463	76.4819	22.8641	0.653989	4.63632	3.34507	64.5304	2.04738	6.43209	0.40311	0.83842	0.85529	2.03756
111	GW-9950-20-59-3	GW995020593	71.4501	27.7016	0.848278	10.1105	2.57928	62.1998	2.29544	6.25608	0.43698	0.82904	0.94265	1.89135
112	GW-7978-33-48-3	GW797833483	72.3749	27.0466	0.578496	2.38205	2.67593	57.4809	2.17435	6.04069	0.44437	0.85355	1.02494	1.64071
113	BESC-362-3-56-3	BESC3623563	75.9502	23.5944	0.455369	2.67848	3.21899	60.2874	2.15253	7.10616	0.46974	0.76337	0.92473	1.89285
114	BESC-424-30-55-3	BESC42430553	74.3832	24.8076	0.809257	5.23105	2.99841	59.7478	2.00798	6.5682	0.6047	0.74564	0.85821	1.89117
115	GW-11039-37-50-3	GW1103937503	75.0519	23.8727	1.07537	2.32853	3.14384	60.4907	2.06285	7.03212	0.58143	0.75838	0.84735	2.069
116	GW-9782-6-56-3	GW97826563	75.6862	23.3302	0.983595	3.34978	3.24412	63.0433	2.33997	6.9071	0.48724	0.90742	0.97056	1.87269
117	BESC-830-26-56-3	BESC83026563	72.6654	26.6383	0.696304	3.46898	2.72786	63.306	2.42738	7.09876	0.53552	0.80288	0.97794	1.46433
118	GW-9856-21-52-3	GW985621523	69.9115	29.4757	0.6128	5.08095	2.37184	62.2676	2.88191	7.39114	0.7423	1.15424	0.94047	1.48758
119	BESC-4-5-59-3	BESC45593	73.3565	26.2862	0.357381	2.3351	2.79069	61.497	2.74752	8.05991	0.6558	0.90064	0.93453	1.69028
120	BESC-878-18-38-3	BESC87818383	72.0425	27.7111	0.246492	2.28657	2.59977	61.6302	2.7226	8.57272	0.39243	1.18108	1.18765	1.58139
121	BESC-287-22-57-3	BESC28722573	65.2444	34.165	0.590566	12.5125	1.90968	61.4605	3.14488	6.62879	0.69868	1.15927	1.22131	1.43336
122	GW-11046-36-41-3	GW1104636413	71.8445	27.3013	0.854194	4.42942	2.63154	63.454	2.31673	7.46119	0.56607	1.10402	0.82983	1.74863
123	MTSM-27-3-27-37-3	MTSM27327373	70.6612	29.0132	0.325598	5.12929	2.43548	63.9627	3.32829	7.76759	0.58561	1.04018	1.00207	1.51723
124	BESC-94-37-41-3	BESC9437413	65.3416	34.0487	0.609648	14.5273	1.91906	59.133	3.40899	7.44883	0.65392	1.44375	1.23214	1.35958
125	BESC-198-30-62-3	BESC19830623	66.8142	32.5289	0.656851	4.24048	2.05399	60.4465	3.31993	8.0638	0.68885	1.1674	1.20022	1.50397
126	GW-11042-7-48-3	GW110427483	64.9075	34.2823	0.810188	6.11735	1.89333	58.6836	3.18065	7.25954	0.67511	1.39581	1.26493	1.65962
127	SKWE-24-2-8-46-3	SKWE2428463	73.7759	25.9903	0.23384	4.15595	2.8386	63.4465	2.09609	7.48105	0.37614	0.90605	0.82428	1.5188
128	BLCG-28-1-28-57-3	BLCG28128573	71.6757	28.227	0.0973816	4.14639	2.53926	62.2831	1.45648	7.98365	0.33229	0.963	0.88835	1.48373
129	BESC-261-10-49-3	BESC26110493	67.765	31.4205	0.814473	8.82035	2.15671	63.9712	2.6193	6.75813	0.53152	1.19285	0.92388	1.5977
130	BESC-288-21-50-3	BESC28821503	68.99	29.9372	1.07279	3.74559	2.30449	61.2683	2.73741	7.52589	0.67709	1.268	1.06982	1.43199
131	GW-9948-36-44-3	GW994836443	77.1586	21.6156	1.22578	3.71499	3.56958	63.5991	1.87717	8.52945	0.43811	1.20282	1.05494	1.53534
132	BESC-369-22-39-3	BESC36922393	71.0973	28.4782	0.424549	1.1657	2.49655	62.1813	2.84485	8.3425	0.52108	1.0634	0.79116	1.63242
133	GW-9578-36-39-3	GW957836393	72.9016	26.2333	0.865056	1.86879	2.77897	59.8779	2.34418	7.84301	0.61487	0.97626	0.96124	1.74894
134	BESC-299-9-48-3	BESC2999483	72.755	26.5987	0.64638	2.79049	2.73529	62.3146	2.39449	8.1207	0.68301	0.84552	0.93131	1.69042
135	LILA-26-2-28-52-3	LILA26228523	70.4482	28.6108	0.941088	2.12848	2.4623	62.8206	2.5417	7.5995	0.76156	0.8174	0.68715	1.60356
136	GW-9847-17-54-3	GW984717543	66.1097	32.8036	1.08663	12.3604	2.01532	62.2502	2.88674	6.78776	0.74847	1.26702	1.23535	1.46144
137	GW-11038-29-61-3	GW1103829613	71.7411	27.7898	0.469039	2.51744	2.58156	56.7991	2.2607	6.41544	0.48739	1.00113	1.09025	1.51618
138	GW-9767-12-50-3	GW976712503	70.9511	27.9082	1.14072	4.20719	2.5423	61.3322	2.35222	7.17895	0.49965	1.12144	1.01823	1.3588
139	CNYH-28-2-28-62-3	CNYH28228623	72.027	27.3835	0.589513	3.94389	2.63031	63.674	2.35084	7.4278	0.38933	1.07046	0.88874	1.55218
140	BESC-92-30-60-3	BESC9230603	71.412	28.0212	0.566839	3.30919	2.5485	64.9972	3.3577	7.45739	0.7554	1.03353	0.8997	1.41378
141	BESC-184-13-39-3	BESC18413393	68.9366	30.0052	1.05821	2.93696	2.29748	61.9167	3.69349	7.6289	0.73429	1.03662	1.04345	1.62509
142	GW-9860-7-40-3	GW98607403	71.1137	28.2908	0.595471	6.13336	2.51367	63.177	2.82081	7.41169	0.66363	1.46261	1.05846	1.59359
143	PNY-1-36-40-3	PNY136403	71.237	27.9462	0.816856	8.8853	2.54908	63.3747	2.72607	7.39209	0.54604	1.09894	0.99584	1.616
144	BESC-869-35-52-3	BESC86935523	72.7087	27.0559	0.235398	2.21313	2.68735	59.4527	2.4906	8.34553	0.43889	1.10041	0.82371	1.50914
145	FNYI-28-3-12-52-3	FNYI28312523	72.2144	27.4552	0.330342	1.3252	2.63026	62.2329	1.33578	8.10701
146	BESC-455-18-43-3	BESC45518433	70.5514	28.8337	0.614838	5.66724	2.44684	62.1434	1.95725	7.12238	0.57538	1.28419	0.94327	1.46807
147	BESC-282-27-60-3	BESC28227603	74.2215	25.4745	0.304074	4.03079	2.91356	63.2284	2.24247	6.70491	0.35272	0.80286	0.74961	1.6402
148	BESC-814-18-44-3	BESC81418443	69.6019	30.0172	0.380865	3.74711	2.31873	57.5064	2.61284	7.45854	0.44043	1.07903	1.04666	1.40417
149	BESC-801-9-42-3	BESC8019423	72.6206	26.6645	0.714991	11.9366	2.7235	64.4828	2.6537	6.96636	0.54991	0.96662	1.08443	1.61297
150	BESC-821-4-53-3	BESC8214533	74.7375	24.5245	0.737941	2.36706	3.04746	61.0533	1.97434	6.94552	0.35759	0.88314	0.80222	1.6336
151	BESC-908-23-51-3	BESC90823513	72.8169	26.389	0.794119	4.99004	2.75937	61.2563	2.14105	8.03741	0.53457	0.99791	0.70946	1.66362
152	BESC-868-2-50-3	BESC8682503	71.8832	27.7318	0.385057	9.13605	2.59209	61.4843	2.37732	6.6077	0.60937	1.02248	1.06197	1.22294
153	GW-9821-7-52-3	GW98217523	72.5225	26.9662	0.511339	1.71889	2.68939	63.1559	2.20999	7.78373	0.55965	1.09	0.74577	1.88956
154	CHWH-27-2-16-44-3	CHWH27216443	76.4068	23.074	0.519165	9.10097	3.31138	63.5469	1.50431	6.3536	0.44301	0.87935	0.86444	1.39745
155	GW-9956-2-56-3	GW99562563	69.2204	29.6712	1.10842	13.6133	2.33292	61.1298	2.51218	6.40314	0.6207	1.06823	1.15426	1.53923
156	GW-9804-2-58-3	GW98042583	70.173	29.5593	0.267766	4.72071	2.37397	62.8724	2.6185	8.37074	0.32077	0.56685	0.56955	1.00973
157	BESC-809-2-53-3	BESC8092533	70.5058	28.3152	1.17906	6.50555	2.49004	61.6292	2.92119	7.33911	0.48146	1.08885	1.00273	1.4015
158	SKWA-24-2-10-60-3	SKWA24210603	75.4254	24.1824	0.392137	2.86372	3.11902	65.0614	1.82867	6.33968	0.54532	0.87691	0.79791	1.44039
159	BESC-350-8-51-3	BESC3508513	75.0535	24.4032	0.543321	2.20908	3.07556	63.6695	2.40654	7.17824	0.38429	0.89223	0.75003	1.40194
160	BESC-329-25-44-3	BESC32925443	70.6772	29.0702	0.252666	1.71481	2.43126	64.1793	3.08413	7.5756	0.46742	1.09908	0.93554	1.58648
161	BESC-407-18-45-3	BESC40718453	68.0455	31.5848	0.369785	3.08383	2.15438	61.9116	3.05462	8.61308	0.56189	1.19966	1.05888	1.47273
162	WHTE-28-3-22-40-3	WHTE28322403	74.3485	25.5413	0.110124	2.07629	2.91091	60.8982	1.92536	5.62181	0.24716	0.83288	0.89205	1.24462
163	BESC-162-27-54-3	BESC16227543	70.2908	29.4067	0.302561	8.87273	2.3903	60.1177	1.04967	6.3035	0.45504	0.77462	0.78005	1.532
164	GW-11025-26-61-3	GW1102526613	74.1577	25.2434	0.598894	3.78294	2.93771	61.6867	1.66915	7.02106	0.48834	0.89357	1.01129	1.29558
165	BESC-249-27-56-3	BESC24927563	72.4771	27.2057	0.317192	4.85619	2.66404	60.9356	1.51402	6.14208	0.34942	0.75902	0.68757	1.25125
166	BESC-232-27-62-3	BESC23227623	69.5214	29.9592	0.51949	7.25814	2.32054	60.9811	2.64761	5.98231	0.39421	0.90201	0.72191	1.26109
167	BESC-203-26-58-3	BESC20326583	74.822	24.9698	0.208227	3.07563	2.9965	64.7628	2.01688	7.39588	0.26633	0.9905	0.70109	1.08641
168	GW-9817-31-43-3	GW981731433	74.6971	24.7688	0.534079	2.0095	3.01578	65.0089	2.37917	8.23642	0.30907	0.64904	0.71326	1.58085
169	CHWI-27-4-34-51-3	CHWI27434513	75.311	24.394	0.295046	1.31898	3.08727	63.6942	3.02473	7.2548	0.27104	0.79939	0.68196	1.07728
170	BESC-309-20-54-3	BESC30920543	70.6505	28.8637	0.485837	3.08921	2.44773	59.7928	2.30888	7.19875	0.42827	0.8562	0.89215	1.11378
171	CHWK-27-4-8-61-3	CHWK2748613	76.3773	22.9713	0.651387	2.32576	3.32489	63.9126	2.41599	7.67856	0.26129	0.76222	0.72939	1.39119
172	GW-9947-26-46-3	GW994726463	73.1254	26.3063	0.568305	5.59957	2.77977	61.6915	2.01998	7.78658	0.28475	0.87448	0.73493	1.42411
173	HARB-26-2-17-52-3	HARB26217523	74.5286	24.8109	0.6605	1.27058	3.00386	64.5354	2.50964	7.64069	0.32954	0.82627	0.83636	1.22691
174	BESC-877-27-42-3	BESC87727423	71.4529	27.9928	0.554292	2.52232	2.55254	62.2264	3.4187	7.5561	0.37213	0.64712	0.86281	1.21792
175	CNYH-28-4-2-48-3	CNYH2842483	70.3826	29.4438	0.173592	3.143	2.3904	68.2359	2.58107	7.35216
176	LILC-26-31-45-3	LILC2631453	77.2188	22.1666	0.614588	4.37993	3.48356	62.5775	1.57968	7.86241	0.39315	0.89392	0.72331	1.55155
177	GW-9591-35-48-3	GW959135483	67.8935	31.689	0.417511	6.25868	2.14249	61.8125	3.62497	7.29228	0.2704	0.95713	0.97028	1.08157
178	GW-9919-11-55-3	GW991911553	76.68	22.9469	0.373134	3.31529	3.34163	59.3244	2.31444	7.075	0.25359	0.76239	0.76792	0.81434
179	GW-10956-24-37-3	GW1095624373	72.1133	27.4714	0.415299	4.32435	2.62503	62.4135	2.67705	7.42344	0.44175	0.97617	0.98311	1.43375
180	BESC-210-8-52-3	BESC2108523	70.6842	28.8497	0.466092	5.02851	2.45008	62.653	2.66409	7.6615	0.35135	1.0626	1.03714	1.01941
181	GW-9869-31-36-3	GW986931363	67.8583	31.4733	0.668366	3.41864	2.15606	62.9453	3.50886	8.07663	0.36575	1.20421	1.16835	1.32899
182	BESC-831-6-46-3	BESC8316463	73.3709	25.7857	0.843443	6.08525	2.84541	63.3124	2.67491	7.554	0.5255	1.2331	0.83557	1.07593
183	BESC-132-29-55-3	BESC13229553	70.302	28.9493	0.748683	2.27812	2.42845	63.0344	2.50533	7.55638	0.4995	0.95483	0.96469	1.20506
184	GW-1101-3-44-3	GW11013443	71.633	27.8076	0.559396	7.07683	2.57603	63.7771	3.1399	7.57112	0.48418	0.97023	1.0543	1.44535
185	GW-9812-6-58-3	GW98126583	73.6633	25.3504	0.986366	2.00686	2.90581	62.8006	2.93089	8.16365	0.6121	0.98985	1.01652	1.36411
186	BESC-359-16-36-3	BESC35916363	70.7902	28.7551	0.454778	3.26516	2.46183	62.1345	2.48713	7.56818	0.36324	0.87202	0.88866	1.27737
187	BESC-56-6-53-3	BESC566533	71.3759	27.9954	0.628673	8.09395	2.54955	67.0822	3.37731	7.33563	0.70969	1.01037	0.99016	1.49975
188	GW-7976-11-40-3	GW797611403	74.0267	25.4763	0.496998	8.30813	2.90571	64.1211	2.3204	7.41032	0.26399	0.5888	0.55524	1.01509
189	BESC-376-17-49-3	BESC37617493	68.0318	31.3616	0.606579	11.9351	2.16927	64.2067	3.09019	7.10539	0.55935	1.17362	1.12707	1.21965
190	GW-9823-33-62-3	GW982333623	75.3388	23.8786	0.782586	1.1041	3.15508	62.7453	2.64915	7.31141	0.31089	0.69738	0.67815	1.38344
191	GW-9845-15-52-3	GW984515523	71.9766	26.6953	1.3281	5.96834	2.69623	62.4122	2.8446	7.61615	0.4279	1.04938	0.96476	1.21161
192	SKWE-24-1-6-54-3	SKWE2416543	76.248	22.9017	0.850321	3.09446	3.32937	65.4838	2.73378	7.44767	0.31042	0.89771	0.7317	1.62589
193	GW-9922-8-49-3	GW99228493	72.0821	27.1709	0.746957	3.72378	2.65292	65.7658	3.09908	7.34794	0.68532	1.0971	0.94847	1.5917
194	BESC-108-13-56-3	BESC10813563	73.3395	26.3778	0.28273	7.70244	2.78035	64.6459	2.26381	6.57412	0.34756	0.93894	0.69849	1.46571
195	BESC-50-13-47-3	BESC5013473	72.4887	26.7273	0.784019	3.8117	2.71216	62.4843	2.68795	7.69346	0.40394	1.04902	0.93143	1.52669
196	BESC-870-2-49-3	BESC8702493	70.8307	28.4194	0.749826	2.17458	2.49233	63.6578	3.40163	7.3117	0.42306	1.0467	0.82884	1.50479
197	HOPG-27-3-10-37-3	HOPG27310373	72.8539	26.4774	0.668751	2.15339	2.75155	60.7249	2.40322	7.22235	0.58726	1.04513	0.907	1.4077
198	BESC-400-21-37-3	BESC40021373	69.2372	29.8167	0.946041	6.17636	2.3221	60.2213	3.12825	6.55104	0.3795	1.16611	0.7874	1.62931
199	BESC-240-3-37-3	BESC2403373	75.8428	23.4892	0.668002	4.76227	3.22883	62.6059	2.59117	6.44973	0.36888	1.10681	0.83771	1.66218
200	DENC-17-3-25-37-3	DENC17325373	74.0611	25.0251	0.913814	6.66879	2.95947	63.04	1.78019	6.03582	0.51643	0.86568	0.88219	1.28785
201	BESC-823-8-37-3	BESC8238373	69.0737	30.3015	0.624804	7.47937	2.27955	63.207	2.91336	6.34694	0.67231	1.17931	0.88774	1.35555
202	BESC-851-23-37-3	BESC85123373	72.2282	27.4996	0.272189	3.79516	2.62652	62.0344	2.01642	5.95766	0.37143	1.00475	0.81871	1.21963
203	BESC-63-7-49-3	BESC637493	73.5239	25.4509	1.0252	4.24309	2.88885	61.1973	2.14075	7.08802	0.17961	0.80951	0.80592	1.64061
204	BESC-835-17-55-3	BESC83517553	74.1887	24.5099	1.30137	2.52256	3.02688	63.2011	2.28891	7.08709	0.51276	1.15379	0.86358	1.55666
205	GW-9582-2-47-3	GW95822473	75.9479	23.4682	0.583929	1.76379	3.2362	63.2194	1.59858	6.20483	0.66361	0.82547	0.74802	1.43251
206	GW-9598-11-37-3	GW959811373	72.8902	26.6034	0.50637	3.07751	2.73988	61.2058	2.88199	6.59326	0.52639	0.83592	0.80522	1.32616
207	BESC-392-28-49-3	BESC39228493	72.6473	26.4448	0.90796	3.13243	2.74713	59.8618	2.16764	7.58198	0.59024	0.86943	0.74667	1.39273
208	GW-9791-12-54-3	GW979112543	70.4032	28.8244	0.772408	7.54607	2.44248	63.4456	2.56564	5.95909	0.52618	1.06057	1.19482	1.48184
209	HOMD-21-3-3-39-3	HOMD2133393	73.3864	26.1204	0.493168	2.32732	2.80954	61.9432	3.06789	6.54687	0.38229	0.87161	0.76676	1.22821
210	GW-9766-11-48-3	GW976611483	69.4137	29.7529	0.833449	12.9951	2.33301	61.3003	2.44312	6.45558	0.63395	1.20077	0.96731	1.45081
211	BESC-353-22-59-3	BESC35322593	68.2187	31.2631	0.518224	3.52714	2.18208	60.6246	2.77315	6.73795	0.40867	1.30567	0.90791	0.8266
212	GW-9781-22-49-3	GW978122493	72.477	27.3674	0.155583	2.35236	2.6483	61.061	1.70242	6.68328	0.48164	0.93148	0.81139	1.13878
213	BESC-461-17-41-3	BESC46117413	72.3708	26.972	0.657154	3.60071	2.68318	61.7122	3.23088	7.04242	0.27516	1.12425	0.8204	1.37418
214	HOPG-27-5-11-58-3	HOPG27511583	76.2319	23.3155	0.452575	3.02178	3.26958	63.1883	2.21545	6.61418	0.43079	0.83899	0.85798	1.43305
215	GW-9878-12-49-3	GW987812493	68.3532	31.2414	0.405368	7.08277	2.1879	62.7801	2.26348	5.88204	0.56194	1.07852	0.96763	1.05594
216	CMBF-28-5-12-56-3	CMBF28512563	72.2495	27.5729	0.177601	5.5083	2.62031	64.0168	1.85636	6.56616	0.21426	0.87186	0.64262	0.93391
217	HOMD-21-1-23-43-3	HOMD21123433	76.3931	23.3642	0.242671	0.795477	3.26967	65.8717	1.66192	6.40439	0.21803	0.88038	0.66084	1.15316
218	SQMB-25-3-23-39-3	SQMB25323393	74.1046	25.6661	0.229289	2.08804	2.88725	68.1365	2.40846	5.51571	0.1309	0.7305	0.56283	0.95035
219	BESC-96-22-54-3	BESC9622543	71.0876	28.3821	0.530333	1.47815	2.50466	61.8617	3.08016	6.87741	0.31065	0.93656	0.93332	1.24899
220	BESC-885-26-51-3	BESC88526513	75.1323	24.5148	0.352914	2.08914	3.06477	61.3369	1.89173	6.4447	0.35852	0.99341	0.8734	1.49512
221	GW-9912-35-49-3	GW991235493	68.8678	29.9804	1.15181	12.6783	2.2971	62.0883	2.87814	5.52134	0.63008	1.26511	0.97954	1.29906
222	GLCB-26-3-25-56-3	GLCB26325563	75.6747	23.8871	0.438158	1.5516	3.16802	63.386	2.00021	7.21624	0.23526	0.7289	0.65246	1.27737
223	BESC-802-8-55-3	BESC8028553	69.3506	30.0618	0.587528	3.66849	2.30693	59.9533	3.12584	6.66363	0.4694	1.39249	1.00557	1.27549
224	BESC-155-16-54-3	BESC15516543	69.8491	29.0864	1.06457	4.97334	2.40144	59.085	3.93555	6.71239	0.58983	1.11018	1.05728	1.52386
225	BESC-259-8-42-3	BESC2598423	73.3219	26.3257	0.352372	2.74518	2.78518	62.7451	2.62274	6.77027	0.32071	0.84544	0.64396	1.54065
226	GW-9796-14-52-3	GW979614523	72.0775	27.3741	0.548432	4.33292	2.63306	61.5632	2.40636	7.47059	0.54175	0.9419	0.84139	1.43922
227	BESC-436-25-59-3	BESC43625593	72.1876	27.3522	0.460277	5.04352	2.63919	62.8704	2.17161	6.13009	0.31549	0.99382	1.08698	1.15849
228	BESC-140-34-61-3	BESC14034613	65.6817	32.9933	1.32503	4.86563	1.99076	57.8316	4.24834	6.98787	0.62192	1.3544	1.27912	1.3995
229	BESC-204-25-39-3	BESC20425393	72.6237	26.8091	0.567192	14.5734	2.70892	60.5233	2.6562	5.74784	0.3048	0.51974	0.51944	1.06962
230	GW-9769-26-52-3	GW976926523	70.5396	28.4825	0.977923	5.56179	2.4766	61.2958	3.42534	6.9821	0.52251	1.33579	0.9982	1.5969
231	BESC-205-23-61-3	BESC20523613	74.1349	24.9988	0.866361	3.55175	2.96554	60.8886	7.1035	6.74348	0.47711	0.85577	0.75096	1.46791
232	GW-9906-2-37-3	GW99062373	70.9111	27.6722	1.41674	7.65508	2.56254	59.128	2.14646	6.66593	0.66214	1.10722	0.90054	1.27245
233	BESC-250-3-48-3	BESC2503483	69.1687	29.728	1.10329	4.10518	2.32672	58.9397	2.82454	7.17317	0.48587	1.24686	1.00478	1.24119
234	BESC-145-16-60-3	BESC14516603	71.7062	27.6189	0.674901	5.05531	2.59628	62.4041	2.47187	7.09528	0.3792	1.02012	0.94992	1.39712
235	BESC-399-24-59-3	BESC39924593	72.2195	26.8142	0.966221	4.42165	2.69333	59.9389	2.3238	7.34562	0.52161	1.10497	1.0426	1.58747
236	BESC-105-27-51-3	BESC10527513	68.3494	29.9588	1.69183	14.5495	2.28145	60.2445	2.52649	6.39242	0.44983	1.17386	1.10822	1.37477
237	BESC-280-2-36-3	BESC2802363	68.2791	31.166	0.554897	3.38682	2.19082	61.9765	1.81779	8.57998	0.3377	1.15475	0.78722	1.13131
238	GW-9874-29-53-3	GW987429533	71.3265	27.4344	1.23905	6.55236	2.59989	63.3632	2.84839	7.20482	0.24782	1.13877	0.94944	1.63368
239	BESC-127-7-53-3	BESC1277533	69.9116	28.6598	1.42858	4.87903	2.43936	58.6722	2.43046	7.23805	0.64158	1.06608	1.12476	1.59946
240	BESC-440-3-52-3	BESC4403523	73.1793	25.756	1.0646	4.30548	2.84125	60.9588	2.31707	6.86016	0.39125	0.86899	0.86309	1.65392
241	BESC-278-12-46-3	BESC27812463	70.4591	28.5144	1.02648	4.65359	2.471	61.7327	2.998	7.01722	0.42959	1.0463	0.89702	1.5238
242	BESC-425-35-44-3	BESC42535443	70.5407	28.4767	0.982625	1.55223	2.47713	60.732	2.80083	7.52086	0.38	1.31343	0.98484	1.5884
243	GW-9849-3-46-3	GW98493463	71.3682	27.4563	1.17552	2.72745	2.59934	61.4807	2.3427	7.35443	0.50277	1.28921	1.04763	1.75124
244	BESC-176-30-45-3	BESC17630453	69.5211	29.3834	1.09554	11.9669	2.366	60.7951	2.63003	6.95439	0.55343	1.21654	1.19067	1.38747
245	BESC-211-3-45-3	BESC2113453	75.1241	23.8472	1.02877	1.34512	3.15023	62.2363	2.2083	8.02696	0.30948	1.19214	0.83191	1.39741
246	LILA-26-1-5-57-3	LILA2615573	73.8908	24.8951	1.21404	3.55668	2.96808	60.2587	2.16872	7.11974	0.4253	0.78444	0.81405	1.7161
247	GW-10984-20-60-3	GW1098420603	71.8842	27.0335	1.08222	4.97889	2.65908	59.4341	1.91649	6.75356	0.22003	1.07519	0.9721	1.14576
248	BESC-231-30-38-3	BESC23130383	69.0078	29.7401	1.25212	8.51335	2.32036	58.7604	3.41842	6.82531	0.59936	1.24021	0.84913	1.31982
249	BESC-306-27-49-3	BESC30627493	66.6852	32.9123	0.402448	11.894	2.02615	61.8744	2.29408	7.48411	0.15432	1.09562	0.9485	1.21729
250	GW-9837-33-39-3	GW983733393	73.5398	25.0852	1.37499	2.46744	2.9316	59.3119	2.41912	7.95305	0.58314	1.16124	0.81647	1.5762
251	BESC-186-5-61-3	BESC1865613	70.4666	28.9264	0.606979	3.80369	2.43607	59.294	2.70704	6.65491	0.36413	1.25154	0.97088	1.4172
252	BESC-265-22-51-3	BESC26522513	67.6783	31.3545	0.967273	2.605	2.15849	59.4874	3.75683	7.81379	0.56472	1.34772	1.32519	1.57211
253	BESC-378-24-49-3	BESC37824493	71.1929	27.4804	1.32672	2.38769	2.59068	59.8541	3.06888	7.83445	0.30737	0.97538	0.94588	1.38107
254	GW-9815-25-62-3	GW981525623	69.6684	28.9807	1.35087	1.48115	2.40396	63.4381	2.08944	8.4142	0.16308	0.9884	0.8254	0.91497
257	BESC-338-18-56-3	BESC33818563	72.219	26.7917	0.989383	5.19718	2.69558	62.2157	2.3539	7.02629	0.3547	1.40837	0.89249	1.46181
258	HARB-26-4-16-37-3	HARB26416373	72.7101	26.8221	0.467852	4.17203	2.71083	66.833	0.769906	4.40094	0.29596	1.11976	0.93813	0.74852
259	BESC-328-29-50-3	BESC32829503	68.034	30.6949	1.27116	7.86647	2.21646	60.944	3.29336	6.89821	0.6108	1.57259	1.2946	1.50689
260	BESC-65-11-36-3	BESC6511363	72.4179	26.1572	1.42498	13.6122	2.76857	62.5941	1.86604	6.15351	0.6406	1.0797	0.75829	1.47383
261	GW-9955-28-37-3	GW995528373	71.6406	27.0486	1.31073	2.76219	2.64859	62.0702	1.76942	7.80037	0.60748	1.25754	0.95107	1.51905
262	GW-9785-12-36-3	GW978512363	70.9116	27.9513	1.13713	3.00572	2.53697	57.2896	2.81124	7.65672	0.62787	1.1553	1.1517	1.60356
263	BESC-433-8-53-3	BESC4338533	74.0393	24.7109	1.24982	4.7244	2.99623	64.717	2.48231	6.6605	0.5731	0.95079	0.79282	1.47747
264	BESC-311-22-56-3	BESC31122563	72.6805	27.0124	0.307119	2.48117	2.69063	76.7375	1.70712	6.17878	0	0	0	0
265	SQMC-25-3-11-52-3	SQMC25311523	73.398	25.6746	0.927384	2.92763	2.85878	61.7497	2.59433	6.03478	0.20111	0.7604	0.84415	1.05466
266	BESC-31-24-53-3	BESC3124533	71.0672	28.5989	0.333938	8.49608	2.48497	51.7383	1.85116	3.63487	0	0	0	0
267	BESC-804-13-54-3	BESC80413543	73.0946	25.8438	1.06163	3.09436	2.82832	60.1141	2.27365	7.08118	0.49698	1.07342	0.64401	1.65743
268	GW-11053-11-56-3	GW1105311563	68.8829	30.0661	1.05099	9.42312	2.29104	60.8436	3.69839	6.65364	0.33216	1.36974	0.92161	1.19922
269	BESC-214-16-39-3	BESC21416393	78.4604	21.2136	0.326033	4.99689	3.6986	66.5023	2.17734	6.74992	0.20222	0.93216	0.74776	1.54599
270	GW-9761-12-44-3	GW976112443	70.1897	28.9228	0.88746	5.80283	2.42679	60.1062	3.16984	6.62309	0.32375	1.13637	0.85875	1.08299
271	BESC-252-13-41-3	BESC25213413	79.6265	19.3777	0.995748	6.57425	4.10918	59.7643	6.45189	6.3468	0	0	0	0
272	BESC-27-36-52-3	BESC2736523	72.9434	26.6989	0.357729	7.62775	2.73208	67.5914	3.18408	7.36821	0.25921	0.77631	0.68758	0.77729
273	BESC-73-16-61-3	BESC7316613	77.5503	21.5555	0.894196	2.52725	3.59771	55.3028	1.55862	6.37307	0.52823	1.05133	0.92973	1.08165
274	GW-9816-29-41-3	GW981629413	73.352	25.1957	1.45228	1.8877	2.91129	66.4233	3.68572	7.92616	0.32056	1.13079	0.75019	1.33043
275	BESC-68-16-58-3	BESC6816583	72.1899	25.7494	2.06071	6.07877	2.80356	59.8583	2.62337	7.02657	0.45526	1.26829	0.90399	1.29423
276	GW-9879-4-39-3	GW98794393	79.4795	19.9909	0.52962	10.5842	3.97578	85.0685	3.02206	5.57302	0	0	0	0
277	BESC-374-10-61-3	BESC37410613	73.0097	25.662	1.32827	1.97145	2.84505	55.7098	2.14647	4.93701	0.48776	0.88367	0.82554	1.08633
278	BESC-253-2-60-3	BESC2532603	72.5759	26.35	1.07408	4.02846	2.75431	58.9997	1.6726	6.99479	0.32569	0.93946	0.77428	1.07999
279	BESC-888-13-51-3	BESC88813513	75.1953	24.4316	0.373084	5.23297	3.07779	68.256	1.64628	7.72993	0	0	0	0
280	CHWK-27-2-2-43-3	CHWK2722433	75.7858	23.3476	0.866565	1.69945	3.24598	52.9404	1.38018	4.25506	0.23199	1.13158	0.64225	0.56746
281	LILD-26-4-35-47-3	LILD26435473	74.4221	24.4096	1.16834	5.29283	3.04889	69.1985	2.54006	6.85703	0.28688	0.91104	0.73592	1.18907
282	BESC-844-11-43-3	BESC84411433	81.2928	18.0883	0.618898	2.89664	4.49421	62.2919	2.43315	5.89673	0	0	0	0
283	CMBF-28-2-16-59	CMBF2821659	77.6783	21.6825	0.639154	2.70094	3.58253	68.125	3.14574	7.61437	0.19154	0.77676	0.54068	1.29614
284	BESC-453-5-47-3	BESC4535473	70.8871	27.5649	1.54799	3.14588	2.57165	57.1743	3.11948	7.21032	0.68216	1.20592	0.98859	1.49803
285	BESC-147-3-61-3	BESC1473613	70.5435	27.5024	1.95414	3.5076	2.56499	58.1234	2.36536	7.44977	0.70775	1.06588	0.87069	1.48301
286	GW-10955-4-58-3	GW109554583	70.9356	27.3397	1.72469	2.10349	2.5946	59.5164	2.86188	7.38087	0.6073	1.35281	0.734	1.39797
287	FILLER-18-58-3	FILLER18583	70.19	27.9113	1.89876	1.06021	2.51475	57.676	2.82717	7.8403	0.61964	1.25269	0.91773	1.55587
288	BESC-393-29-38-3	BESC39329383	70.496	29.0346	0.469425	2.2359	2.428	65.5002	2.75809	5.97297	0	0	0	0
289	BESC-434-17-50-3	BESC43417503	79.198	20.4385	0.36349	1.92195	3.87494	54.8399	1.60827	5.27906	0.21384	0.97915	0.75102	1.19947
290	BESC-417-3-55-3	BESC4173553	73.4878	25.2208	1.29135	2.37667	2.91377	64.6085	3.06034	6.39325	0.33768	1.414	0.91057	1.52495
291	HRSO-27-2-3-58	HRSO272358	77.8498	21.1272	1.02298	5.67972	3.68482	67.9094	2.49096	7.34639	0.23244	1.17079	0.5546	1.22557
292	NHTB-27-1-32-39-3	NHTB27132393	73.074	26.158	0.768071	2.69743	2.79356	61.5268	1.98651	6.89983	0.30983	1.18783	0.80914	1.03446
293	SQMA-25-2-13-45-3	SQMA25213453	71.9883	26.8722	1.13951	3.75052	2.67891	65.5262	1.76397	6.97692	0.27702	0.75347	0.77442	0.81822
294	BESC-90-1642-3	BESC9016423	82.7551	16.6888	0.556131	9.19805	4.95873	80.635	2.3783	5.01116	0	0	0	0
295	GW-7977-17-40-3	GW797717403	71.7129	27.5803	0.706741	4.65176	2.60015	65.0457	2.48575	7.40039	0.21715	0.92719	1.15293	0.85202
296	BESC-151-12-51-3	BESC15112513	71.415	28.051	0.533934	4.30329	2.5459	55.5996	1.57417	7.57853	0.27953	0.96992	0.87635	1.13661
297	BESC-860-4-48-3	BESC8604483	76.3791	22.1672	1.45365	8.66759	3.44559	66.9878	2.33172	6.29011	0.28084	0.8564	0.73942	1.22784
298	BESC-39-6-45-3	BESC396453	71.9683	26.1277	1.90404	4.05033	2.75448	58.5263	2.25407	7.8742	0.70396	1.15929	0.88351	1.29261
299	BESC-114-6-40-3	BESC1146403	78.0597	21.5248	0.415494	5.24889	3.6265	66.4836	2.07055	6.63749	0.32581	0.7544	0.64829	1.07449
300	GW-7984-9-52-3	GW79849523	71.2074	28.0785	0.714112	3.3556	2.53601	65.1143	2.30987	7.16942	0.58724	1.03828	0.75063	1.30349
301	BESC-304-8-45-3	BESC3048453	70.3487	29.4148	0.236538	2.18608	2.39161	62.1008	1.72075	5.88037	0.29175	1.17768	0.94791	1.16276
302	BESC-467-30-54-3	BESC46730543	75.0685	23.5498	1.38167	5.24467	3.18764	62.6656	2.17957	6.87833	0.58014	0.84041	0.74171	1.65269
303	BESC-887-37-48-3	BESC88737483	71.4875	28.1572	0.35533	5.33362	2.53887	59.7235	1.58816	7.44993	0.64622	1.34556	0.79705	1.38797
304	GW-9770-12-45-3	GW977012453	70.4043	28.6996	0.896079	6.99385	2.45314	63.3362	2.2724	7.02926	0.62969	1.32655	0.99135	1.69101
305	GW-10986-23-36-3	GW1098623363	70.1903	28.7103	1.09942	8.88627	2.44478	59.4104	2.20804	7.0272	0.57637	1.11459	1.17245	1.5371
306	GW-9773-27-61-3	GW977327613	75.1956	23.6413	1.16312	4.27673	3.18069	61.588	2.05284	7.18678	0.5308	1.08902	0.88454	1.6287
307	GW-11022-29-56-3	GW1102229563	70.0129	29.1712	0.815939	2.91096	2.40007	60.0608	3.20942	6.4102	0.6185	1.18995	1.01101	1.5938
308	BESC-437-5-49-3	BESC4375493	73.5204	25.6023	0.877297	5.13801	2.87163	59.4226	2.15665	7.25541	0.60725	1.17818	0.85622	1.54085
309	BESC-388-8-57-3	BESC3888573	68.0345	31.3397	0.625741	5.0077	2.17087	60.0225	2.68802	7.11513	0.68428	1.08583	1.279	1.46574
310	KLNG-20-6-13-59-3	KLNG20613593	66.5255	32.7903	0.684144	9.99342	2.02881	59.4723	2.80297	6.17959	0.75807	1.37931	1.14913	1.45062
311	GW-9588-35-37-3	GW958835373	73.5088	26.2915	0.19967	2.93789	2.79592	61.9851	2.91703	6.89567	0.22713	0.70133	0.76178	1.34682
312	GW-9820-19-39-3	GW982019393	67.8234	31.6536	0.523018	4.85033	2.14267	61.5663	3.27452	6.85023	0.61907	1.19465	0.8027	1.26481
313	FNYI-28-5-23-60-3	FNYI28523603	78.2282	21.4248	0.346953	4.06385	3.65129	62.9295	1.57077	6.55929	0.5599	0.82214	0.84438	1.5251
314	GW-9828-22-53-3	GW982822533	73.9371	25.4163	0.646531	5.44187	2.90904	62.2857	2.33906	7.29171	0.45912	1.08413	0.98445	1.63348
315	WELC-27-2-8-60-3	WELC2728603	75.9785	23.5393	0.482204	0.961282	3.22773	68.3241	3.08058	8.24602	0.30215	0.96454	0.63714	1.29884
317	GW-11001-29-36-3	GW1100129363	75.3158	24.2208	0.463394	9.23407	3.10955	66.022	1.42033	6.05513	0.37249	1.02945	0.83671	1.3527
318	GW-9759-35-54-3	GW975935543	75.7213	23.3993	0.879444	6.12572	3.23605	62.4921	1.89199	7.02419	0.40187	1.0127	0.76638	1.51293
319	GW-9818-13-53-3	GW981813533	73.9598	25.2541	0.786087	4.81408	2.92863	61.7922	2.2946	7.14542	0.61207	1.14535	0.70562	1.64993
320	BESC-884-35-60-3	BESC88435603	73.2436	26.1203	0.636078	2.92548	2.80409	60.7951	2.54921	7.45349	0.51037	1.05274	0.9675	1.71904
321	BESC-118-37-59-3	BESC11837593	66.7057	32.4779	0.816356	12.2679	2.05388	60.4589	3.03062	7.36439	0.64225	1.24068	1.11148	1.28254
322	BESC-53-16-55-3	BESC5316553	76.0668	22.8038	1.12934	5.47047	3.33571	62.1738	1.98711	6.72339	0.46189	0.9322	0.87587	1.63672
323	GW-9832-7-37-3	GW98327373	71.5185	27.9209	0.560514	4.50526	2.56147	61.5204	2.5855	7.17865	0.57425	1.22481	1.0817	1.65726
324	BESC-192-25-58-3	BESC19225583	74.2982	25.064	0.637745	5.12254	2.96434	61.9602	3.03437	7.41148	0.49662	0.9589	1.15474	1.26098
325	LILD-26-5-17-45-3	LILD26517453	75.3546	24.224	0.421413	1.41793	3.11075	63.8889	1.98426	5.97318	0.38265	0.97496	0.76584	1.36253
327	BESC-396-29-45-3	BESC39629453	73.0665	26.0584	0.875047	3.16246	2.80395	62.997	2.19989	7.40302	0.74258	0.90661	0.9328	1.91468
328	MCMN-27-5-33-45-3	MCMN27533453	73.0306	26.453	0.516353	5.06898	2.76077	64.2824	2.25923	6.95405	0.42136	0.80395	0.81233	1.21283
329	KLNE-20-3-13-57-3	KLNE20313573	70.1077	29.4394	0.452936	0.954958	2.38143	61.5037	1.69763	6.69472
330	BESC-60-35-40-3	BESC6035403	72.0436	27.1342	0.822105	4.51444	2.65508	60.8824	2.36223	6.75202	0.34357	0.95375	0.84062	1.34896
331	GW-9779-16-49-3	GW977916493	73.2176	25.5626	1.21983	5.33288	2.86425	62.7872	2.57776	6.70416	0.52355	1.27296	0.9612	1.61699
332	BESC-112-20-47-3	BESC11220473	69.2092	29.8099	0.980916	10.5492	2.32168	61.2005	2.26359	6.83274	0.73185	1.19665	1.02779	1.59686
333	BESC-185-25-48-3	BESC18525483	78.4994	20.7169	0.783702	2.95157	3.78914	62.4205	1.67114	7.66808	0.45465	1.11772	0.81749	1.80984
334	GW-9885-17-37-3	GW988517373	72.6601	26.4377	0.902214	1.92005	2.74835	60.2945	2.28827	7.31788	0.80185	1.09057	0.8728	1.68319
335	BESC-427-10-50-3	BESC42710503	70.67	28.3968	0.933245	11.0491	2.48866	61.0964	2.46363	6.86642	0.59315	1.16716	1.06222	1.53853
336	GW-9806-4-49-3	GW98064493	68.7927	30.5307	0.676598	3.58299	2.25323	62.7967	2.96402	7.2927	0.67823	1.31486	1.29596	1.68018
337	BESC-167-18-59-3	BESC16718593	74.0884	25.0745	0.83712	4.19496	2.95473	61.6152	2.20465	7.25197	0.63225	1.06439	0.74099	1.70819
338	BESC-217-30-59-3	BESC21730593	74.9513	24.3178	0.730935	5.13085	3.08216	61.9439	2.20697	7.3908	0.62969	1.04548	0.98251	1.63986
339	BESC-5-17-51-3	BESC517513	73.4551	25.6716	0.873287	3.45448	2.86134	60.8645	2.1772	7.77631	0.70521	1.0278	1.04191	1.78289
340	BESC-71-12-43-3	BESC7112433	69.057	29.9782	0.964744	7.88213	2.30357	61.1002	2.92894	7.23705	0.81488	1.34192	1.12095	1.59728
341	GW-9852-16-57-3	GW985216573	74.0421	25.3787	0.579205	4.82995	2.91749	61.3595	2.24111	7.55753	0.67356	1.07056	0.90371	1.72981
342	GLCB-26-4-9-47-3	GLCB2649473	74.5078	24.8036	0.68859	2.00593	3.00392	62.9667	2.57785	6.90738	0.58196	0.92187	0.89123	1.63093
343	BESC-838-28-47-3	BESC83828473	62.6506	36.7075	0.641905	18.3902	1.70675	60.8756	3.00146	5.55081	1.15474	1.19742	1.14478	1.22249
344	GW-9911-30-36-3	GW991130363	72.4656	26.9796	0.554858	6.46345	2.68594	63.7273	2.24024	6.61427	0.49476	0.9491	0.80061	1.70378
345	BESC-323-19-51-3	BESC32319513	72.8483	26.8657	0.285964	3.78914	2.71157	64.2578	2.69881	7.19445	0.65964	0.97168	0.75281	1.57767
346	BESC-221-25-51-3	BESC22125513	73.1812	26.3776	0.441198	5.20048	2.77437	63.6886	2.66109	7.43403	0.68827	1.04391	0.77299	1.91463
347	BESC-874-19-47-3	BESC87419473	66.4361	32.7183	0.845539	6.68453	2.03055	61.3459	3.25546	7.76651	0.85939	1.44601	1.04331	1.54879
348	GW-9968-33-38-3	GW996833383	69.508	29.9934	0.498595	4.03226	2.31744	61.0882	2.81647	7.22642	0.53397	1.02934	0.81509	1.33306
349	BESC-398-12-40-3	BESC39812403	70.2924	29.2389	0.468681	3.42847	2.40407	63.481	2.74525	7.30182	0.76532	1.19818	0.79042	1.63165
350	KLND-20-2-17-48-3	KLND20217483	77.5287	22.2422	0.229077	1.45652	3.48566	63.942	2.10051	6.52955	0.32247	0.89969	0.67462	1.33916
351	BESC-418-7-42-3	BESC4187423	74.7055	24.8551	0.439383	5.3173	3.00564	63.1049	1.90371	7.33244	0.45758	1.11208	0.91952	1.43803
352	BESC-443-9-36-3	BESC4439363	70.7203	28.6256	0.654052	3.70586	2.47052	60.7645	2.69533	7.61047	0.80635	1.24972	0.9731	1.54828
353	BESC-834-12-42-3	BESC83412423	76.3467	23.3652	0.288105	4.32563	3.26754	61.9453	1.43446	6.23907	0.44875	0.71834	0.57874	1.19082
354	DENA-17-3-33-36-3	DENA17333363	76.5057	22.9164	0.577861	1.10336	3.33847	64.9684	2.1046	7.77071	0.46498	0.90149	0.48384	1.78128
355	BESC-272-8-59-3	BESC2728593	70.2002	28.8917	0.908098	8.66495	2.42978	61.0285	2.54442	7.00485	0.56688	1.3534	0.80225	1.51881
356	BESC-457-33-40-3	BESC45733403	69.9391	29.1121	0.948825	2.84083	2.40241	62.5096	2.70788	7.26694	0.66608	1.17989	0.71843	1.43801
357	BESC-411-9-46-3	BESC4119463	72.8606	26.8958	0.243646	3.74893	2.70899	62.3443	2.2973	7.06581	0.48131	0.96515	0.74153	1.58844
358	BESC-463-18-52-3	BESC46318523	74.0466	25.5252	0.428252	3.18082	2.90093	63.6036	2.05284	7.56513	0.30792	0.82529	0.67093	1.61452
359	BESC-34-9-37-3	BESC349373	71.2114	28.415	0.373626	6.32339	2.50612	62.7845	2.56871	6.76891	0.51253	0.92877	0.77575	1.43593
360	GW-9967-29-40-3	GW996729403	70.1006	29.2552	0.644215	11.9346	2.39618	64.8524	2.04263	6.10344	0.6554	1.42358	0.98267	1.55762
361	BESC-349-18-61-3	BESC34918613	75.0043	24.5716	0.424084	3.25008	3.05248	63.8654	1.842	7.03254	0.45142	1.02787	0.64134	1.52242
362	BESC-99-33-43-3	BESC9933433	66.2203	33.1901	0.589607	12.0799	1.99518	61.329	2.39981	6.53973	0.86273	1.18144	0.92181	1.49022
363	BESC-95-35-59-3	BESC9535593	65.0336	34.3217	0.644665	11.1643	1.89483	63.0125	2.69793	6.19892	0.6848	1.11805	0.75199	1.21807
364	GW-11035-24-36-3	GW1103524363	65.1883	34.453	0.358665	10.6087	1.89209	62.5259	2.94801	7.28882	0.54124	1.27283	1.06934	1.16654
366	BESC-334-9-60-3	BESC3349603	70.5105	28.7746	0.714903	3.56707	2.45044	62.0084	2.67456	7.94612	0.65868	1.36526	0.91579	1.53253
368	BESC-422-19-50-3	BESC42219503	73.7846	25.2889	0.926498	3.80314	2.91767	63.3605	2.59041	7.52232	0.66252	1.08602	0.66561	1.91381
369	GW-9774-26-37-3	GW977426373	71.5602	27.8133	0.626402	11.5732	2.57287	61.3367	1.93009	7.11054	0.42668	0.92923	0.80285	1.71807
370	BESC-227-9-50-3	BESC2279503	67.0546	32.4391	0.506268	6.21375	2.06709	64.8769	3.81995	7.33367	0.65815	0.88731	0.74502	1.67208
371	CHWJ-27-1-7-61-3	CHWJ2717613	74.1468	25.313	0.540144	4.40547	2.9292	64.9431	1.82918	7.7142	0.6311	0.97795	0.70443	1.59168
372	HOMC-21-4-10-56-3	HOMC21410563	76.2421	23.3745	0.383374	2.03958	3.26176	62.8724	2.61393	8.22102	0.58019	0.8181	0.82581	1.61423
373	GW-9783-29-54-3	GW978329543	71.737	27.8248	0.438132	4.73006	2.57817	61.5486	2.70206	7.60934	0.46683	0.96852	0.70646	1.28222
374	BESC-212-30-39-3	BESC21230393	73.2873	25.8384	0.874263	4.32641	2.83637	63.206	2.24337	7.73567	0.49387	0.99334	0.7989	1.82087
375	BESC-139-28-48-3	BESC13928483	71.496	27.796	0.708049	6.05509	2.57217	62.6998	2.57837	7.68567	0.67435	1.04937	0.88742	1.47354
376	GW-11031-4-60-3	GW110314603	70.379	29.1014	0.519602	3.40072	2.4184	60.713	3.02694	7.79373	0.72258	1.00749	0.84005	1.59237
377	BESC-454-5-38-3	BESC4545383	71.6381	28.0984	0.263456	8.99754	2.54954	62.3949	2.96287	7.41508	0.69989	1.13335	0.8514	1.50355
378	BESC-807-12-37-3	BESC80712373	69.3263	29.7357	0.938021	12.2087	2.33142	63.0017	2.50067	7.60769	0.75776	0.91338	0.79385	1.78711
379	BESC-430-36-60-3	BESC43036603	75.3928	24.0162	0.590993	4.00125	3.13925	62.9344	2.02805	7.28265	0.67298	1.00038	0.65635	1.78786
380	BESC-66-19-44-3	BESC6619443	72.4275	27.243	0.329555	5.75819	2.65858	64.0472	2.61972	7.75921	0.66495	0.95844	0.62225	1.71539
381	SKWE-24-5-15-57-3	SKWE24515573	74.5088	25.0562	0.434985	3.58796	2.97367	63.6497	2.33472	7.36024	0.68562	1.05569	0.59102	1.8484
382	LILC-26-2-25-41-3	LILC26225413	74.8219	25.0624	0.115707	1.70944	2.98542	59.7167	2.28971	6.58981	0.28297	0.92074	0.69822	1.48453
383	GW-10999-26-43-3	GW1099926433	73.1449	26.5754	0.279685	4.96848	2.75235	63.7207	2.52688	7.53235	0.52097	1.24167	0.96046	1.45273
384	MCMN-27-3-14-36-3	MCMN27314363	71.6353	28.0156	0.349052	4.47173	2.55698	63.0794	2.73014	7.96424	0.82259	1.01781	0.82327	1.74021
385	BESC-342-31-55-3	BESC34231553	73.5476	26.1199	0.332491	2.44052	2.81577	60.9893	2.25719	7.44591	0.43099	0.72399	0.72886	1.3814
386	SQMB-25-4-15-51-3	SQMB25415513	74.7524	24.778	0.46963	3.13608	3.01689	62.5853	2.32592	7.62041	0.52114	0.78219	0.65748	1.59701
387	BESC-275-9-51-3	BESC2759513	70.468	29.3763	0.155713	4.08302	2.39881	63.954	2.74922	7.72034	0.77664	1.0809	0.89845	1.62575
388	BESC-352-19-53-3	BESC35219533	74.5156	25.2327	0.25174	3.48005	2.95314	65.4833	2.20224	7.597	0.49447	1.04459	0.8216	1.64442
389	BESC-827-23-22-1	BESC82723221	71.387	28.1793	0.433695	5.14565	2.53332	62.1582	2.63759	7.39995	0.55326	0.82517	0.64498	1.61411
390	SLMC-28-1-31-11-1	SLMC28131111	74.5461	25.0545	0.399364	4.97796	2.97536	62.8398	2.28998	7.71853	0.60297	0.97332	0.76607	1.48398
391	BESC-20-5-55-3	BESC205553	70.5743	28.9497	0.476019	12.3116	2.43783	62.9397	2.62722	7.02149	0.52288	1.04216	0.72745	1.59795
392	GW-11019-10-40-3	GW1101910403	73.7927	25.986	0.221335	5.64727	2.83971	62.1009	2.12168	7.26629	0.65165	0.98302	0.81226	1.64701
393	CMBF-28-1-26-39-3	CMBF28126393	76.6312	22.7761	0.592751	3.31984	3.36455	63.8407	1.90871	6.8499	0.49899	0.94793	0.68071	1.73492
394	BESC-291-29-42-3	BESC29129423	72.0389	27.3363	0.624736	9.13346	2.63528	63.2945	2.27651	7.00211	0.63884	1.1229	0.92244	1.47548
395	BESC-98-23-41-3	BESC9823413	71.0897	28.5993	0.311008	2.00638	2.48571	60.7614	3.0082	7.42423	0.56649	1.06821	0.84472	1.39865
396	BESC-866-27-48-3	BESC86627483	71.3294	28.5305	0.140115	3.95274	2.50011	61.6692	2.01492	7.09858	0.4501	1.07005	0.59193	1.20726
397	SLMC-28-1-27-39-3	SLMC28127393	75.3697	24.3918	0.238453	4.24317	3.08996	63.1543	1.70302	7.32757	0.33679	0.70835	0.61419	1.65765
398	GW-10998-5-43-3	GW109985433	72.2865	26.5486	1.16485	6.80961	2.72279	63.5259	2.12494	6.72988	0.72274	0.7224	0.64445	1.62788
399	BESC-193-29-57-3	BESC19329573	71.291	28.3624	0.346585	8.22108	2.51358	62.0668	2.23248	6.61635	0.72856	1.06273	0.81851	1.16893
400	BESC-80-29-44-3	BESC8029443	78.9996	20.8127	0.187711	1.22225	3.79575	70.1319	2.06583	5.83434	0.42729	0.68964	0.45915	1.28528
401	HARC-26-2-20-51-3	HARC26220513	76.3262	23.0795	0.594223	4.16304	3.3071	64.0331	1.88391	7.65504	0.55488	0.82447	0.62728	1.59995
402	BESC-75-19-59-3	BESC7519593	77.0852	22.5228	0.392043	6.24148	3.42254	59.8869	1.91857	6.6656	0.50123	0.75768	0.52958	1.78729
403	BESC-267-30-51-3	BESC26730513	73.394	26.2637	0.342283	4.12274	2.79451	60.4948	2.34002	6.80284	0.47534	0.84217	0.69921	1.95325
404	GW-10988-22-7-1	GW109882271	68.7455	30.315	0.93945	6.26627	2.2677	58.4249	2.5305	6.09929	0.50869	0.87981	0.92373	1.68771
405	BESC-867-28-14-1	BESC86728141	76.7201	22.8082	0.471671	4.25917	3.36371	60.8823	2.2311	6.03837	0.36912	0.68603	0.4349	1.81348
406	BESC-352-24-12-1	BESC35224121	72.5705	26.808	0.62154	6.67411	2.70705	60.1502	2.48658	6.32323	0.55823	0.75704	0.73617	1.70207
407	HOPF-27-1-9-56-3	HOPF2719563	75.387	23.9456	0.667422	3.44767	3.14826	63.898	2.21075	7.15921	0.58668	0.7615	0.66471	1.84793
408	BESC-827-7-50-3	BESC8277503	71.1013	28.1191	0.779583	4.4824	2.52858	62.1182	2.52757	7.06221	0.77227	1.14639	0.82651	1.57325
409	BESC-348-34-35-3	BESC34834353	70.8241	28.5896	0.586288	5.27525	2.47727	63.0602	2.40465	6.76805	0.44643	0.89801	0.64114	1.65016
410	LILA-26-5-31-12-1	LILA26531121	78.4384	21.1926	0.368976	3.46954	3.70122	65.7593	1.81359	6.72961	0.34599	0.75838	0.44761	1.57721
411	BESC-35-24-7-1	BESC352471	75.9353	23.7683	0.296438	3.77439	3.19481	64.592	1.90438	7.78883	0.41354	0.63008	0.30007	1.55262
412	BESC-54-27-4-1	BESC542741	74.1264	25.6168	0.25681	8.20497	2.89366	63.7159	2.73052	7.3094	0.48938	0.77804	0.67399	1.69573
413	BESC-896-33-41-3	BESC89633413	72.4226	27.1875	0.389972	6.91643	2.66382	65.3866	2.47735	6.70449	0.59287	0.99573	0.82736	1.74223
414	BESC-32-14-34-3	BESC3214343	72.0346	27.6532	0.312141	3.28985	2.60493	62.392	2.65734	7.55514	0.4639	1.0583	0.63769	1.51958
415	BESC-896-23-8-1	BESC8962381	70.8195	28.6027	0.577792	9.73419	2.47597	62.7696	2.52167	6.29221	0.76797	1.04783	0.95603	1.41914
417	BESC-267-25-9-1	BESC2672591	72.7877	26.7965	0.415783	5.60427	2.71631	63.1672	2.35733	7.59548	0.61021	0.82483	0.78215	1.73508
