# Supplementary material for: Novel candidate genes for lignin structure identified through genome-wide association study of naturally varying Populus trichocarpa
Source: Front Plant Sci. 2023 May 5;14:1153113. doi: 10.3389/fpls.2023.1153113 (PMC10197963; doi:10.3389/fpls.2023.1153113)
Supplement: Supplementary file 4 [file Table_3.xlsx]

## Sheet: Sheet1
Geneid	alias	function	ref
Potri.006G126800	PtrPAL1	phenylpropanoids	Shi et al., 2010
Potri.008G038200	PtrPAL2	phenylpropanoids	Shi et al., 2010
Potri.016G091100	PtrPAL3	phenylpropanoids	Shi et al., 2010
Potri.010G224100	PtrPAL4	phenylpropanoids	Shi et al., 2010
Potri.010G224200	PtrPAL5	phenylpropanoids	Shi et al., 2010
Potri.013G157900	PtrC4H1	phenylpropanoids	Shi et al., 2010
Potri.019G130700	PtrC4H2	phenylpropanoids	Shi et al., 2010
Potri.018G094200	Ptr4CL2	phenylpropanoids	Shi et al., 2010
Potri.001G036900	Ptr4CL3	phenylpropanoids	Shi et al., 2010
Potri.019G049500	Ptr4CL4	phenylpropanoids	Shi et al., 2010
Potri.003G188500	Ptr4CL5	phenylpropanoids	Shi et al., 2010
Potri.001G055700	Ptr4CL6	phenylpropanoids	Shi et al., 2010
Potri.005G248500	Ptr4CL7	phenylpropanoids	Shi et al., 2010
Potri.003G099700	Ptr4CL9	phenylpropanoids	Shi et al., 2010
Potri.017G112800	Ptr4CL10	phenylpropanoids	Shi et al., 2010
Potri.004G102000	Ptr4CL11	phenylpropanoids	Shi et al., 2010
Potri.017G033600	Ptr4CL12	phenylpropanoids	Shi et al., 2010
Potri.010G057000	Ptr4CL14	phenylpropanoids	Shi et al., 2010
Potri.012G094800	Ptr4CL15	phenylpropanoids	Shi et al., 2010
Potri.003G183900	PtrHCT1	phenylpropanoids	Shi et al., 2010
Potri.018G105500	PtrHCT2	phenylpropanoids	Shi et al., 2010
Potri.018G104800	PtrHCT3	phenylpropanoids	Shi et al., 2010
Potri.001G042900	PtrHCT6	phenylpropanoids	Shi et al., 2010
Potri.016G031100	PtrC3H2	phenylpropanoids	Shi et al., 2010
Potri.006G033300	PtrC3H3	phenylpropanoids	Shi et al., 2010
Potri.009G099800	PtrCCoAOMT1	phenylpropanoids	Shi et al., 2010
Potri.001G304800	PtrCCoAOMT2	phenylpropanoids	Shi et al., 2010
Potri.008G136600	PtrCCoAOMT3	phenylpropanoids	Shi et al., 2010
Potri.010G104400	PtrCCoAOMT4	phenylpropanoids	Shi et al., 2010
Potri.018G070300	PtrCCoAOMT5	phenylpropanoids	Shi et al., 2010
Potri.003G181400	PtrCCR2	phenylpropanoids	Shi et al., 2010
Potri.004G230900	PtrCCR8	phenylpropanoids	Shi et al., 2010
Potri.009G076300	PtrCCR9	phenylpropanoids	Shi et al., 2010
Potri.002G004100	PtrCCR10	phenylpropanoids	Shi et al., 2010
Potri.002G004500	PtrCCR11	phenylpropanoids	Shi et al., 2010
Potri.005G117500	PtrCAld5H1	phenylpropanoids	Shi et al., 2010
Potri.007G016400	PtrCAld5H2	phenylpropanoids	Shi et al., 2010
Potri.009G123600	PtrCAld5H3	phenylpropanoids	Shi et al., 2010
Potri.015G003100	PtrCOMT1	phenylpropanoids	Shi et al., 2010
Potri.012G006400	PtrCOMT2	phenylpropanoids	Shi et al., 2010
Potri.014G106600	PtrCOMT3	phenylpropanoids	Shi et al., 2010
Potri.002G180600	PtrCOMT4	phenylpropanoids	Shi et al., 2010
Potri.002G180700	PtrCOMT5	phenylpropanoids	Shi et al., 2010
Potri.011G150500	PtrCOMT6	phenylpropanoids	Shi et al., 2010
Potri.006G120000	PtrCOMT7	phenylpropanoids	Shi et al., 2010
Potri.011G059500	PtrCOMT8	phenylpropanoids	Shi et al., 2010
Potri.004G050400	PtrCOMT9	phenylpropanoids	Shi et al., 2010
Potri.004G050500	PtrCOMT10	phenylpropanoids	Shi et al., 2010
Potri.011G059600	PtrCOMT11	phenylpropanoids	Shi et al., 2010
Potri.013G120800	PtrCOMT13	phenylpropanoids	Shi et al., 2010
Potri.013G121300	PtrCOMT17	phenylpropanoids	Shi et al., 2010
Potri.013G121400	PtrCOMT18	phenylpropanoids	Shi et al., 2010
Potri.013G122500	PtrCOMT19	phenylpropanoids	Shi et al., 2010
Potri.019G102900	PtrCOMT24	phenylpropanoids	Shi et al., 2010
Potri.001G451100	PtrCOMT25	phenylpropanoids	Shi et al., 2010
Potri.009G095800	PtrCAD1	phenylpropanoids	Shi et al., 2010
Potri.016G078300	PtrCAD2	phenylpropanoids	Shi et al., 2010
Potri.009G063300	PtrCAD4	phenylpropanoids	Shi et al., 2010
Potri.009G062800	PtrCAD5	phenylpropanoids	Shi et al., 2010
Potri.009G063400	PtrCAD6	phenylpropanoids	Shi et al., 2010
Potri.001G268600	PtrCAD7	phenylpropanoids	Shi et al., 2010
Potri.006G199100	PtrCAD8	phenylpropanoids	Shi et al., 2010
Potri.001G307200	PtrCAD10	phenylpropanoids	Shi et al., 2010
Potri.002G018300	PtrCAD12	phenylpropanoids	Shi et al., 2010
Potri.003G196700	PtrCAD13	phenylpropanoids	Shi et al., 2010
Potri.016G023300	PtrCAD14	phenylpropanoids	Shi et al., 2010
Potri.011G148200	PtrCAD15	phenylpropanoids	Shi et al., 2010
Potri.006G078100	C4H_like	phenylpropanoids	Sundell et al., 2017
Potri.018G146100	C4H_like	phenylpropanoids	Sundell et al., 2017
Potri.018G104700	HCT_like	phenylpropanoids	Sundell et al., 2017
Potri.016G031000	C3H_like	phenylpropanoids	Sundell et al., 2017
Potri.001G175000	CSE_like	phenylpropanoids	Sundell et al., 2017
Potri.003G059200	CSE_like	phenylpropanoids	Sundell et al., 2017
Potri.006G169600	4CL_like	phenylpropanoids	Sundell et al., 2017
Potri.006G169700	4CL_like	phenylpropanoids	Sundell et al., 2017
Potri.008G136700	CCoAOMT_like	phenylpropanoids	Sundell et al., 2017
Potri.001G045500	CCR_like	phenylpropanoids	Sundell et al., 2017
Potri.001G046100	CCR_like	phenylpropanoids	Sundell et al., 2017
Potri.001G046400	CCR_like	phenylpropanoids	Sundell et al., 2017
Potri.002G076800	COMT_like	phenylpropanoids	Sundell et al., 2017
Potri.014G106500	COMT_like	phenylpropanoids	Sundell et al., 2017
Potri.016G101600	COMT_like	phenylpropanoids	Sundell et al., 2017
Potri.011G148100	CAD_like	phenylpropanoids	Sundell et al., 2017
Potri.005G243700	CAD_like	phenylpropanoids	Sundell et al., 2017
Potri.001G300000	CAD_like	phenylpropanoids	Sundell et al., 2017
Potri.009G063100	CAD_like	phenylpropanoids	Sundell et al., 2017
