# Supplementary material for: Novel candidate genes for lignin structure identified through genome-wide association study of naturally varying Populus trichocarpa
Source: Front Plant Sci. 2023 May 5;14:1153113. doi: 10.3389/fpls.2023.1153113 (PMC10197963; doi:10.3389/fpls.2023.1153113)
Supplement: Supplementary file 5 [file Table_5.xlsx]

## Sheet: log6
Chr	Pos	P-value	-log10(p-value)	Phenotype	Gene ID	Gene Start	Gene End	Orientation	Type	Annot
Chr07	3622759	9.27068e-07	6.03289	B-5_raw.txt	Potri.007G042200	3597043	3599259	+	3_prime	['PF01734', 'PTHR32176', 'KOG0513', '', '', 'GO:0006629', 'AT4G37070.2', 'AtPLAIVA,PLA IVA,PLP1', 'Acyl transferase/acyl hydrolase/lysophospholipase superfamily protein']
Chr07	3622759	9.27068e-07	6.03289	B-5_raw.txt	Potri.007G042300	3624638	3626275	+	5_prime	['PF02234', 'PTHR10265,PTHR10265:SF23', '', '', '', 'GO:0007050,GO:0005634,GO:0004861', 'AT3G50630.1', 'ICK2,KRP2', 'KIP-related protein 2']
Chr11	1901208	3.2541e-07	6.48757	B-5_raw.txt	Potri.011G022700	1895186	1895461	+	3_prime
Chr11	1901208	3.2541e-07	6.48757	B-5_raw.txt	Potri.011G022800	1907024	1912645	+	5_prime	['PF14531', 'PTHR23257,PTHR23257:SF475', 'KOG0192', '2.7.11.1', '', '', 'AT1G62400.1', 'HT1', 'Protein kinase superfamily protein']
scaffold_20	54866	5.00799e-09	8.30034	B-5_raw.txt	Potri.T000400	42491	44450	+	3_prime	['PF01397,PF03936', 'PTHR31225,PTHR31225:SF6', '', '4.2.3.8', '', 'GO:0016829,GO:0010333,GO:0008152,GO:0000287', 'AT5G23960.2', 'ATTPS21,TPS21', 'terpene synthase 21']
scaffold_20	54866	5.00799e-09	8.30034	B-5_raw.txt	Potri.T000500	66120	67673	-	3_prime	['PF03936,PF01397', 'PTHR31225,PTHR31225:SF16', '', '4.2.3.111', '', 'GO:0016829,GO:0010333,GO:0000287,GO:0008152', 'AT4G16740.2', 'ATTPS03,TPS03', 'terpene synthase 03']
scaffold_33	266051	6.69785e-07	6.17406	B-5_raw.txt	Potri.T031700	162908	166025	-	5_prime	['', 'PTHR33621,PTHR33621:SF2', '', '', '', '', 'AT3G03130.1']
scaffold_33	266051	6.69785e-07	6.17406	B-5_raw.txt	Potri.T031800	286887	287644	-	3_prime	['PF14392,PF14111', 'PTHR31286,PTHR31286:SF2', '', '', '', '', 'AT2G01050.1', '', 'zinc ion binding;nucleic acid binding']
Chr17	13508080	9.46762e-07	6.02376	B-5_raw.txt	Potri.017G122000	13506378	13508765	+	in_gene	['PF03492', 'PTHR31009,PTHR31009:SF14', '', '2.1.1.50', '', 'GO:0008168', 'AT5G37970.1', '', 'S-adenosyl-L-methionine-dependent methyltransferases superfamily protein']
Chr16	10864538	7.30915e-07	6.13613	B-5_raw.txt	Potri.016G107100	10846853	10848236	-	5_prime	['', 'PTHR35117', '', '', '', '', 'AT2G37960.1']
Chr16	10864538	7.30915e-07	6.13613	B-5_raw.txt	Potri.016G107200	10866407	10867683	+	5_prime	['PF00139', 'PTHR32401,PTHR32401:SF7', '', '2.7.11.1', '', 'GO:0030246', 'AT5G01090.1', '', 'Concanavalin A-like lectin family protein']
Chr09	8234517	7.06726e-07	6.15075	B-5_raw.txt	Potri.009G089200	8225442	8230103	+	3_prime	['PF00400', 'PTHR10971', 'KOG1036', '', 'K02180', 'GO:0005515', 'AT3G19590.1', 'BUB3.1', 'Transducin/WD40 repeat-like superfamily protein']
Chr09	8234517	7.06726e-07	6.15075	B-5_raw.txt	Potri.009G089300	8236103	8240559	-	3_prime	['PF00574', 'PTHR10381,PTHR10381:SF18', 'KOG0840', '3.4.21.92', 'K01358', '', 'AT1G49970.1', 'CLPR1,NCLPP5,SVR2', 'CLP protease proteolytic subunit 1']
Chr03	2754509	4.70357e-07	6.32757	B-5_raw.txt	Potri.003G023200	2747260	2747830	+	3_prime
Chr03	2754509	4.70357e-07	6.32757	B-5_raw.txt	Potri.003G023300	2754947	2758791	-	3_prime	['', 'PTHR31827,PTHR31827:SF1', '', '', '', '', 'AT5G64550.1', '', 'loricrin-related']
Chr03	8697016	8.74259e-07	6.05836	B-5_raw.txt	Potri.003G059200	8692451	8695488	-	5_prime	['PF12695', 'PTHR11614,PTHR11614:SF90', 'KOG1455', '2.3.1.22', 'K18368', '', 'AT1G52760.1', 'LysoPL2', 'lysophospholipase 2']
Chr03	8697016	8.74259e-07	6.05836	B-5_raw.txt	Potri.003G059300	8702467	8711693	+	5_prime	['PF01663', 'PTHR23071,PTHR23071:SF1', '', '', 'K05288', 'GO:0003824', 'AT5G17250.1', '', 'Alkaline-phosphatase-like family protein']
Chr13	1147495	8.95967e-07	6.04771	B-5_raw.txt	Potri.013G017500	1142981	1147722	-	in_gene	['PF04139', 'PTHR15237,PTHR15237:SF0', 'KOG2810', '3.1.11.2', '', 'GO:0030896,GO:0000077,GO:0006281,GO:0000075', 'AT3G05480.1', 'ATRAD9,RAD9', 'cell cycle checkpoint control protein family']
Chr13	1147496	8.95967e-07	6.04771	B-5_raw.txt	Potri.013G017500	1142981	1147722	-	in_gene	['PF04139', 'PTHR15237,PTHR15237:SF0', 'KOG2810', '3.1.11.2', '', 'GO:0030896,GO:0000077,GO:0006281,GO:0000075', 'AT3G05480.1', 'ATRAD9,RAD9', 'cell cycle checkpoint control protein family']
Chr13	1147638	8.46706e-07	6.07227	B-5_raw.txt	Potri.013G017500	1142981	1147722	-	in_gene	['PF04139', 'PTHR15237,PTHR15237:SF0', 'KOG2810', '3.1.11.2', '', 'GO:0030896,GO:0000077,GO:0006281,GO:0000075', 'AT3G05480.1', 'ATRAD9,RAD9', 'cell cycle checkpoint control protein family']
Chr19	11375892	4.50475e-07	6.34633	B-5_raw.txt	Potri.019G079800	11372376	11373379	-	5_prime	['', 'PTHR36322', '', '', '', '', 'AT1G35430.1']
Chr19	11375892	4.50475e-07	6.34633	B-5_raw.txt	Potri.019G079900	11379293	11384259	+	5_prime	['PF00010', 'PTHR16223,PTHR16223:SF29', '', '', '', 'GO:0046983', 'AT1G35460.1', '', 'basic helix-loop-helix (bHLH) DNA-binding superfamily protein']
Chr08	1648258	9.33203e-07	6.03002	B-5_raw.txt	Potri.008G029800	1642402	1648115	+	3_prime	['', 'PTHR13140,PTHR13140:SF480', 'KOG0978', '', '', '', 'AT5G41140.2', '', 'Myosin heavy chain-related protein']
Chr08	1648258	9.33203e-07	6.03002	B-5_raw.txt	Potri.008G029900	1648820	1649864	+	5_prime	['PF00125', 'PTHR23428', 'KOG1744', '', 'K11252', 'GO:0003677,GO:0000786', 'AT1G07790.1', 'HTB1', 'Histone superfamily protein']
Chr08	7549207	6.85813e-07	6.16379	B-5_raw.txt	Potri.008G117400	7546042	7547322	+	3_prime	['PF07748,PF09261,PF01074', 'PTHR11607,PTHR11607:SF4', '', '3.2.1.114', 'K01231', 'GO:0015923,GO:0006013,GO:0008270,GO:0004553,GO:0005975,GO:0004559', 'AT5G14950.1', 'ATGMII,GMII', 'golgi alpha-mannosidase II']
Chr08	7549207	6.85813e-07	6.16379	B-5_raw.txt	Potri.008G117500	7552519	7555229	+	5_prime	['PF00249', 'PTHR31003,PTHR31003:SF4', '', '', '', '', 'AT1G68670.1', '', 'myb-like transcription factor family protein']
Chr08	11783318	6.38009e-07	6.19517	B-5_raw.txt	Potri.008G172600	11781721	11783263	-	5_prime	['', 'PTHR31964,PTHR31964:SF32', '', '', '', '', 'AT4G13450.1', '', 'Adenine nucleotide alpha hydrolases-like superfamily protein']
Chr08	11783318	6.38009e-07	6.19517	B-5_raw.txt	Potri.008G172700	11783386	11789096	+	5_prime	['PF02637,PF02934', 'PTHR11659,PTHR11659:SF0', '', '6.3.5.7', 'K02434', 'GO:0016884,GO:0016874', 'AT1G48520.1', 'GATB', 'GLU-ADT subunit B']
Chr02	5125018	7.52936e-07	6.12324	B-5_raw.txt	Potri.002G074200	5120600	5121959	+	3_prime	['', 'PTHR33133,PTHR33133:SF5', '', '', '', '', 'AT1G31130.1']
Chr02	5125018	7.52936e-07	6.12324	B-5_raw.txt	Potri.002G074300	5134820	5135841	+	5_prime	['', 'PTHR33133,PTHR33133:SF5', '', '', '', '', 'AT1G31130.1']
Chr02	23449665	8.36626e-07	6.07747	B-5_raw.txt	Potri.002G242000	23449389	23450276	+	in_gene	['PF00704', 'PTHR11177,PTHR11177:SF158', '', '3.2.1.14', 'K01183', 'GO:0005975,GO:0004553', 'AT5G24090.1', 'ATCHIA,CHIA', 'chitinase A']
Chr04	22542091	2.97705e-07	6.52621	B-5_raw.txt	Potri.004G218500	22528339	22537511	-	5_prime	['PF03094', 'PTHR31942,PTHR31942:SF9', '', '', 'K08472', 'GO:0016021,GO:0006952', 'AT1G11000.1', 'ATMLO4,MLO4', 'Seven transmembrane MLO family protein']
Chr04	22542091	2.97705e-07	6.52621	B-5_raw.txt	Potri.004G218600	22542696	22544537	+	5_prime	['', 'PTHR31346,PTHR31346:SF5', '', '', '', '', 'AT4G20020.1']
Chr14	11808078	3.50501e-08	7.45531	B-5_raw.txt	Potri.014G152200	11800725	11805666	-	5_prime	['PF13458,PF00497,PF00060', 'PTHR18966,PTHR18966:SF190', 'KOG1052', '', 'K05387', 'GO:0016020,GO:0004970', 'AT1G05200.1', 'ATGLR3.4,GLR3.4,GLUR3', 'glutamate receptor 3.4']
Chr14	11808078	3.50501e-08	7.45531	B-5_raw.txt	Potri.014G152300	11820278	11823941	-	3_prime	['PF04116,PF12076', 'PTHR11863,PTHR11863:SF41', '', '', 'K15404', 'GO:0055114,GO:0016491,GO:0006633,GO:0005506', 'AT1G02205.3', 'CER1', 'Fatty acid hydroxylase superfamily']
Chr15	7668	7.11885e-07	6.14759	B-B_raw.txt	Potri.015G000100	718	7641	-	5_prime	['', 'PTHR31851,PTHR31851:SF16', '', '', '', '', 'AT4G27870.1', '', 'Vacuolar iron transporter (VIT) family protein']
Chr15	7668	7.11885e-07	6.14759	B-B_raw.txt	Potri.015G000200	12677	18022	+	5_prime	['PF00005,PF00664', 'PTHR24221,PTHR24221:SF201', '', '3.6.3.44', 'K05658', 'GO:0016887,GO:0005524,GO:0055085,GO:0042626,GO:0016021,GO:0006810', 'AT3G28860.1', 'ABCB19,ATABCB19,ATMDR1,ATMDR11,ATPGP19,MDR1,MDR11,PGP19', 'ATP binding cassette subfamily B19']
Chr15	3064901	4.9408e-07	6.3062	B-B_raw.txt	Potri.015G035400	3062652	3063177	+	3_prime	['', 'PTHR12701,PTHR12701:SF12', '', '', '', 'GO:0016021,GO:0006886,GO:0005783', 'AT3G03160.1']
Chr15	3064901	4.9408e-07	6.3062	B-B_raw.txt	Potri.015G035500	3075272	3078614	+	5_prime	['PF08263,PF13855,PF00069', 'PTHR27008,PTHR27008:SF19', 'KOG1187', '2.7.11.1', '', 'GO:0005515,GO:0006468,GO:0005524,GO:0004672', 'AT1G48480.1', 'RKL1', 'receptor-like kinase 1']
Chr15	4794808	8.85565e-07	6.05278	B-B_raw.txt	Potri.015G047200	4794500	4795640	-	in_gene	['PF00101', 'PTHR31262', '', '4.1.1.39', '', '', 'AT1G67090.1', 'RBCS1A', 'ribulose bisphosphate carboxylase small chain 1A']
Chr15	11986839	1.80527e-07	6.74346	B-B_raw.txt	Potri.015G101400	11981914	11983856	+	3_prime	['PF03083', 'PTHR10791,PTHR10791:SF22', 'KOG1623', '', 'K15382', 'GO:0016021', 'AT5G50790.1', '', 'Nodulin MtN3 family protein']
Chr15	11986839	1.80527e-07	6.74346	B-B_raw.txt	Potri.015G101500	11992258	11996282	+	5_prime	['PF03083', 'PTHR10791,PTHR10791:SF22', 'KOG1623', '', 'K15382', 'GO:0016021', 'AT5G50790.1', '', 'Nodulin MtN3 family protein']
Chr13	1151865	4.42199e-07	6.35438	B-B_raw.txt	Potri.013G017600	1149392	1151948	+	in_gene	['PF01249', 'PTHR10442', 'KOG3486', '', 'K02971', 'GO:0006412,GO:0005840,GO:0005622,GO:0003735', 'AT5G27700.1', '', 'Ribosomal protein S21e']
Chr13	3468482	2.08251e-07	6.68141	B-B_raw.txt	Potri.013G047800	3462997	3467961	-	5_prime	['PF04757', 'PTHR12888,PTHR12888:SF0', 'KOG0826', '', 'K13345', 'GO:0008270,GO:0008022,GO:0006625,GO:0005779', 'AT3G04460.1', 'APM4,ATPEX12,PEX12', 'peroxin-12']
Chr13	3468482	2.08251e-07	6.68141	B-B_raw.txt	Potri.013G047900	3471405	3477670	-	3_prime	['PF00004,PF14363', 'PTHR23070,PTHR23070:SF19', '', '', 'K08900', 'GO:0005524', 'AT5G40010.1', 'AATP1', 'AAA-ATPase 1']
Chr13	11702565	6.37153e-07	6.19576	B-B_raw.txt	Potri.013G103400	11694673	11698793	-	5_prime	['PF13238', 'PTHR23359,PTHR23359:SF72', 'KOG3078', '2.7.4.3', '', 'GO:0019205,GO:0006139,GO:0005524', 'AT5G47840.1', 'AMK2', 'adenosine monophosphate kinase']
Chr13	11702565	6.37153e-07	6.19576	B-B_raw.txt	Potri.013G103500	11713134	11715012	+	5_prime	['PF01490', 'PTHR22950,PTHR22950:SF257', 'KOG1303', '', '', '', 'AT5G49630.1', 'AAP6', 'amino acid permease 6']
Chr13	12195020	1.03886e-07	6.98344	B-B_raw.txt	Potri.013G108400	12180958	12188439	-	5_prime	['PF10607,PF00622', 'PTHR12864,PTHR12864:SF14', 'KOG1477', '', '', 'GO:0005515', 'AT1G35470.2', '', 'SPla/RYanodine receptor (SPRY) domain-containing protein']
Chr13	12195020	1.03886e-07	6.98344	B-B_raw.txt	Potri.013G108500	12196992	12197957	-	3_prime	['PF00179', 'PTHR24067,PTHR24067:SF97', 'KOG0417', '6.3.2.19', 'K10581', '', 'AT2G16920.1', 'PFU2,UBC23', 'ubiquitin-conjugating enzyme 23']
Chr19	4722831	3.7167e-08	7.42984	B-B_raw.txt	Potri.019G040900	4713175	4714919	-	5_prime	['PF00249', 'PTHR10641,PTHR10641:SF473', 'KOG0048', '', 'K09422', '', 'AT1G69560.1', 'ATMYB105,LOF2,MYB105', 'myb domain protein 105']
Chr19	4722831	3.7167e-08	7.42984	B-B_raw.txt	Potri.019G041000	4750337	4750654	-	3_prime	['PF03765', 'PTHR10174,PTHR10174:SF128', '', '', '', '', 'AT4G08690.1', '', 'Sec14p-like phosphatidylinositol transfer family protein']
Chr19	4723364	3.97634e-07	6.40052	B-B_raw.txt	Potri.019G040900	4713175	4714919	-	5_prime	['PF00249', 'PTHR10641,PTHR10641:SF473', 'KOG0048', '', 'K09422', '', 'AT1G69560.1', 'ATMYB105,LOF2,MYB105', 'myb domain protein 105']
Chr19	4723364	3.97634e-07	6.40052	B-B_raw.txt	Potri.019G041000	4750337	4750654	-	3_prime	['PF03765', 'PTHR10174,PTHR10174:SF128', '', '', '', '', 'AT4G08690.1', '', 'Sec14p-like phosphatidylinositol transfer family protein']
Chr19	4723407	4.24748e-07	6.37187	B-B_raw.txt	Potri.019G040900	4713175	4714919	-	5_prime	['PF00249', 'PTHR10641,PTHR10641:SF473', 'KOG0048', '', 'K09422', '', 'AT1G69560.1', 'ATMYB105,LOF2,MYB105', 'myb domain protein 105']
Chr19	4723407	4.24748e-07	6.37187	B-B_raw.txt	Potri.019G041000	4750337	4750654	-	3_prime	['PF03765', 'PTHR10174,PTHR10174:SF128', '', '', '', '', 'AT4G08690.1', '', 'Sec14p-like phosphatidylinositol transfer family protein']
Chr19	4723409	4.31138e-08	7.36538	B-B_raw.txt	Potri.019G040900	4713175	4714919	-	5_prime	['PF00249', 'PTHR10641,PTHR10641:SF473', 'KOG0048', '', 'K09422', '', 'AT1G69560.1', 'ATMYB105,LOF2,MYB105', 'myb domain protein 105']
Chr19	4723409	4.31138e-08	7.36538	B-B_raw.txt	Potri.019G041000	4750337	4750654	-	3_prime	['PF03765', 'PTHR10174,PTHR10174:SF128', '', '', '', '', 'AT4G08690.1', '', 'Sec14p-like phosphatidylinositol transfer family protein']
Chr19	5859692	8.16956e-07	6.0878	B-B_raw.txt	Potri.019G046500	5663376	5663632	-	5_prime
Chr19	5859692	8.16956e-07	6.0878	B-B_raw.txt	Potri.019G046600	5888989	5892214	+	5_prime	['', 'PTHR33621,PTHR33621:SF2', '', '', '', '', 'AT5G17160.1']
Chr19	14076275	3.98279e-07	6.39981	B-B_raw.txt	Potri.019G111600	14066624	14071654	+	3_prime	['PF07223', 'PTHR31805,PTHR31805:SF3', '', '', '', '', 'AT4G28300.1', '', 'Protein of unknown function (DUF1421)']
Chr19	14076275	3.98279e-07	6.39981	B-B_raw.txt	Potri.019G111700	14080094	14084077	+	5_prime	['PF12906,PF12428', 'PTHR23012,PTHR23012:SF94', '', '6.3.2.19', '', 'GO:0008270', 'AT2G02960.4', '', 'RING/FYVE/PHD zinc finger superfamily protein']
Chr09	2685173	7.74633e-07	6.1109	B-B_raw.txt	Potri.009G016000	2679902	2683479	-	5_prime	['PF05189,PF01137', 'PTHR11096,PTHR11096:SF1', 'KOG3980', '6.5.1.4', 'K11108', 'GO:0006396', 'AT5G22100.1', '', 'RNA cyclase family protein']
Chr09	2685173	7.74633e-07	6.1109	B-B_raw.txt	Potri.009G016100	2694486	2695718	+	5_prime	['PF04564', 'PTHR22849,PTHR22849:SF0', '', '6.3.2.19', '', 'GO:0016567,GO:0004842', 'AT3G11840.1', 'PUB24', 'plant U-box 24']
Chr09	9011607	1.90045e-07	6.72114	B-B_raw.txt	Potri.009G102000	9006704	9010297	-	5_prime	['PF08553', 'PTHR31913,PTHR31913:SF1', '', '', '', '', 'AT3G19240.1', '', 'Vacuolar import/degradation, Vid27-related protein']
Chr09	9011607	1.90045e-07	6.72114	B-B_raw.txt	Potri.009G102100	9012033	9012530	-	3_prime	['PF07816', 'PTHR33095,PTHR33095:SF10', '', '', '', '', 'AT1G23710.1', '', 'Protein of unknown function (DUF1645)']
Chr09	9011661	4.8999e-07	6.30981	B-B_raw.txt	Potri.009G102000	9006704	9010297	-	5_prime	['PF08553', 'PTHR31913,PTHR31913:SF1', '', '', '', '', 'AT3G19240.1', '', 'Vacuolar import/degradation, Vid27-related protein']
Chr09	9011661	4.8999e-07	6.30981	B-B_raw.txt	Potri.009G102100	9012033	9012530	-	3_prime	['PF07816', 'PTHR33095,PTHR33095:SF10', '', '', '', '', 'AT1G23710.1', '', 'Protein of unknown function (DUF1645)']
Chr09	9013760	8.68309e-07	6.06133	B-B_raw.txt	Potri.009G102100	9012033	9012530	-	5_prime	['PF07816', 'PTHR33095,PTHR33095:SF10', '', '', '', '', 'AT1G23710.1', '', 'Protein of unknown function (DUF1645)']
Chr09	9013760	8.68309e-07	6.06133	B-B_raw.txt	Potri.009G102200	9015888	9016742	-	3_prime	['PF08617', 'PTHR15840', 'KOG4066', '', 'K15901', '', 'AT4G34412.1']
Chr05	6218385	5.62871e-07	6.24959	B-B_raw.txt	Potri.005G083700	6204035	6210220	-	5_prime	['', 'PTHR33704,PTHR33704:SF1', '', '', '', '', 'AT5G10010.1']
Chr05	6218385	5.62871e-07	6.24959	B-B_raw.txt	Potri.005G083800	6224116	6236365	+	5_prime	['PF10408,PF00622', 'PTHR13363,PTHR13363:SF1', 'KOG4692', '', 'K12169', 'GO:0034450,GO:0016567,GO:0006511,GO:0000151,GO:0005515', 'AT2G22010.1', 'RKP', 'related to KPC1']
Chr05	6218457	1.05036e-08	7.97866	B-B_raw.txt	Potri.005G083700	6204035	6210220	-	5_prime	['', 'PTHR33704,PTHR33704:SF1', '', '', '', '', 'AT5G10010.1']
Chr05	6218457	1.05036e-08	7.97866	B-B_raw.txt	Potri.005G083800	6224116	6236365	+	5_prime	['PF10408,PF00622', 'PTHR13363,PTHR13363:SF1', 'KOG4692', '', 'K12169', 'GO:0034450,GO:0016567,GO:0006511,GO:0000151,GO:0005515', 'AT2G22010.1', 'RKP', 'related to KPC1']
Chr05	16698072	4.79303e-07	6.31939	B-B_raw.txt	Potri.005G162500	16691451	16694408	+	3_prime	['PF00069', 'PTHR24343,PTHR24343:SF207', 'KOG0583', '2.7.11.1', 'K14498', 'GO:0006468,GO:0005524,GO:0004672', 'AT4G33950.1', 'ATOST1,OST1,P44,SNRK2-6,SNRK2.6,SRK2E', 'Protein kinase superfamily protein']
Chr05	16698072	4.79303e-07	6.31939	B-B_raw.txt	Potri.005G162600	16704519	16706997	+	5_prime	['PF01092', 'PTHR11502,PTHR11502:SF10', 'KOG1646', '', 'K02991', 'GO:0006412,GO:0005840,GO:0005622,GO:0003735', 'AT5G10360.1', 'EMB3010,RPS6B', 'Ribosomal protein S6e']
Chr12	2066524	2.73618e-07	6.56285	B-B_raw.txt	Potri.012G023500	2065978	2066931	-	in_gene	['', 'PTHR34116,PTHR34116:SF1', '', '', '', '', 'AT1G57680.2']
Chr12	2067128	8.41243e-07	6.07508	B-B_raw.txt	Potri.012G023500	2065978	2066931	-	5_prime	['', 'PTHR34116,PTHR34116:SF1', '', '', '', '', 'AT1G57680.2']
Chr12	2067128	8.41243e-07	6.07508	B-B_raw.txt	Potri.012G023600	2077207	2077446	-	3_prime	['PF13359', 'PTHR22930,PTHR22930:SF27', '', '', '', '', 'AT5G28950.1']
Chr18	12056758	2.27451e-07	6.64311	B-B_raw.txt	Potri.018G091400	12055046	12056557	-	5_prime	['PF00101', 'PTHR31262', '', '4.1.1.39', '', '', 'AT1G67090.2', 'RBCS1A', 'ribulose bisphosphate carboxylase small chain 1A']
Chr18	12056758	2.27451e-07	6.64311	B-B_raw.txt	Potri.018G091500	12057706	12063007	-	3_prime	['PF00041,PF07227', 'PTHR21736,PTHR21736:SF13', '', '', '', 'GO:0005515', 'AT4G30200.3', 'VEL1', 'vernalization5/VIN3-like']
Chr08	15593867	9.66004e-07	6.01502	B-B_raw.txt	Potri.008G207800	15490834	15491166	-	5_prime
Chr08	15593867	9.66004e-07	6.01502	B-B_raw.txt	Potri.008G207900	15701060	15702662	+	5_prime	['PF14392,PF14111', 'PTHR31286,PTHR31286:SF2', '', '', '', '', 'AT2G01050.1', '', 'zinc ion binding;nucleic acid binding']
Chr04	6235410	6.02277e-07	6.2202	B-B_raw.txt	Potri.004G074700	6234349	6236355	+	in_gene	['PF01535,PF13041', 'PTHR24015,PTHR24015:SF547', '', '', '', '', 'AT1G62930.1', '', 'Tetratricopeptide repeat (TPR)-like superfamily protein']
Chr04	6431838	7.7466e-08	7.11089	B-B_raw.txt	Potri.004G077700	6430705	6436169	-	in_gene	['PF13086,PF13087', 'PTHR10887,PTHR10887:SF358', '', '', 'K10706', '', 'AT1G65780.1', '', 'P-loop containing nucleoside triphosphate hydrolases superfamily protein']
Chr04	6431845	7.7466e-08	7.11089	B-B_raw.txt	Potri.004G077700	6430705	6436169	-	in_gene	['PF13086,PF13087', 'PTHR10887,PTHR10887:SF358', '', '', 'K10706', '', 'AT1G65780.1', '', 'P-loop containing nucleoside triphosphate hydrolases superfamily protein']
Chr17	5521703	7.31754e-07	6.13563	B-B_raw.txt	Potri.017G059700	5508369	5508797	+	3_prime
Chr17	5521703	7.31754e-07	6.13563	B-B_raw.txt	Potri.017G059800	5535793	5537194	-	3_prime	['PF05498', 'PTHR33136,PTHR33136:SF3', '', '', '', '', 'AT4G14010.1', 'RALFL32', 'ralf-like 32']
scaffold_498	22221	5.37909e-07	6.26929	B-B_raw.txt	Potri.T148800	20761	22784	-	in_gene	['', 'PTHR31414,PTHR31414:SF4', '', '', '', '', 'AT5G67550.1']
Chr07	14985798	5.39136e-07	6.2683	B-B_raw.txt	Potri.007G138100	14982031	14984329	+	3_prime	['PF00847', 'PTHR31677', '', '', '', 'GO:0006355,GO:0003700', 'AT5G44210.1', 'ATERF-9,ATERF9,ERF9', 'erf domain protein 9']
Chr07	14985798	5.39136e-07	6.2683	B-B_raw.txt	Potri.007G138200	14989201	14991637	+	5_prime	['PF08282', 'PTHR24092,PTHR24092:SF64', '', '3.6.3.1', '', 'GO:0016021,GO:0015914,GO:0005524,GO:0004012,GO:0000287', 'AT5G44240.2', 'ALA2', 'aminophospholipid ATPase 2']
Chr07	14986125	4.0434e-07	6.39325	B-B_raw.txt	Potri.007G138100	14982031	14984329	+	3_prime	['PF00847', 'PTHR31677', '', '', '', 'GO:0006355,GO:0003700', 'AT5G44210.1', 'ATERF-9,ATERF9,ERF9', 'erf domain protein 9']
Chr07	14986125	4.0434e-07	6.39325	B-B_raw.txt	Potri.007G138200	14989201	14991637	+	5_prime	['PF08282', 'PTHR24092,PTHR24092:SF64', '', '3.6.3.1', '', 'GO:0016021,GO:0015914,GO:0005524,GO:0004012,GO:0000287', 'AT5G44240.2', 'ALA2', 'aminophospholipid ATPase 2']
Chr01	9050396	8.65153e-07	6.06291	B-B_raw.txt	Potri.001G113100	9040437	9042353	+	3_prime	['PF03171,PF14226', 'PTHR10209,PTHR10209:SF190', 'KOG0143', '1.14.11.19', 'K05277', 'GO:0055114,GO:0016491', 'AT4G22880.1', 'ANS,LDOX,TDS4,TT18', 'leucoanthocyanidin dioxygenase']
Chr01	9050396	8.65153e-07	6.06291	B-B_raw.txt	Potri.001G113200	9051008	9051812	-	3_prime	['PF02826', 'PTHR10996,PTHR10996:SF131', '', '1.1.1.79,1.1.1.81', 'K15919', 'GO:0055114,GO:0051287', 'AT1G12550.1', '', 'D-isomer specific 2-hydroxyacid dehydrogenase family protein']
Chr01	14101534	6.18254e-07	6.20883	B-B_raw.txt	Potri.001G167600	14074002	14074800	+	3_prime	['', 'PTHR34788,PTHR34788:SF1', '', '', '', '', 'AT1G54120.1']
Chr01	14101534	6.18254e-07	6.20883	B-B_raw.txt	Potri.001G167700	14106872	14112847	+	5_prime	['PF01477,PF00305', 'PTHR11771,PTHR11771:SF38', '', '1.13.11.12', 'K00454', 'GO:0005515,GO:0055114,GO:0046872,GO:0016702', 'AT1G17420.1', 'LOX3', 'lipoxygenase 3']
Chr01	22962162	7.35065e-07	6.13367	B-B_raw.txt	Potri.001G221900	22922818	22923909	-	5_prime	['PF00314', 'PTHR31048,PTHR31048:SF32', '', '', '', '', 'AT1G75800.1', '', 'Pathogenesis-related thaumatin superfamily protein']
Chr01	22962162	7.35065e-07	6.13367	B-B_raw.txt	Potri.001G222000	22980399	22980697	+	5_prime	['PF00314', 'PTHR31048,PTHR31048:SF32', '', '', '', '', 'AT1G75050.1', '', 'Pathogenesis-related thaumatin superfamily protein']
Chr01	28304153	8.33773e-07	6.07895	B-B_raw.txt	Potri.001G276400	28297590	28298262	-	5_prime	['PF14009', 'PTHR33052,PTHR33052:SF4', '', '', '', '', 'AT5G12340.1']
Chr01	28304153	8.33773e-07	6.07895	B-B_raw.txt	Potri.001G276500	28309116	28313674	-	3_prime	['PF01535,PF13041', 'PTHR24015,PTHR24015:SF770', '', '', '', '', 'AT5G01110.1', '', 'Tetratricopeptide repeat (TPR)-like superfamily protein']
Chr01	37785492	1.98899e-07	6.70137	B-B_raw.txt	Potri.001G364700	37782406	37783173	+	3_prime	['PF00931', 'PTHR23155,PTHR23155:SF497', '', '', '', 'GO:0043531', 'AT4G27220.1', '', 'NB-ARC domain-containing disease resistance protein']
Chr01	37785492	1.98899e-07	6.70137	B-B_raw.txt	Potri.001G364800	37788887	37789491	+	5_prime
Chr10	12432885	6.5448e-08	7.1841	B-B_raw.txt	Potri.010G103200	12427746	12429164	-	5_prime	['PF07651', 'PTHR22951,PTHR22951:SF22', 'KOG0251', '', '', 'GO:0005543', 'AT2G25430.1', '', 'epsin N-terminal homology (ENTH) domain-containing protein / clathrin assembly protein-related']
Chr10	12432885	6.5448e-08	7.1841	B-B_raw.txt	Potri.010G103300	12434272	12437381	+	5_prime	['PF01453,PF00954,PF00069', 'PTHR27002,PTHR27002:SF119', 'KOG1187', '2.7.11.1', '', 'GO:0048544,GO:0006468,GO:0005524,GO:0004672', 'AT1G34300.1', '', 'lectin protein kinase family protein']
Chr06	25344459	6.11599e-07	6.21353	B-B_raw.txt	Potri.006G245900	25337833	25339670	-	5_prime	['PF16983', 'PTHR31970,PTHR31970:SF3', '', '', '', '', 'AT2G25680.1', 'MOT1', 'molybdate transporter 1']
Chr06	25344459	6.11599e-07	6.21353	B-B_raw.txt	Potri.006G246000	25345115	25347031	+	5_prime	['PF16983', 'PTHR31970,PTHR31970:SF3', '', '', '', '', 'AT2G25680.1', 'MOT1', 'molybdate transporter 1']
Chr06	25344460	6.11599e-07	6.21353	B-B_raw.txt	Potri.006G245900	25337833	25339670	-	5_prime	['PF16983', 'PTHR31970,PTHR31970:SF3', '', '', '', '', 'AT2G25680.1', 'MOT1', 'molybdate transporter 1']
Chr06	25344460	6.11599e-07	6.21353	B-B_raw.txt	Potri.006G246000	25345115	25347031	+	5_prime	['PF16983', 'PTHR31970,PTHR31970:SF3', '', '', '', '', 'AT2G25680.1', 'MOT1', 'molybdate transporter 1']
Chr16	500344	1.2649e-07	6.89794	B-O-4_raw.txt	Potri.016G009800	496953	500198	+	3_prime	['', '', '', '', '', '', 'AT4G16460.3']
Chr16	500344	1.2649e-07	6.89794	B-O-4_raw.txt	Potri.016G009900	504067	505287	-	3_prime	['PF00265', 'PTHR11441,PTHR11441:SF2', 'KOG3125', '2.7.1.21', 'K00857', 'GO:0005524,GO:0004797', 'AT3G07800.1', '', 'Thymidine kinase']
Chr10	16119290	5.59079e-09	8.25253	B-O-4_raw.txt	Potri.010G153600	16118497	16127015	+	in_gene	['PF14510,PF08370,PF00005,PF01061', 'PTHR19241,PTHR19241:SF297', '', '', '', 'GO:0016887,GO:0005524,GO:0016020', 'AT3G53480.1', 'ABCG37,ATPDR9,PDR9,PIS1', 'pleiotropic drug resistance 9']
Chr10	16127177	2.66221e-08	7.57476	B-O-4_raw.txt	Potri.010G153600	16118497	16127015	+	3_prime	['PF14510,PF08370,PF00005,PF01061', 'PTHR19241,PTHR19241:SF297', '', '', '', 'GO:0016887,GO:0005524,GO:0016020', 'AT3G53480.1', 'ABCG37,ATPDR9,PDR9,PIS1', 'pleiotropic drug resistance 9']
Chr10	16127177	2.66221e-08	7.57476	B-O-4_raw.txt	Potri.010G153700	16130965	16139340	+	5_prime	['PF14510,PF08370,PF00005,PF01061', 'PTHR19241,PTHR19241:SF297', '', '', '', 'GO:0016887,GO:0005524,GO:0016020', 'AT3G53480.1', 'ABCG37,ATPDR9,PDR9,PIS1', 'pleiotropic drug resistance 9']
Chr10	16400412	9.59015e-07	6.01817	B-O-4_raw.txt	Potri.010G157100	16400293	16401435	+	in_gene
Chr10	16400412	9.59015e-07	6.01817	B-O-4_raw.txt	Potri.010G157200	16400242	16403813	-	in_gene	['PF01182', 'PTHR11054,PTHR11054:SF2', 'KOG3147', '3.1.1.31', 'K01057', 'GO:0005975', 'AT1G13700.1', 'PGL1', '6-phosphogluconolactonase 1']
scaffold_28	184637	2.88714e-07	6.53953	B-O-4_raw.txt	Potri.T020400	124221	125822	-	5_prime	['PF14392,PF14111', 'PTHR31286,PTHR31286:SF2', '', '', '', '', 'AT2G01050.1', '', 'zinc ion binding;nucleic acid binding']
scaffold_28	184637	2.88714e-07	6.53953	B-O-4_raw.txt	Potri.T020500	230695	231069	-	3_prime	['PF00421', 'PTHR33180,PTHR33180:SF3', '', '', 'K02705', 'GO:0019684,GO:0016168,GO:0016020,GO:0009767,GO:0009521', 'ATCG00280.1', '', 'photosystem II reaction center protein C']
scaffold_67	94331	5.33574e-08	7.27281	B-O-4_raw.txt	Potri.T064500	92342	93321	+	3_prime	['PF13947,PF14380', 'PTHR33138,PTHR33138:SF3', '', '', '', 'GO:0030247', 'AT1G66940.1', '', 'protein kinase-related']
scaffold_67	94331	5.33574e-08	7.27281	B-O-4_raw.txt	Potri.T064600	97704	98950	+	5_prime	['PF00069', 'PTHR27009,PTHR27009:SF21', 'KOG1187', '3.1.4.46', '', 'GO:0006468,GO:0005524,GO:0004672', 'AT1G70250.1', '', 'receptor serine/threonine kinase, putative']
scaffold_148	82877	4.60371e-07	6.33689	B-O-4_raw.txt	Potri.T102600	74951	76489	-	5_prime	['PF01764', 'PTHR31828,PTHR31828:SF1', 'KOG4569', '3.1.1.32', '', 'GO:0006629', 'AT4G18550.1', '', 'alpha/beta-Hydrolases superfamily protein']
Chr17	38493	3.12958e-07	6.50451	B-O-4_raw.txt	Potri.017G000800	37140	43819	+	in_gene	['PF03094', 'PTHR31942,PTHR31942:SF26', '', '', 'K08472', 'GO:0016021,GO:0006952', 'AT4G02600.1', 'ATMLO1,MLO1', 'Seven transmembrane MLO family protein']
Chr17	14676846	6.04217e-07	6.21881	B-O-4_raw.txt	Potri.017G138300	14668222	14672395	-	5_prime	['PF08597', 'PTHR21681', 'KOG4813', '', 'K03245', 'GO:0005852,GO:0005737,GO:0003743', 'AT5G37475.1', '', 'Translation initiation factor eIF3 subunit']
Chr17	14676846	6.04217e-07	6.21881	B-O-4_raw.txt	Potri.017G138400	14678059	14680250	-	3_prime	['PF13193,PF00501', 'PTHR24095,PTHR24095:SF189', '', '6.2.1.12', '', 'GO:0008152,GO:0003824', 'AT1G65880.1', 'BZO1', 'benzoyloxyglucosinolate 1']
Chr11	2668586	5.78025e-07	6.23805	B-O-4_raw.txt	Potri.011G032200	2657603	2663168	+	3_prime	['PF01363', 'PTHR22835,PTHR22835:SF225', 'KOG1818', '', '', 'GO:0046872', 'AT1G61690.1', '', 'phosphoinositide binding']
Chr11	2668586	5.78025e-07	6.23805	B-O-4_raw.txt	Potri.011G032300	2669193	2671865	+	5_prime	['PF01397,PF03936', 'PTHR31225,PTHR31225:SF0', '', '4.2.3.48', 'K15086', 'GO:0016829,GO:0010333,GO:0008152,GO:0000287', 'AT1G61680.1', 'ATTPS14,TPS14', 'terpene synthase 14']
Chr11	4987956	9.74429e-07	6.01125	B-O-4_raw.txt	Potri.011G056800	4977425	4983125	+	3_prime	['PF00560,PF11721', 'PTHR27003,PTHR27003:SF93', '', '2.7.11.1,2.7.10.1', '', 'GO:0005515', 'AT1G28340.1', 'AtRLP4,RLP4', 'receptor like protein 4']
Chr11	4987956	9.74429e-07	6.01125	B-O-4_raw.txt	Potri.011G056900	4988266	4989478	+	5_prime	['PF00847', 'PTHR31677,PTHR31677:SF25', '', '', '', 'GO:0006355,GO:0003700', 'AT1G28360.1', 'ATERF12,ERF12', 'ERF domain protein 12']
Chr11	4988156	4.4042e-07	6.35613	B-O-4_raw.txt	Potri.011G056800	4977425	4983125	+	3_prime	['PF00560,PF11721', 'PTHR27003,PTHR27003:SF93', '', '2.7.11.1,2.7.10.1', '', 'GO:0005515', 'AT1G28340.1', 'AtRLP4,RLP4', 'receptor like protein 4']
Chr11	4988156	4.4042e-07	6.35613	B-O-4_raw.txt	Potri.011G056900	4988266	4989478	+	5_prime	['PF00847', 'PTHR31677,PTHR31677:SF25', '', '', '', 'GO:0006355,GO:0003700', 'AT1G28360.1', 'ATERF12,ERF12', 'ERF domain protein 12']
Chr11	4990530	1.42598e-07	6.84589	B-O-4_raw.txt	Potri.011G056900	4988266	4989478	+	3_prime	['PF00847', 'PTHR31677,PTHR31677:SF25', '', '', '', 'GO:0006355,GO:0003700', 'AT1G28360.1', 'ATERF12,ERF12', 'ERF domain protein 12']
Chr11	4990530	1.42598e-07	6.84589	B-O-4_raw.txt	Potri.011G057000	5020838	5022010	-	3_prime	['PF00847', 'PTHR31677', '', '', '', 'GO:0006355,GO:0003700', 'AT5G44210.1', 'ATERF-9,ATERF9,ERF9', 'erf domain protein 9']
Chr11	15426784	1.09524e-07	6.96049	B-O-4_raw.txt	Potri.011G129200	15422595	15424532	-	5_prime	['PF00954,PF08276', 'PTHR27002,PTHR27002:SF67', '', '', '', 'GO:0048544', 'AT4G27290.1', '', 'S-locus lectin protein kinase family protein']
Chr11	15426784	1.09524e-07	6.96049	B-O-4_raw.txt	Potri.011G129300	15431442	15434879	+	5_prime	['PF11883,PF08276,PF00954,PF01453,PF07714', 'PTHR27002,PTHR27002:SF101', 'KOG1187', '2.7.11.1', '', 'GO:0004674,GO:0048544,GO:0006468,GO:0004672', 'AT4G27290.1', '', 'S-locus lectin protein kinase family protein']
Chr01	10793902	3.75206e-09	8.42573	B-O-4_raw.txt	Potri.001G134400	10791365	10794964	-	in_gene	['PF00931', 'PTHR23155,PTHR23155:SF633', 'KOG4658', '', '', 'GO:0043531', 'AT3G07040.1', 'RPM1,RPS3', 'NB-ARC domain-containing disease resistance protein']
Chr01	14702729	2.11158e-07	6.67539	B-O-4_raw.txt	Potri.001G173500	14702625	14707667	-	in_gene	['PF04003,PF00400', 'PTHR19858', '', '', 'K14558', 'GO:0005515', 'AT1G15440.1', 'ATPWP2,PWP2', 'periodic tryptophan protein 2']
Chr01	16373208	9.06599e-07	6.04258	B-O-4_raw.txt	Potri.001G186000	16338889	16344492	-	5_prime	['PF00097,PF04757', '', 'KOG2879', '', 'K06664', 'GO:0046872', 'AT1G79810.1', 'ATPEX2,PEX2,TED3', 'Pex2/Pex12 N-terminal domain-containing protein / zinc finger (C3HC4-type RING finger) family protein']
Chr01	16373208	9.06599e-07	6.04258	B-O-4_raw.txt	Potri.001G186100	16403391	16406851	+	5_prime	['PF02309', 'PTHR31734,PTHR31734:SF5', '', '', 'K14484', 'GO:0006355,GO:0005634', 'AT4G29080.1', 'IAA27,PAP2', 'phytochrome-associated protein 2']
Chr01	22900054	9.21643e-07	6.03544	B-O-4_raw.txt	Potri.001G221800	22882578	22883871	-	5_prime	['PF00314', 'PTHR31048,PTHR31048:SF32', '', '3.2.1.39', '', '', 'AT1G75800.1', '', 'Pathogenesis-related thaumatin superfamily protein']
Chr01	22900054	9.21643e-07	6.03544	B-O-4_raw.txt	Potri.001G221900	22922818	22923909	-	3_prime	['PF00314', 'PTHR31048,PTHR31048:SF32', '', '', '', '', 'AT1G75800.1', '', 'Pathogenesis-related thaumatin superfamily protein']
Chr07	1542494	7.62505e-07	6.11776	B-O-4_raw.txt	Potri.007G020500	1538767	1540512	-	5_prime	['PF14363,PF00004', 'PTHR23070,PTHR23070:SF26', '', '', 'K08900', 'GO:0005524', 'AT2G18193.1', '', 'P-loop containing nucleoside triphosphate hydrolases superfamily protein']
Chr07	1542494	7.62505e-07	6.11776	B-O-4_raw.txt	Potri.007G020600	1548144	1550137	-	3_prime	['PF00004,PF14363', 'PTHR23070,PTHR23070:SF26', '', '', '', 'GO:0005524', 'AT2G18193.1', '', 'P-loop containing nucleoside triphosphate hydrolases superfamily protein']
Chr12	15528487	9.99679e-11	10.0001	B-O-4_raw.txt	Potri.012G141900	15522004	15523847	-	5_prime
Chr12	15528487	9.99679e-11	10.0001	B-O-4_raw.txt	Potri.012G142000	15535438	15542504	+	5_prime	['PF00067', 'PTHR24282,PTHR24282:SF15', 'KOG0157', '', '', 'GO:0055114,GO:0020037,GO:0016705,GO:0005506', 'AT5G52400.1', 'CYP715A1', 'cytochrome P450, family 715, subfamily A, polypeptide 1']
Chr12	15529984	9.99679e-11	10.0001	B-O-4_raw.txt	Potri.012G141900	15522004	15523847	-	5_prime
Chr12	15529984	9.99679e-11	10.0001	B-O-4_raw.txt	Potri.012G142000	15535438	15542504	+	5_prime	['PF00067', 'PTHR24282,PTHR24282:SF15', 'KOG0157', '', '', 'GO:0055114,GO:0020037,GO:0016705,GO:0005506', 'AT5G52400.1', 'CYP715A1', 'cytochrome P450, family 715, subfamily A, polypeptide 1']
Chr14	5214774	2.12033e-07	6.6736	B-O-4_raw.txt	Potri.014G064700	5211703	5213971	-	5_prime	['PF14700', 'PTHR10102,PTHR10102:SF3', '', '2.7.7.6', 'K10908', 'GO:0006351,GO:0003899,GO:0003677', 'AT5G15700.1', '', 'DNA/RNA polymerases superfamily protein']
Chr14	5214774	2.12033e-07	6.6736	B-O-4_raw.txt	Potri.014G064800	5216323	5227308	-	3_prime	['PF00931,PF01582', 'PTHR11017,PTHR11017:SF174', 'KOG0472', '', '', 'GO:0043531,GO:0007165,GO:0005515', 'AT5G17680.1', '', 'disease resistance protein (TIR-NBS-LRR class), putative']
Chr14	10018066	5.60925e-07	6.2511	B-O-4_raw.txt	Potri.014G131500	10017027	10019467	+	in_gene	['PF05699,PF07899', 'PTHR11697', '', '', '', 'GO:0046983', 'AT1G19260.1', '', 'TTF-type zinc finger protein with HAT dimerisation domain']
Chr04	6431838	1.10524e-24	23.9565	B-O-4_raw.txt	Potri.004G077700	6430705	6436169	-	in_gene	['PF13086,PF13087', 'PTHR10887,PTHR10887:SF358', '', '', 'K10706', '', 'AT1G65780.1', '', 'P-loop containing nucleoside triphosphate hydrolases superfamily protein']
Chr04	6431845	1.10524e-24	23.9565	B-O-4_raw.txt	Potri.004G077700	6430705	6436169	-	in_gene	['PF13086,PF13087', 'PTHR10887,PTHR10887:SF358', '', '', 'K10706', '', 'AT1G65780.1', '', 'P-loop containing nucleoside triphosphate hydrolases superfamily protein']
Chr04	8335942	5.8579e-07	6.23226	B-O-4_raw.txt	Potri.004G096800	8333374	8334534	+	3_prime	['PF00069', 'PTHR27009,PTHR27009:SF21', '', '3.1.4.46', '', 'GO:0006468,GO:0005524,GO:0004672', 'AT1G70250.1', '', 'receptor serine/threonine kinase, putative']
Chr04	8335942	5.8579e-07	6.23226	B-O-4_raw.txt	Potri.004G096900	8341471	8345071	+	5_prime	['PF13947,PF14380,PF00069', 'PTHR27005,PTHR27005:SF13', 'KOG1187', '2.7.11.1', '', 'GO:0030247,GO:0006468,GO:0005524,GO:0004672', 'AT5G38210.1', '', 'Protein kinase family protein']
Chr04	8336100	4.87327e-07	6.31218	B-O-4_raw.txt	Potri.004G096800	8333374	8334534	+	3_prime	['PF00069', 'PTHR27009,PTHR27009:SF21', '', '3.1.4.46', '', 'GO:0006468,GO:0005524,GO:0004672', 'AT1G70250.1', '', 'receptor serine/threonine kinase, putative']
Chr04	8336100	4.87327e-07	6.31218	B-O-4_raw.txt	Potri.004G096900	8341471	8345071	+	5_prime	['PF13947,PF14380,PF00069', 'PTHR27005,PTHR27005:SF13', 'KOG1187', '2.7.11.1', '', 'GO:0030247,GO:0006468,GO:0005524,GO:0004672', 'AT5G38210.1', '', 'Protein kinase family protein']
Chr04	8337294	5.8579e-07	6.23226	B-O-4_raw.txt	Potri.004G096800	8333374	8334534	+	3_prime	['PF00069', 'PTHR27009,PTHR27009:SF21', '', '3.1.4.46', '', 'GO:0006468,GO:0005524,GO:0004672', 'AT1G70250.1', '', 'receptor serine/threonine kinase, putative']
Chr04	8337294	5.8579e-07	6.23226	B-O-4_raw.txt	Potri.004G096900	8341471	8345071	+	5_prime	['PF13947,PF14380,PF00069', 'PTHR27005,PTHR27005:SF13', 'KOG1187', '2.7.11.1', '', 'GO:0030247,GO:0006468,GO:0005524,GO:0004672', 'AT5G38210.1', '', 'Protein kinase family protein']
Chr04	8338111	5.86343e-07	6.23185	B-O-4_raw.txt	Potri.004G096800	8333374	8334534	+	3_prime	['PF00069', 'PTHR27009,PTHR27009:SF21', '', '3.1.4.46', '', 'GO:0006468,GO:0005524,GO:0004672', 'AT1G70250.1', '', 'receptor serine/threonine kinase, putative']
Chr04	8338111	5.86343e-07	6.23185	B-O-4_raw.txt	Potri.004G096900	8341471	8345071	+	5_prime	['PF13947,PF14380,PF00069', 'PTHR27005,PTHR27005:SF13', 'KOG1187', '2.7.11.1', '', 'GO:0030247,GO:0006468,GO:0005524,GO:0004672', 'AT5G38210.1', '', 'Protein kinase family protein']
Chr04	9385115	4.93118e-07	6.30705	B-O-4_raw.txt	Potri.004G106600	9380808	9382806	+	3_prime	['PF00067', 'PTHR24298,PTHR24298:SF74', 'KOG0156', '', 'K17961', 'GO:0055114,GO:0020037,GO:0016705,GO:0005506', 'AT3G25180.1', 'CYP82G1', 'cytochrome P450, family 82, subfamily G, polypeptide 1']
Chr04	9385115	4.93118e-07	6.30705	B-O-4_raw.txt	Potri.004G106700	9385629	9393355	+	5_prime	['PF00566', 'PTHR22957,PTHR22957:SF212', 'KOG1102', '', '', '', 'AT5G15930.1', 'PAM1', 'plant adhesion molecule 1']
Chr04	19270666	4.16048e-07	6.38086	B-O-4_raw.txt	Potri.004G174200	19265824	19268513	+	3_prime	['PF10584,PF00227', 'PTHR11599,PTHR11599:SF15', 'KOG0183', '3.4.25.1', 'K02731', 'GO:0019773,GO:0006511,GO:0004175,GO:0051603,GO:0005839,GO:0004298', 'AT5G66140.1', 'PAD2', 'proteasome alpha subunit D2']
Chr04	19270666	4.16048e-07	6.38086	B-O-4_raw.txt	Potri.004G174300	19277083	19277838	-	3_prime
Chr04	19271425	5.18098e-08	7.28559	B-O-4_raw.txt	Potri.004G174200	19265824	19268513	+	3_prime	['PF10584,PF00227', 'PTHR11599,PTHR11599:SF15', 'KOG0183', '3.4.25.1', 'K02731', 'GO:0019773,GO:0006511,GO:0004175,GO:0051603,GO:0005839,GO:0004298', 'AT5G66140.1', 'PAD2', 'proteasome alpha subunit D2']
Chr04	19271425	5.18098e-08	7.28559	B-O-4_raw.txt	Potri.004G174300	19277083	19277838	-	3_prime
Chr04	22870720	4.48823e-07	6.34792	B-O-4_raw.txt	Potri.004G222500	22869419	22877971	-	in_gene	['PF00400,PF08145', 'PTHR17605', '', '', 'K14824', 'GO:0005515,GO:0006364', 'AT2G40360.1', '', 'Transducin/WD40 repeat-like superfamily protein']
Chr04	22877011	4.48823e-07	6.34792	B-O-4_raw.txt	Potri.004G222500	22869419	22877971	-	in_gene	['PF00400,PF08145', 'PTHR17605', '', '', 'K14824', 'GO:0005515,GO:0006364', 'AT2G40360.1', '', 'Transducin/WD40 repeat-like superfamily protein']
Chr02	15530133	8.97348e-07	6.04704	B-O-4_raw.txt	Potri.002G194000	15510190	15523687	-	5_prime	['PF13620', 'PTHR23303', '', '', '', '', 'AT3G62360.1', '', 'Carbohydrate-binding-like fold']
Chr02	15530133	8.97348e-07	6.04704	B-O-4_raw.txt	Potri.002G194100	15531110	15536340	+	5_prime	['PF08170', 'PTHR22731,PTHR22731:SF9', '', '3.1.26.5', 'K01164', 'GO:0006396,GO:0004526', 'AT2G47300.2', '', 'ribonuclease Ps']
Chr02	15948828	5.42006e-09	8.266	B-O-4_raw.txt	Potri.002G198500	15938996	15944883	-	5_prime	['PF03485,PF05746,PF00750', 'PTHR11956,PTHR11956:SF5', '', '6.1.1.19', 'K01887', 'GO:0006420,GO:0005737,GO:0005524,GO:0004814,GO:0000166', 'AT4G26300.1', 'emb1027', 'Arginyl-tRNA synthetase, class Ic']
Chr02	15948828	5.42006e-09	8.266	B-O-4_raw.txt	Potri.002G198600	15951047	15956056	+	5_prime	['PF00586,PF02769', 'PTHR10520', '', '6.3.3.1', 'K01933', '', 'AT3G55010.2', 'ATPURM,PUR5', 'phosphoribosylformylglycinamidine cyclo-ligase, chloroplast / phosphoribosyl-aminoimidazole synthetase / AIR synthase (PUR5)']
Chr02	15948850	1.10246e-08	7.95764	B-O-4_raw.txt	Potri.002G198500	15938996	15944883	-	5_prime	['PF03485,PF05746,PF00750', 'PTHR11956,PTHR11956:SF5', '', '6.1.1.19', 'K01887', 'GO:0006420,GO:0005737,GO:0005524,GO:0004814,GO:0000166', 'AT4G26300.1', 'emb1027', 'Arginyl-tRNA synthetase, class Ic']
Chr02	15948850	1.10246e-08	7.95764	B-O-4_raw.txt	Potri.002G198600	15951047	15956056	+	5_prime	['PF00586,PF02769', 'PTHR10520', '', '6.3.3.1', 'K01933', '', 'AT3G55010.2', 'ATPURM,PUR5', 'phosphoribosylformylglycinamidine cyclo-ligase, chloroplast / phosphoribosyl-aminoimidazole synthetase / AIR synthase (PUR5)']
Chr02	23875652	5.80803e-07	6.23597	B-O-4_raw.txt	Potri.002G248200	23872989	23875726	+	in_gene	['PF00254', 'PTHR10516,PTHR10516:SF293', 'KOG0549', '5.2.1.8', 'K09569', 'GO:0006457', 'AT5G48580.1', 'FKBP15-2', 'FK506- and rapamycin-binding protein 15 kD-2']
Chr02	23875711	7.83886e-07	6.10575	B-O-4_raw.txt	Potri.002G248200	23872989	23875726	+	in_gene	['PF00254', 'PTHR10516,PTHR10516:SF293', 'KOG0549', '5.2.1.8', 'K09569', 'GO:0006457', 'AT5G48580.1', 'FKBP15-2', 'FK506- and rapamycin-binding protein 15 kD-2']
Chr02	24749764	5.97521e-08	7.22365	B-O-4_raw.txt	Potri.002G258600	24741088	24743531	+	3_prime	['PF00076', 'PTHR24012,PTHR24012:SF452', 'KOG4205', '', '', 'GO:0003676', 'AT4G14300.1', '', 'RNA-binding (RRM/RBD/RNP motifs) family protein']
Chr02	24749764	5.97521e-08	7.22365	B-O-4_raw.txt	Potri.002G258700	24750711	24753375	+	5_prime	['PF00854', 'PTHR11654,PTHR11654:SF132', '', '', 'K14638', 'GO:0016020,GO:0006810,GO:0005215', 'AT5G46050.1', 'ATPTR3,PTR3', 'peptide transporter 3']
Chr08	614404	1.98559e-07	6.70211	B-O-4_raw.txt	Potri.008G011100	613426	617736	+	in_gene	['PF04043,PF01095', 'PTHR31707,PTHR31707:SF21', '', '3.1.1.11', 'K01051', 'GO:0004857,GO:0042545,GO:0030599,GO:0005618', 'AT3G10720.2', '', 'Plant invertase/pectin methylesterase inhibitor superfamily']
Chr08	12329650	2.84282e-07	6.54625	B-O-4_raw.txt	Potri.008G180800	12326800	12327838	+	3_prime	['PF00249', 'PTHR10641,PTHR10641:SF509', 'KOG0048', '', 'K09422', '', 'AT5G14340.1', 'AtMYB40,MYB40', 'myb domain protein 40']
Chr08	12329650	2.84282e-07	6.54625	B-O-4_raw.txt	Potri.008G180900	12331710	12336614	+	5_prime	['PF06886', 'PTHR31358,PTHR31358:SF12', '', '', '', '', 'AT3G26050.1', '', 'TPX2 (targeting protein for Xklp2) protein family']
Chr08	18983198	7.46282e-07	6.1271	B-O-4_raw.txt	Potri.008G223200	18966626	18967116	-	5_prime
Chr08	18983198	7.46282e-07	6.1271	B-O-4_raw.txt	Potri.008G223300	18996356	18997342	-	3_prime	['', 'PTHR33054']
Chr19	4413610	1.25889e-07	6.90001	B-O-4_raw.txt	Potri.019G038700	4396429	4405879	+	3_prime	['PF08066,PF00570,PF01612', 'PTHR12124,PTHR12124:SF47', 'KOG2206', '3.1.13.5', '', 'GO:0006396,GO:0000176,GO:0005622,GO:0003676,GO:0008408,GO:0006139', 'AT5G35910.1', '', 'Polynucleotidyl transferase, ribonuclease H fold protein with HRDC domain']
Chr19	4413610	1.25889e-07	6.90001	B-O-4_raw.txt	Potri.019G038800	4415798	4416043	+	5_prime	['', '', '', '', '', '', 'AT1G78060.1', '', 'Glycosyl hydrolase family protein']
Chr19	5106430	9.74108e-07	6.01139	B-O-4_raw.txt	Potri.019G043600	5098387	5100725	+	3_prime	['PF02458', 'PTHR31642,PTHR31642:SF9', '', '2.3.1.196', '', 'GO:0016747', 'AT5G17540.1', '', 'HXXXD-type acyl-transferase family protein']
Chr19	5106430	9.74108e-07	6.01139	B-O-4_raw.txt	Potri.019G043700	5122375	5122881	-	3_prime	['', 'PTHR34964,PTHR34964:SF1', '', '', '', '', 'AT5G17590.1', '', 'Putative membrane lipoprotein']
Chr13	9731276	7.44154e-09	8.12834	B-O-4_raw.txt	Potri.013G091300	9725005	9726231	-	5_prime	['PF13639', 'PTHR14155,PTHR14155:SF106', '', '', 'K19040', 'GO:0008270,GO:0005515', 'AT3G10910.1', '', 'RING/U-box superfamily protein']
Chr13	9731276	7.44154e-09	8.12834	B-O-4_raw.txt	Potri.013G091400	9740067	9743958	+	5_prime	['PF00170', 'PTHR13690,PTHR13690:SF82', '', '', '', 'GO:0043565,GO:0006355,GO:0003700', 'AT2G40620.1', '', 'Basic-leucine zipper (bZIP) transcription factor family protein']
Chr13	13927500	4.74272e-07	6.32397	B-O-4_raw.txt	Potri.013G126700	13920163	13921590	-	5_prime	['', 'PTHR33833,PTHR33833:SF1', '', '', '', '', 'AT5G60030.1']
Chr13	13927500	4.74272e-07	6.32397	B-O-4_raw.txt	Potri.013G126800	13930790	13936160	+	5_prime	['', 'PTHR16223,PTHR16223:SF41', '', '', '', '', 'AT1G05710.5', '', 'basic helix-loop-helix (bHLH) DNA-binding superfamily protein']
Chr15	11693435	8.43485e-07	6.07392	B-O-4_raw.txt	Potri.015G096400	11684950	11688319	-	5_prime	['PF00383', 'PTHR11086,PTHR11086:SF18', 'KOG3127', '3.5.4.12', 'K01493', 'GO:0008270', 'AT3G48540.1', '', 'Cytidine/deoxycytidylate deaminase family protein']
Chr15	11693435	8.43485e-07	6.07392	B-O-4_raw.txt	Potri.015G096500	11696409	11697353	+	5_prime	['', 'PTHR34946', '', '', '', '', 'AT3G48550.1']
Chr15	12788790	7.59263e-07	6.11961	B-O-4_raw.txt	Potri.015G112400	12786828	12788419	-	5_prime	['PF01960', 'PTHR23100,PTHR23100:SF0', '', '2.3.1.35,2.3.1.1', 'K00620', 'GO:0006526,GO:0004358', 'AT2G37500.1', '', 'arginine biosynthesis protein ArgJ family']
Chr15	12788790	7.59263e-07	6.11961	B-O-4_raw.txt	Potri.015G112500	12790262	12796712	+	5_prime	['', 'PTHR18901,PTHR18901:SF28', '', '', '', '', 'AT5G45170.1', '', 'Haloacid dehalogenase-like hydrolase (HAD) superfamily protein']
Chr15	13928702	1.42279e-07	6.84686	B-O-4_raw.txt	Potri.015G126800	13913898	13918386	+	3_prime	['', 'PTHR33322,PTHR33322:SF3', '', '', '', '', 'AT5G62390.1', 'ATBAG7,BAG7', 'BCL-2-associated athanogene 7']
Chr15	13928702	1.42279e-07	6.84686	B-O-4_raw.txt	Potri.015G126900	13930753	13936089	+	5_prime	['PF02358', 'PTHR10788,PTHR10788:SF38', '', '3.1.3.12', 'K01087', 'GO:0005992,GO:0003824', 'AT5G51460.2', 'ATTPPA', 'Haloacid dehalogenase-like hydrolase (HAD) superfamily protein']
Chr15	13928761	1.44555e-07	6.83997	B-O-4_raw.txt	Potri.015G126800	13913898	13918386	+	3_prime	['', 'PTHR33322,PTHR33322:SF3', '', '', '', '', 'AT5G62390.1', 'ATBAG7,BAG7', 'BCL-2-associated athanogene 7']
Chr15	13928761	1.44555e-07	6.83997	B-O-4_raw.txt	Potri.015G126900	13930753	13936089	+	5_prime	['PF02358', 'PTHR10788,PTHR10788:SF38', '', '3.1.3.12', 'K01087', 'GO:0005992,GO:0003824', 'AT5G51460.2', 'ATTPPA', 'Haloacid dehalogenase-like hydrolase (HAD) superfamily protein']
Chr05	11727003	9.3519e-08	7.0291	B-O-4_raw.txt	Potri.005G140200	11714827	11723098	-	5_prime	['PF00856', 'PTHR22884,PTHR22884:SF237', '', '2.1.1.43', 'K11430', 'GO:0005515', 'AT2G23380.1', 'CLF,ICU1,SDG1,SET1', 'SET domain-containing protein']
Chr05	11727003	9.3519e-08	7.0291	B-O-4_raw.txt	Potri.005G140300	11733588	11739879	-	3_prime	['PF05911', 'PTHR31580,PTHR31580:SF3', '', '', '', '', 'AT2G23360.1', '', 'Plant protein of unknown function (DUF869)']
Chr05	21883287	7.05224e-07	6.15167	B-O-4_raw.txt	Potri.005G204000	21881226	21882935	+	3_prime	['PF05678']
Chr05	21883287	7.05224e-07	6.15167	B-O-4_raw.txt	Potri.005G204100	21884206	21896934	-	3_prime	['', 'PTHR31479,PTHR31479:SF3', '', '', '', '', 'AT5G50890.1', '', 'alpha/beta-Hydrolases superfamily protein']
Chr05	21883328	6.64857e-07	6.17727	B-O-4_raw.txt	Potri.005G204000	21881226	21882935	+	3_prime	['PF05678']
Chr05	21883328	6.64857e-07	6.17727	B-O-4_raw.txt	Potri.005G204100	21884206	21896934	-	3_prime	['', 'PTHR31479,PTHR31479:SF3', '', '', '', '', 'AT5G50890.1', '', 'alpha/beta-Hydrolases superfamily protein']
Chr05	21883343	6.64857e-07	6.17727	B-O-4_raw.txt	Potri.005G204000	21881226	21882935	+	3_prime	['PF05678']
Chr05	21883343	6.64857e-07	6.17727	B-O-4_raw.txt	Potri.005G204100	21884206	21896934	-	3_prime	['', 'PTHR31479,PTHR31479:SF3', '', '', '', '', 'AT5G50890.1', '', 'alpha/beta-Hydrolases superfamily protein']
Chr05	21883344	6.64857e-07	6.17727	B-O-4_raw.txt	Potri.005G204000	21881226	21882935	+	3_prime	['PF05678']
Chr05	21883344	6.64857e-07	6.17727	B-O-4_raw.txt	Potri.005G204100	21884206	21896934	-	3_prime	['', 'PTHR31479,PTHR31479:SF3', '', '', '', '', 'AT5G50890.1', '', 'alpha/beta-Hydrolases superfamily protein']
Chr05	11864822	9.19788e-07	6.03631	G_raw.txt	Potri.005G140800	11860620	11866033	+	in_gene	['PF00571', 'PTHR11911,PTHR11911:SF109', '', '', '', '', 'AT4G36910.1', 'CDCP2,LEJ2', 'Cystathionine beta-synthase (CBS) family protein']
Chr02	5560367	8.57962e-07	6.06653	G_raw.txt	Potri.002G080000	5557118	5561268	-	in_gene	['PF02984,PF00134', 'PTHR10177,PTHR10177:SF203', 'KOG0654', '', 'K06627', 'GO:0005634', 'AT1G44110.1', 'CYCA1;1', 'Cyclin A1;1']
Chr02	9138547	4.42633e-08	7.35396	G_raw.txt	Potri.002G122200	9134253	9134540	-	5_prime
Chr02	9138547	4.42633e-08	7.35396	G_raw.txt	Potri.002G122300	9142631	9143619	+	5_prime	['PF00646', 'PTHR12874,PTHR12874:SF10', '', '', 'K14495', 'GO:0005515', 'AT4G24210.1', 'SLY1', 'F-box family protein']
Chr02	11501674	6.89033e-07	6.16176	G_raw.txt	Potri.002G152100	11493281	11501595	+	3_prime	['PF00614,PF00168,PF12357', 'PTHR18896,PTHR18896:SF65', '', '3.1.4.4', 'K01115', 'GO:0003824,GO:0005515', 'AT2G42010.1', 'PLDBETA,PLDBETA1', 'phospholipase D beta 1']
Chr02	11501674	6.89033e-07	6.16176	G_raw.txt	Potri.002G152200	11505495	11507288	-	3_prime	['PF03634', 'PTHR31072,PTHR31072:SF10', '', '', '', '', 'AT2G45680.1', '', 'TCP family transcription factor']
Chr02	13965622	9.55766e-07	6.01965	G_raw.txt	Potri.002G179700	13961209	13961976	+	3_prime	['PF00076', 'PTHR24012', '', '', '', 'GO:0003676', 'AT1G01080.2', '', 'RNA-binding (RRM/RBD/RNP motifs) family protein']
Chr02	13965622	9.55766e-07	6.01965	G_raw.txt	Potri.002G179800	13969954	13975728	+	5_prime	['PF06203,PF00072', 'PTHR26402,PTHR26402:SF560', '', '', 'K12130', 'GO:0005515,GO:0000160', 'AT5G24470.1', 'APRR5,PRR5', 'pseudo-response regulator 5']
Chr02	13965652	9.55766e-07	6.01965	G_raw.txt	Potri.002G179700	13961209	13961976	+	3_prime	['PF00076', 'PTHR24012', '', '', '', 'GO:0003676', 'AT1G01080.2', '', 'RNA-binding (RRM/RBD/RNP motifs) family protein']
Chr02	13965652	9.55766e-07	6.01965	G_raw.txt	Potri.002G179800	13969954	13975728	+	5_prime	['PF06203,PF00072', 'PTHR26402,PTHR26402:SF560', '', '', 'K12130', 'GO:0005515,GO:0000160', 'AT5G24470.1', 'APRR5,PRR5', 'pseudo-response regulator 5']
Chr08	10503199	4.53453e-08	7.34347	G_raw.txt	Potri.008G155500	10499894	10502447	-	5_prime	['PF00227', 'PTHR11599,PTHR11599:SF6', 'KOG0177', '3.4.25.1', 'K02734', 'GO:0051603,GO:0005839,GO:0004298', 'AT3G22630.1', 'PBD1,PRCGB', '20S proteasome beta subunit D1']
Chr08	10503199	4.53453e-08	7.34347	G_raw.txt	Potri.008G155600	10506961	10507309	+	5_prime	['PF09253', 'PTHR35632,PTHR35632:SF1']
Chr08	10503240	3.69205e-09	8.43273	G_raw.txt	Potri.008G155500	10499894	10502447	-	5_prime	['PF00227', 'PTHR11599,PTHR11599:SF6', 'KOG0177', '3.4.25.1', 'K02734', 'GO:0051603,GO:0005839,GO:0004298', 'AT3G22630.1', 'PBD1,PRCGB', '20S proteasome beta subunit D1']
Chr08	10503240	3.69205e-09	8.43273	G_raw.txt	Potri.008G155600	10506961	10507309	+	5_prime	['PF09253', 'PTHR35632,PTHR35632:SF1']
Chr08	10503275	1.07227e-08	7.96969	G_raw.txt	Potri.008G155500	10499894	10502447	-	5_prime	['PF00227', 'PTHR11599,PTHR11599:SF6', 'KOG0177', '3.4.25.1', 'K02734', 'GO:0051603,GO:0005839,GO:0004298', 'AT3G22630.1', 'PBD1,PRCGB', '20S proteasome beta subunit D1']
Chr08	10503275	1.07227e-08	7.96969	G_raw.txt	Potri.008G155600	10506961	10507309	+	5_prime	['PF09253', 'PTHR35632,PTHR35632:SF1']
Chr08	10503450	2.21358e-07	6.65491	G_raw.txt	Potri.008G155500	10499894	10502447	-	5_prime	['PF00227', 'PTHR11599,PTHR11599:SF6', 'KOG0177', '3.4.25.1', 'K02734', 'GO:0051603,GO:0005839,GO:0004298', 'AT3G22630.1', 'PBD1,PRCGB', '20S proteasome beta subunit D1']
Chr08	10503450	2.21358e-07	6.65491	G_raw.txt	Potri.008G155600	10506961	10507309	+	5_prime	['PF09253', 'PTHR35632,PTHR35632:SF1']
Chr08	10506382	1.7639e-08	7.75353	G_raw.txt	Potri.008G155500	10499894	10502447	-	5_prime	['PF00227', 'PTHR11599,PTHR11599:SF6', 'KOG0177', '3.4.25.1', 'K02734', 'GO:0051603,GO:0005839,GO:0004298', 'AT3G22630.1', 'PBD1,PRCGB', '20S proteasome beta subunit D1']
Chr08	10506382	1.7639e-08	7.75353	G_raw.txt	Potri.008G155600	10506961	10507309	+	5_prime	['PF09253', 'PTHR35632,PTHR35632:SF1']
Chr08	10506616	3.45086e-07	6.46207	G_raw.txt	Potri.008G155500	10499894	10502447	-	5_prime	['PF00227', 'PTHR11599,PTHR11599:SF6', 'KOG0177', '3.4.25.1', 'K02734', 'GO:0051603,GO:0005839,GO:0004298', 'AT3G22630.1', 'PBD1,PRCGB', '20S proteasome beta subunit D1']
Chr08	10506616	3.45086e-07	6.46207	G_raw.txt	Potri.008G155600	10506961	10507309	+	5_prime	['PF09253', 'PTHR35632,PTHR35632:SF1']
Chr08	10506912	8.5884e-09	8.06609	G_raw.txt	Potri.008G155500	10499894	10502447	-	5_prime	['PF00227', 'PTHR11599,PTHR11599:SF6', 'KOG0177', '3.4.25.1', 'K02734', 'GO:0051603,GO:0005839,GO:0004298', 'AT3G22630.1', 'PBD1,PRCGB', '20S proteasome beta subunit D1']
Chr08	10506912	8.5884e-09	8.06609	G_raw.txt	Potri.008G155600	10506961	10507309	+	5_prime	['PF09253', 'PTHR35632,PTHR35632:SF1']
Chr08	10509891	5.97386e-07	6.22374	G_raw.txt	Potri.008G155600	10506961	10507309	+	3_prime	['PF09253', 'PTHR35632,PTHR35632:SF1']
Chr08	10509891	5.97386e-07	6.22374	G_raw.txt	Potri.008G155700	10513016	10518417	-	3_prime	['PF03372', 'PTHR11200,PTHR11200:SF174', 'KOG0565', '', '', '', 'AT2G32010.1', 'CVL1', 'CVP2 like 1']
Chr08	10510603	7.85837e-09	8.10467	G_raw.txt	Potri.008G155600	10506961	10507309	+	3_prime	['PF09253', 'PTHR35632,PTHR35632:SF1']
Chr08	10510603	7.85837e-09	8.10467	G_raw.txt	Potri.008G155700	10513016	10518417	-	3_prime	['PF03372', 'PTHR11200,PTHR11200:SF174', 'KOG0565', '', '', '', 'AT2G32010.1', 'CVL1', 'CVP2 like 1']
Chr01	43913561	1.58638e-07	6.79959	G_raw.txt	Potri.001G414400	43906681	43908252	-	5_prime	['PF07714', 'PTHR27002,PTHR27002:SF129', 'KOG1187', '2.7.11.1', 'K04730', 'GO:0006468,GO:0004672', 'AT4G03230.1', '', 'S-locus lectin protein kinase family protein']
Chr01	43913561	1.58638e-07	6.79959	G_raw.txt	Potri.001G414500	43919494	43919922	-	3_prime	['PF01453', 'PTHR27002,PTHR27002:SF129', '', '', '', '', 'AT4G27290.1', '', 'S-locus lectin protein kinase family protein']
Chr01	43915288	4.95016e-07	6.30538	G_raw.txt	Potri.001G414400	43906681	43908252	-	5_prime	['PF07714', 'PTHR27002,PTHR27002:SF129', 'KOG1187', '2.7.11.1', 'K04730', 'GO:0006468,GO:0004672', 'AT4G03230.1', '', 'S-locus lectin protein kinase family protein']
Chr01	43915288	4.95016e-07	6.30538	G_raw.txt	Potri.001G414500	43919494	43919922	-	3_prime	['PF01453', 'PTHR27002,PTHR27002:SF129', '', '', '', '', 'AT4G27290.1', '', 'S-locus lectin protein kinase family protein']
Chr01	43940781	5.78534e-07	6.23767	G_raw.txt	Potri.001G414700	43935371	43937090	+	3_prime	['PF00643', 'PTHR31717,PTHR31717:SF7', '', '', '', 'GO:0008270,GO:0005622', 'AT5G54470.1', '', 'B-box type zinc finger family protein']
Chr01	43940781	5.78534e-07	6.23767	G_raw.txt	Potri.001G414800	43941046	43944821	-	3_prime	['PF00582', 'PTHR31966,PTHR31966:SF5', '', '', '', 'GO:0006950', 'AT1G11360.1', '', 'Adenine nucleotide alpha hydrolases-like superfamily protein']
Chr17	4867601	3.76263e-07	6.42451	G_raw.txt	Potri.017G054800	4863233	4867879	+	in_gene	['PF00249,PF14379', 'PTHR31499,PTHR31499:SF6', '', '', '', '', 'AT4G13640.1', 'UNE16', 'Homeodomain-like superfamily protein']
Chr17	4871011	2.99363e-07	6.5238	G_raw.txt	Potri.017G054900	4869826	4870865	+	3_prime	['PF13405', 'PTHR10891,PTHR10891:SF574', 'KOG0027', '', 'K13448', 'GO:0005509', 'AT3G24110.1', '', 'Calcium-binding EF-hand family protein']
Chr17	4871011	2.99363e-07	6.5238	G_raw.txt	Potri.017G055000	4871168	4873746	-	3_prime	['PF07714,PF00069', 'PTHR27007,PTHR27007:SF61', 'KOG1187', '2.7.11.1', '', 'GO:0006468,GO:0004672,GO:0005524', 'AT2G32800.1', 'AP4.3A', 'protein kinase family protein']
Chr06	18941198	3.22041e-07	6.49209	G_raw.txt	Potri.006G176600	18911364	18919423	-	5_prime	['PF13857,PF12796', 'PTHR24128,PTHR24128:SF22', 'KOG4412', '', 'K19044', '', 'AT5G57740.1', 'XBAT32', 'XB3 ortholog 2 in Arabidopsis thaliana']
Chr06	18941198	3.22041e-07	6.49209	G_raw.txt	Potri.006G176700	18959503	18961382	+	5_prime	['PF13639', 'PTHR14155,PTHR14155:SF80', '', '', '', 'GO:0008270,GO:0005515', 'AT4G30400.1', '', 'RING/U-box superfamily protein']
Chr06	18941313	5.52546e-09	8.25763	G_raw.txt	Potri.006G176600	18911364	18919423	-	5_prime	['PF13857,PF12796', 'PTHR24128,PTHR24128:SF22', 'KOG4412', '', 'K19044', '', 'AT5G57740.1', 'XBAT32', 'XB3 ortholog 2 in Arabidopsis thaliana']
Chr06	18941313	5.52546e-09	8.25763	G_raw.txt	Potri.006G176700	18959503	18961382	+	5_prime	['PF13639', 'PTHR14155,PTHR14155:SF80', '', '', '', 'GO:0008270,GO:0005515', 'AT4G30400.1', '', 'RING/U-box superfamily protein']
Chr06	18941341	2.78103e-07	6.55579	G_raw.txt	Potri.006G176600	18911364	18919423	-	5_prime	['PF13857,PF12796', 'PTHR24128,PTHR24128:SF22', 'KOG4412', '', 'K19044', '', 'AT5G57740.1', 'XBAT32', 'XB3 ortholog 2 in Arabidopsis thaliana']
Chr06	18941341	2.78103e-07	6.55579	G_raw.txt	Potri.006G176700	18959503	18961382	+	5_prime	['PF13639', 'PTHR14155,PTHR14155:SF80', '', '', '', 'GO:0008270,GO:0005515', 'AT4G30400.1', '', 'RING/U-box superfamily protein']
Chr06	18941740	5.52546e-09	8.25763	G_raw.txt	Potri.006G176600	18911364	18919423	-	5_prime	['PF13857,PF12796', 'PTHR24128,PTHR24128:SF22', 'KOG4412', '', 'K19044', '', 'AT5G57740.1', 'XBAT32', 'XB3 ortholog 2 in Arabidopsis thaliana']
Chr06	18941740	5.52546e-09	8.25763	G_raw.txt	Potri.006G176700	18959503	18961382	+	5_prime	['PF13639', 'PTHR14155,PTHR14155:SF80', '', '', '', 'GO:0008270,GO:0005515', 'AT4G30400.1', '', 'RING/U-box superfamily protein']
Chr06	18941816	2.78103e-07	6.55579	G_raw.txt	Potri.006G176600	18911364	18919423	-	5_prime	['PF13857,PF12796', 'PTHR24128,PTHR24128:SF22', 'KOG4412', '', 'K19044', '', 'AT5G57740.1', 'XBAT32', 'XB3 ortholog 2 in Arabidopsis thaliana']
Chr06	18941816	2.78103e-07	6.55579	G_raw.txt	Potri.006G176700	18959503	18961382	+	5_prime	['PF13639', 'PTHR14155,PTHR14155:SF80', '', '', '', 'GO:0008270,GO:0005515', 'AT4G30400.1', '', 'RING/U-box superfamily protein']
Chr06	18942076	2.78103e-07	6.55579	G_raw.txt	Potri.006G176600	18911364	18919423	-	5_prime	['PF13857,PF12796', 'PTHR24128,PTHR24128:SF22', 'KOG4412', '', 'K19044', '', 'AT5G57740.1', 'XBAT32', 'XB3 ortholog 2 in Arabidopsis thaliana']
Chr06	18942076	2.78103e-07	6.55579	G_raw.txt	Potri.006G176700	18959503	18961382	+	5_prime	['PF13639', 'PTHR14155,PTHR14155:SF80', '', '', '', 'GO:0008270,GO:0005515', 'AT4G30400.1', '', 'RING/U-box superfamily protein']
Chr06	18942931	2.78103e-07	6.55579	G_raw.txt	Potri.006G176600	18911364	18919423	-	5_prime	['PF13857,PF12796', 'PTHR24128,PTHR24128:SF22', 'KOG4412', '', 'K19044', '', 'AT5G57740.1', 'XBAT32', 'XB3 ortholog 2 in Arabidopsis thaliana']
Chr06	18942931	2.78103e-07	6.55579	G_raw.txt	Potri.006G176700	18959503	18961382	+	5_prime	['PF13639', 'PTHR14155,PTHR14155:SF80', '', '', '', 'GO:0008270,GO:0005515', 'AT4G30400.1', '', 'RING/U-box superfamily protein']
Chr06	18943037	7.87546e-09	8.10372	G_raw.txt	Potri.006G176600	18911364	18919423	-	5_prime	['PF13857,PF12796', 'PTHR24128,PTHR24128:SF22', 'KOG4412', '', 'K19044', '', 'AT5G57740.1', 'XBAT32', 'XB3 ortholog 2 in Arabidopsis thaliana']
Chr06	18943037	7.87546e-09	8.10372	G_raw.txt	Potri.006G176700	18959503	18961382	+	5_prime	['PF13639', 'PTHR14155,PTHR14155:SF80', '', '', '', 'GO:0008270,GO:0005515', 'AT4G30400.1', '', 'RING/U-box superfamily protein']
Chr06	18943137	7.87546e-09	8.10372	G_raw.txt	Potri.006G176600	18911364	18919423	-	5_prime	['PF13857,PF12796', 'PTHR24128,PTHR24128:SF22', 'KOG4412', '', 'K19044', '', 'AT5G57740.1', 'XBAT32', 'XB3 ortholog 2 in Arabidopsis thaliana']
Chr06	18943137	7.87546e-09	8.10372	G_raw.txt	Potri.006G176700	18959503	18961382	+	5_prime	['PF13639', 'PTHR14155,PTHR14155:SF80', '', '', '', 'GO:0008270,GO:0005515', 'AT4G30400.1', '', 'RING/U-box superfamily protein']
Chr06	18943623	3.5377e-07	6.45128	G_raw.txt	Potri.006G176600	18911364	18919423	-	5_prime	['PF13857,PF12796', 'PTHR24128,PTHR24128:SF22', 'KOG4412', '', 'K19044', '', 'AT5G57740.1', 'XBAT32', 'XB3 ortholog 2 in Arabidopsis thaliana']
Chr06	18943623	3.5377e-07	6.45128	G_raw.txt	Potri.006G176700	18959503	18961382	+	5_prime	['PF13639', 'PTHR14155,PTHR14155:SF80', '', '', '', 'GO:0008270,GO:0005515', 'AT4G30400.1', '', 'RING/U-box superfamily protein']
Chr06	18943649	9.22449e-07	6.03506	G_raw.txt	Potri.006G176600	18911364	18919423	-	5_prime	['PF13857,PF12796', 'PTHR24128,PTHR24128:SF22', 'KOG4412', '', 'K19044', '', 'AT5G57740.1', 'XBAT32', 'XB3 ortholog 2 in Arabidopsis thaliana']
Chr06	18943649	9.22449e-07	6.03506	G_raw.txt	Potri.006G176700	18959503	18961382	+	5_prime	['PF13639', 'PTHR14155,PTHR14155:SF80', '', '', '', 'GO:0008270,GO:0005515', 'AT4G30400.1', '', 'RING/U-box superfamily protein']
Chr10	21563592	5.29115e-07	6.27645	G_raw.txt	Potri.010G235400	21561276	21561878	-	5_prime	['', 'PTHR37725', '', '', '', '', 'AT2G38790.1']
Chr10	21563592	5.29115e-07	6.27645	G_raw.txt	Potri.010G235500	21564721	21565933	+	5_prime	['', 'PTHR11926,PTHR11926:SF342', '', '', '', 'GO:0016758,GO:0008152', 'AT2G36970.1', '', 'UDP-Glycosyltransferase superfamily protein']
scaffold_23	793958	3.63419e-08	7.43959	H_raw.txt	Potri.T007700	762282	762941	+	3_prime
scaffold_30	313478	6.35614e-07	6.19681	H_raw.txt	Potri.T027000	305197	305609	+	3_prime	['', 'PTHR23155,PTHR23155:SF497', '', '', '', '', 'AT1G12290.1', '', 'Disease resistance protein (CC-NBS-LRR class) family']
scaffold_30	313478	6.35614e-07	6.19681	H_raw.txt	Potri.T027100	313617	314044	-	3_prime	['PF13187', 'PTHR24960,PTHR24960:SF40', '', '1.97.1.12', 'K05575,K02691', '', 'ATCG01060.1', '', 'iron-sulfur cluster binding;electron carriers;4 iron, 4 sulfur cluster binding']
scaffold_49	106880	1.97071e-08	7.70538	H_raw.txt	Potri.T053600	85381	88535	-	5_prime	['PF03140', 'PTHR31170', '', '', '', '', 'AT3G60470.1', '', 'Plant protein of unknown function (DUF247)']
scaffold_49	106880	1.97071e-08	7.70538	H_raw.txt	Potri.T053700	109881	112813	-	3_prime	['PF04178', 'PTHR23137', '', '', '', 'GO:0016192,GO:0016021,GO:0006810', 'AT5G24170.1', '', 'Got1/Sft2-like vescicle transport protein family']
scaffold_49	126493	9.04397e-07	6.04364	H_raw.txt	Potri.T053700	109881	112813	-	5_prime	['PF04178', 'PTHR23137', '', '', '', 'GO:0016192,GO:0016021,GO:0006810', 'AT5G24170.1', '', 'Got1/Sft2-like vescicle transport protein family']
scaffold_49	126493	9.04397e-07	6.04364	H_raw.txt	Potri.T053800	140296	143001	-	3_prime	['PF03140', 'PTHR31170', '', '', '', '', 'AT3G60470.1', '', 'Plant protein of unknown function (DUF247)']
scaffold_190	28415	3.21488e-07	6.49283	H_raw.txt	Potri.T117800	16833	18929	+	3_prime	['PF00931', 'PTHR23155,PTHR23155:SF528', '', '', '', 'GO:0043531', 'AT3G14470.1', '', 'NB-ARC domain-containing disease resistance protein']
scaffold_190	28415	3.21488e-07	6.49283	H_raw.txt	Potri.T117900	28597	29723	+	5_prime	['', 'PTHR33604', '', '', '', '', 'AT5G12260.1']
scaffold_222	66945	2.38789e-08	7.62199	H_raw.txt	Potri.T125700	51741	59176	-	5_prime	['PF00076', 'PTHR23147,PTHR23147:SF10', 'KOG4207', '', 'K12891', 'GO:0003676', 'AT5G64200.1', 'ATSC35,SC35', 'ortholog of human splicing factor SC35']
scaffold_484	24793	3.07094e-07	6.51273	H_raw.txt	Potri.T148000	11044	13632	+	3_prime	['PF13912', 'PTHR26374,PTHR26374:SF164', '', '', '', '', 'AT1G27730.1', 'STZ,ZAT10', 'salt tolerance zinc finger']
scaffold_1687	3517	1.08046e-08	7.96639	H_raw.txt	Potri.T177900	1	1670	+	3_prime	['PF00160', 'PTHR11071,PTHR11071:SF200', 'KOG0881', '5.2.1.8', '', 'GO:0006457,GO:0003755,GO:0000413', 'AT3G66654.2', '', 'Cyclophilin-like peptidyl-prolyl cis-trans isomerase family protein']
scaffold_1687	3630	4.7041e-09	8.32752	H_raw.txt	Potri.T177900	1	1670	+	3_prime	['PF00160', 'PTHR11071,PTHR11071:SF200', 'KOG0881', '5.2.1.8', '', 'GO:0006457,GO:0003755,GO:0000413', 'AT3G66654.2', '', 'Cyclophilin-like peptidyl-prolyl cis-trans isomerase family protein']
Chr17	547120	7.26823e-07	6.13857	H_raw.txt	Potri.017G007800	535391	539755	+	3_prime	['PF13857,PF07714', 'PTHR23257,PTHR23257:SF378', 'KOG0192', '2.7.11.1', '', 'GO:0006468,GO:0004672', 'AT2G31800.1', '', 'Integrin-linked protein kinase family']
Chr17	547120	7.26823e-07	6.13857	H_raw.txt	Potri.017G007900	549615	552670	+	5_prime	['PF13947,PF00069', 'PTHR27009,PTHR27009:SF19', 'KOG1187', '3.1.4.46', '', 'GO:0030247,GO:0006468,GO:0005524,GO:0004672', 'AT5G38260.1', '', 'Protein kinase superfamily protein']
Chr17	1542579	7.9848e-07	6.09774	H_raw.txt	Potri.017G018400	1534432	1537607	-	5_prime	['', 'PTHR19332', '', '', 'K13344', '', 'AT3G07560.1', 'APM2,PEX13', 'peroxin 13']
Chr17	1542579	7.9848e-07	6.09774	H_raw.txt	Potri.017G018500	1545629	1550411	-	3_prime	['PF00564,PF02042', 'PTHR32002,PTHR32002:SF7', '', '', '', 'GO:0005515', 'AT2G43500.1', '', 'Plant regulator RWP-RK family protein']
Chr17	3998234	2.37137e-08	7.625	H_raw.txt	Potri.017G047700	3990043	3991608	-	5_prime	['', 'PTHR33597,PTHR33597:SF2', '', '', '', '', 'AT1G58120.1']
Chr17	3998234	2.37137e-08	7.625	H_raw.txt	Potri.017G047800	3999214	4000708	+	5_prime	['PF00153', 'PTHR24089,PTHR24089:SF392', 'KOG0759', '', 'K15104', '', 'AT2G22500.1', 'ATPUMP5,DIC1,UCP5', 'uncoupling protein 5']
Chr17	5926723	8.61371e-07	6.06481	H_raw.txt	Potri.017G062900	5908082	5909692	+	3_prime	['PF03140', 'PTHR31549,PTHR31549:SF23', '', '', '', '', 'AT3G02645.1', '', 'Plant protein of unknown function (DUF247)']
Chr17	5926723	8.61371e-07	6.06481	H_raw.txt	Potri.017G063000	5935611	5944442	-	3_prime	['PF03114', 'PTHR34119,PTHR34119:SF1', '', '', '', 'GO:0005737,GO:0005515', 'AT2G33490.1', '', 'hydroxyproline-rich glycoprotein family protein']
Chr17	5953573	9.56336e-07	6.01939	H_raw.txt	Potri.017G063100	5940893	5941428	+	3_prime	['', 'PTHR19376,PTHR19376:SF38', '', '2.7.7.6', '', '', 'ATCG00170.1', '', 'DNA-directed RNA polymerase family protein']
Chr17	5953573	9.56336e-07	6.01939	H_raw.txt	Potri.017G063200	5954515	5955985	-	3_prime
Chr17	8587684	2.77921e-07	6.55608	H_raw.txt	Potri.017G073700	8584744	8587360	-	5_prime	['PF14416,PF13839', 'PTHR32285,PTHR32285:SF28', '', '', '', '', 'AT3G28150.1', 'TBL22', 'TRICHOME BIREFRINGENCE-LIKE 22']
Chr17	8587684	2.77921e-07	6.55608	H_raw.txt	Potri.017G073800	8591198	8592359	-	3_prime	['PF13563', 'PTHR36039,PTHR36039:SF2', '', '', '', '', 'AT5G40190.1', '', 'RNA ligase/cyclic nucleotide phosphodiesterase family protein']
Chr17	10614909	5.53948e-07	6.25653	H_raw.txt	Potri.017G088800	10602204	10603295	-	5_prime
Chr17	10614909	5.53948e-07	6.25653	H_raw.txt	Potri.017G088900	10620655	10627473	+	5_prime	['PF05904', 'PTHR33167,PTHR33167:SF3', '', '', '', '', 'AT1G69360.1', '', 'Plant protein of unknown function (DUF863)']
Chr17	12160159	1.10748e-07	6.95566	H_raw.txt	Potri.017G104500	12157017	12159408	+	3_prime	['PF00078', 'PTHR33054,PTHR33054:SF3', '', '2.7.7.7,3.1.26.4,2.7.7.49']
Chr17	12160159	1.10748e-07	6.95566	H_raw.txt	Potri.017G104600	12170358	12170808	+	5_prime	['PF14700', 'PTHR10102,PTHR10102:SF3', '', '2.7.7.6', '', 'GO:0006351,GO:0003899,GO:0003677', 'AT1G68990.1', 'MGP3', 'male gametophyte defective 3']
Chr17	12448463	9.82654e-07	6.0076	H_raw.txt	Potri.017G107500	12428761	12431246	-	5_prime	['PF00643,PF06203', 'PTHR31319,PTHR31319:SF10', 'KOG1601', '', '', 'GO:0008270,GO:0005622,GO:0005515', 'AT3G02380.1', 'ATCOL2,COL2', 'CONSTANS-like 2']
Chr17	12448463	9.82654e-07	6.0076	H_raw.txt	Potri.017G107600	12449163	12453103	+	5_prime	['PF08387', 'PTHR32212,PTHR32212:SF120', '', '', '', '', 'AT1G13570.1', '', 'F-box/RNI-like superfamily protein']
Chr17	12461276	2.8237e-07	6.54918	H_raw.txt	Potri.017G108000	12455584	12459187	-	5_prime	['PF13855,PF08263,PF00069', 'PTHR27001,PTHR27001:SF217', 'KOG1187', '2.7.11.1', '', 'GO:0005515,GO:0006468,GO:0005524,GO:0004672', 'AT5G16000.1', 'NIK1', 'NSP-interacting kinase 1']
Chr17	12461276	2.8237e-07	6.54918	H_raw.txt	Potri.017G108100	12473082	12475492	-	3_prime	['PF13812,PF01535', 'PTHR24015,PTHR24015:SF350', '', '', '', '', 'AT3G02490.1', '', 'Pentatricopeptide repeat (PPR) superfamily protein']
Chr17	15649803	3.97365e-07	6.40081	H_raw.txt	Potri.017G151200	15642044	15645540	-	5_prime	['PF03169', 'PTHR31645,PTHR31645:SF1', '', '', '', 'GO:0055085', 'AT1G65730.1', 'YSL7', 'YELLOW STRIPE like 7']
Chr17	15649803	3.97365e-07	6.40081	H_raw.txt	Potri.017G151300	15651857	15654569	+	5_prime
Chr11	298034	8.83717e-07	6.05369	H_raw.txt	Potri.011G004000	291686	295703	-	5_prime	['PF00314,PF00069', 'PTHR27002,PTHR27002:SF94', 'KOG1187', '2.7.11.1', 'K04733', 'GO:0006468,GO:0005524,GO:0004672', 'AT5G38280.1', 'PR5K', 'PR5-like receptor kinase']
Chr11	298034	8.83717e-07	6.05369	H_raw.txt	Potri.011G004100	317049	318158	+	5_prime	['PF04520', 'PTHR33083,PTHR33083:SF4', '', '', '', '', 'AT4G04630.1', '', 'Protein of unknown function, DUF584']
Chr11	496749	9.39221e-07	6.02723	H_raw.txt	Potri.011G006000	493185	495324	+	3_prime
Chr11	496749	9.39221e-07	6.02723	H_raw.txt	Potri.011G006100	506005	509421	+	5_prime	['PF07983,PF00332', 'PTHR32227,PTHR32227:SF120', '', '3.2.1.39', '', 'GO:0005975,GO:0004553', 'AT1G11820.2', '', 'O-Glycosyl hydrolases family 17 protein']
Chr11	1800437	9.46811e-07	6.02374	H_raw.txt	Potri.011G020900	1796814	1799259	+	3_prime	['PF14226,PF03171', 'PTHR10209,PTHR10209:SF173', 'KOG0143', '1.14.17.4', 'K05933', 'GO:0055114,GO:0016491', 'AT1G05010.1', 'ACO4,EAT1,EFE', 'ethylene-forming enzyme']
Chr11	1800437	9.46811e-07	6.02374	H_raw.txt	Potri.011G021000	1802450	1806070	-	3_prime	['PF13414,PF00564', 'PTHR22904,PTHR22904:SF331', 'KOG4151', '', '', 'GO:0005515', 'AT1G62390.1', '', 'Octicosapeptide/Phox/Bem1p (PB1) domain-containing protein / tetratricopeptide repeat (TPR)-containing protein']
Chr11	1833482	1.88573e-07	6.72452	H_raw.txt	Potri.011G021600	1829000	1829721	-	5_prime
Chr11	1833482	1.88573e-07	6.72452	H_raw.txt	Potri.011G021700	1841400	1846227	-	3_prime	['PF00400', 'PTHR22847,PTHR22847:SF451', 'KOG0265', '', 'K10143', 'GO:0005515', 'AT2G32950.1', 'ATCOP1,COP1,DET340,EMB168,FUS1', 'Transducin/WD40 repeat-like superfamily protein']
Chr11	1879861	5.42738e-08	7.26541	H_raw.txt	Potri.011G022300	1872258	1877198	+	3_prime	['PF12763,PF00350,PF16880', 'PTHR11216,PTHR11216:SF76', '', '', 'K12483', '', 'AT4G05520.2', 'ATEHD2,EHD2', 'EPS15 homology domain 2']
Chr11	1879861	5.42738e-08	7.26541	H_raw.txt	Potri.011G022400	1881508	1884761	+	5_prime	['PF08659', 'PTHR24322,PTHR24322:SF502', 'KOG0725', '', 'K11147', '', 'AT4G05530.1', 'IBR1,SDRA', 'indole-3-butyric acid response 1']
Chr11	2271574	7.61968e-07	6.11806	H_raw.txt	Potri.011G027600	2262828	2266261	+	3_prime	['PF01657,PF07714', 'PTHR27002,PTHR27002:SF62', 'KOG1187', '2.7.11.1', '', 'GO:0006468,GO:0004672', 'AT4G23180.1', 'CRK10,RLK4', 'cysteine-rich RLK (RECEPTOR-like protein kinase) 10']
Chr11	2271574	7.61968e-07	6.11806	H_raw.txt	Potri.011G027700	2272115	2274444	+	5_prime	['PF00069,PF01657', 'PTHR27002,PTHR27002:SF62', '', '2.7.11.1', '', 'GO:0006468,GO:0005524,GO:0004672', 'AT4G23310.1', 'CRK23', 'cysteine-rich RLK (RECEPTOR-like protein kinase) 23']
Chr11	4016613	1.51159e-07	6.82057	H_raw.txt	Potri.011G046800	4008521	4009675	-	5_prime	['PF01582', 'PTHR31008', '', '', '', 'GO:0007165,GO:0005515', 'AT1G61105.1', '', 'Toll-Interleukin-Resistance (TIR) domain family protein']
Chr11	4016613	1.51159e-07	6.82057	H_raw.txt	Potri.011G046900	4020027	4025824	+	5_prime	['', 'PTHR31008,PTHR31008:SF6', '', '', '', '', 'AT1G61100.2', '', 'disease resistance protein (TIR class), putative']
Chr11	10737819	2.28962e-07	6.64024	H_raw.txt	Potri.011G089200	10723879	10733014	-	5_prime	['PF00364,PF00198', 'PTHR23151,PTHR23151:SF8', '', '2.3.1.61', 'K00658', 'GO:0016746,GO:0008152', 'AT4G26910.1', '', 'Dihydrolipoamide succinyltransferase']
Chr11	10737819	2.28962e-07	6.64024	H_raw.txt	Potri.011G089300	10742017	10748243	-	3_prime	['PF13890', 'PTHR21422', 'KOG2390', '', 'K18270', 'GO:0005096', 'AT5G55060.1']
Chr11	12320181	2.49624e-07	6.60271	H_raw.txt	Potri.011G100900	12293560	12299511	-	5_prime	['PF00168,PF01412', 'PTHR23180,PTHR23180:SF245', 'KOG1030', '', '', 'GO:0005515,GO:0005096', 'AT4G05330.1', 'AGD13', 'ARF-GAP domain 13']
Chr11	12320181	2.49624e-07	6.60271	H_raw.txt	Potri.011G101000	12330830	12337036	+	5_prime	['PF02045', 'PTHR12632', '', '', 'K08064', 'GO:0006355,GO:0003700', 'AT1G30500.2', 'NF-YA7', 'nuclear factor Y, subunit A7']
Chr11	13438996	1.98819e-07	6.70154	H_raw.txt	Potri.011G109900	13423452	13426448	-	5_prime	['PF04852', 'PTHR31165,PTHR31165:SF9', '', '', '', '', 'AT2G42610.1', 'LSH10', 'Protein of unknown function (DUF640)']
Chr11	13438996	1.98819e-07	6.70154	H_raw.txt	Potri.011G110000	13485511	13486963	+	5_prime	['PF01453', 'PTHR32444,PTHR32444:SF13', '', '', '', '', 'AT1G78850.1', '', 'D-mannose binding lectin protein with Apple-like carbohydrate-binding domain']
Chr11	13441278	2.79802e-07	6.55315	H_raw.txt	Potri.011G109900	13423452	13426448	-	5_prime	['PF04852', 'PTHR31165,PTHR31165:SF9', '', '', '', '', 'AT2G42610.1', 'LSH10', 'Protein of unknown function (DUF640)']
Chr11	13441278	2.79802e-07	6.55315	H_raw.txt	Potri.011G110000	13485511	13486963	+	5_prime	['PF01453', 'PTHR32444,PTHR32444:SF13', '', '', '', '', 'AT1G78850.1', '', 'D-mannose binding lectin protein with Apple-like carbohydrate-binding domain']
Chr11	13442216	9.65509e-07	6.01524	H_raw.txt	Potri.011G109900	13423452	13426448	-	5_prime	['PF04852', 'PTHR31165,PTHR31165:SF9', '', '', '', '', 'AT2G42610.1', 'LSH10', 'Protein of unknown function (DUF640)']
Chr11	13442216	9.65509e-07	6.01524	H_raw.txt	Potri.011G110000	13485511	13486963	+	5_prime	['PF01453', 'PTHR32444,PTHR32444:SF13', '', '', '', '', 'AT1G78850.1', '', 'D-mannose binding lectin protein with Apple-like carbohydrate-binding domain']
Chr11	13452227	2.40386e-07	6.61909	H_raw.txt	Potri.011G109900	13423452	13426448	-	5_prime	['PF04852', 'PTHR31165,PTHR31165:SF9', '', '', '', '', 'AT2G42610.1', 'LSH10', 'Protein of unknown function (DUF640)']
Chr11	13452227	2.40386e-07	6.61909	H_raw.txt	Potri.011G110000	13485511	13486963	+	5_prime	['PF01453', 'PTHR32444,PTHR32444:SF13', '', '', '', '', 'AT1G78850.1', '', 'D-mannose binding lectin protein with Apple-like carbohydrate-binding domain']
Chr11	15248922	2.2561e-08	7.64664	H_raw.txt	Potri.011G127600	15244161	15247878	-	5_prime	['PF13450,PF04433', 'PTHR10742,PTHR10742:SF210', 'KOG0029', '1.5.3.16', 'K11450', 'GO:0005515', 'AT3G13682.1', 'LDL2', 'LSD1-like2']
Chr11	15248922	2.2561e-08	7.64664	H_raw.txt	Potri.011G127700	15251729	15252253	+	5_prime	['', 'PTHR31656,PTHR31656:SF4', '', '', '', '', 'AT5G54370.1', '', 'Late embryogenesis abundant (LEA) protein-related']
Chr11	15868859	8.04873e-07	6.09427	H_raw.txt	Potri.011G134400	15867617	15868304	-	5_prime	['PF00234', 'PTHR35496,PTHR35496:SF2', '', '', '', '', 'AT5G54740.1', 'SESA5', 'seed storage albumin 5']
Chr11	15868859	8.04873e-07	6.09427	H_raw.txt	Potri.011G134500	15873014	15873662	-	3_prime	['PF00234', 'PTHR35496,PTHR35496:SF2', '', '', '', '', 'AT5G54740.1', 'SESA5', 'seed storage albumin 5']
Chr11	16626955	9.47944e-07	6.02322	H_raw.txt	Potri.011G146700	16622848	16632073	-	in_gene	['PF09379,PF00373,PF00784,PF00225', 'PTHR24115,PTHR24115:SF470', 'KOG0239', '3.6.4.5', '', 'GO:0005856,GO:0008017,GO:0007018,GO:0005524,GO:0003777,GO:0005871', 'AT5G65930.3', 'KCBP,PKCBP,ZWI', 'kinesin-like calmodulin-binding protein (ZWICHEL)']
Chr11	16853192	8.19315e-07	6.08655	H_raw.txt	Potri.011G149900	16839984	16840653	-	5_prime	['', 'PTHR33736']
Chr11	16853192	8.19315e-07	6.08655	H_raw.txt	Potri.011G150000	16856166	16856867	+	5_prime	['', 'PTHR33240,PTHR33240:SF2']
Chr11	16856326	4.26332e-07	6.37025	H_raw.txt	Potri.011G150000	16856166	16856867	+	in_gene	['', 'PTHR33240,PTHR33240:SF2']
Chr11	16857779	5.87922e-07	6.23068	H_raw.txt	Potri.011G150000	16856166	16856867	+	3_prime	['', 'PTHR33240,PTHR33240:SF2']
Chr11	16857779	5.87922e-07	6.23068	H_raw.txt	Potri.011G150100	16858895	16861452	+	5_prime	['PF14226,PF03171', 'PTHR10209,PTHR10209:SF196', 'KOG0143', '1.14.11.9', '', 'GO:0055114,GO:0016491', 'AT4G10490.1', '', '2-oxoglutarate (2OG) and Fe(II)-dependent oxygenase superfamily protein']
Chr11	16858381	2.85638e-07	6.54418	H_raw.txt	Potri.011G150000	16856166	16856867	+	3_prime	['', 'PTHR33240,PTHR33240:SF2']
Chr11	16858381	2.85638e-07	6.54418	H_raw.txt	Potri.011G150100	16858895	16861452	+	5_prime	['PF14226,PF03171', 'PTHR10209,PTHR10209:SF196', 'KOG0143', '1.14.11.9', '', 'GO:0055114,GO:0016491', 'AT4G10490.1', '', '2-oxoglutarate (2OG) and Fe(II)-dependent oxygenase superfamily protein']
Chr11	16858410	7.82436e-07	6.10655	H_raw.txt	Potri.011G150000	16856166	16856867	+	3_prime	['', 'PTHR33240,PTHR33240:SF2']
Chr11	16858410	7.82436e-07	6.10655	H_raw.txt	Potri.011G150100	16858895	16861452	+	5_prime	['PF14226,PF03171', 'PTHR10209,PTHR10209:SF196', 'KOG0143', '1.14.11.9', '', 'GO:0055114,GO:0016491', 'AT4G10490.1', '', '2-oxoglutarate (2OG) and Fe(II)-dependent oxygenase superfamily protein']
Chr11	16858412	7.9594e-07	6.09912	H_raw.txt	Potri.011G150000	16856166	16856867	+	3_prime	['', 'PTHR33240,PTHR33240:SF2']
Chr11	16858412	7.9594e-07	6.09912	H_raw.txt	Potri.011G150100	16858895	16861452	+	5_prime	['PF14226,PF03171', 'PTHR10209,PTHR10209:SF196', 'KOG0143', '1.14.11.9', '', 'GO:0055114,GO:0016491', 'AT4G10490.1', '', '2-oxoglutarate (2OG) and Fe(II)-dependent oxygenase superfamily protein']
Chr11	16859495	2.51337e-07	6.59974	H_raw.txt	Potri.011G150100	16858895	16861452	+	in_gene	['PF14226,PF03171', 'PTHR10209,PTHR10209:SF196', 'KOG0143', '1.14.11.9', '', 'GO:0055114,GO:0016491', 'AT4G10490.1', '', '2-oxoglutarate (2OG) and Fe(II)-dependent oxygenase superfamily protein']
Chr11	16912372	1.69592e-07	6.7706	H_raw.txt	Potri.011G150700	16910126	16914040	-	in_gene	['PF00298,PF03946', 'PTHR11661,PTHR11661:SF7', 'KOG3257', '', '', 'GO:0006412,GO:0005840,GO:0003735', 'AT1G32990.1', 'PRPL11', 'plastid ribosomal protein l11']
Chr11	18046226	3.63419e-08	7.43959	H_raw.txt	Potri.011G162900	18042298	18044178	+	3_prime	['PF08031,PF01565', 'PTHR32448,PTHR32448:SF30', '', '1.3.3.8', '', 'GO:0055114,GO:0050660,GO:0016491', 'AT5G44400.1', '', 'FAD-binding Berberine family protein']
Chr11	18046226	3.63419e-08	7.43959	H_raw.txt	Potri.011G163000	18049998	18051851	+	5_prime	['PF08031,PF01565', 'PTHR32448', '', '1.3.3.8', '', 'GO:0055114,GO:0050660,GO:0016491', 'AT4G20820.1', '', 'FAD-binding Berberine family protein']
Chr01	2375706	8.41122e-07	6.07514	H_raw.txt	Potri.001G032400	2368920	2370208	-	5_prime	['PF12695', 'PTHR23024,PTHR23024:SF135', 'KOG1515', '3.1.1.1', '', '', 'AT5G16080.1', 'AtCXE17,CXE17', 'carboxyesterase 17']
Chr01	2375706	8.41122e-07	6.07514	H_raw.txt	Potri.001G032500	2388673	2391140	+	5_prime	['PF00892', 'PTHR31218,PTHR31218:SF19', '', '', '', 'GO:0016021,GO:0016020,GO:0022857', 'AT5G07050.1', '', 'nodulin MtN21 /EamA-like transporter family protein']
Chr01	3257895	2.77144e-07	6.5573	H_raw.txt	Potri.001G045000	3250119	3251996	-	5_prime	['PF01370', 'PTHR10366,PTHR10366:SF404', '', '1.2.1.44', '', 'GO:0050662,GO:0003824', 'AT1G15950.1', 'ATCCR1,CCR1,IRX4', 'cinnamoyl coa reductase 1']
Chr01	3257895	2.77144e-07	6.5573	H_raw.txt	Potri.001G045100	3265577	3268269	-	3_prime	['PF01073', 'PTHR10366,PTHR10366:SF404', 'KOG1502', '1.2.1.44', 'K09753', 'GO:0055114,GO:0016616,GO:0006694,GO:0003854', 'AT1G15950.1', 'ATCCR1,CCR1,IRX4', 'cinnamoyl coa reductase 1']
Chr01	3267206	3.63419e-08	7.43959	H_raw.txt	Potri.001G045100	3265577	3268269	-	in_gene	['PF01073', 'PTHR10366,PTHR10366:SF404', 'KOG1502', '1.2.1.44', 'K09753', 'GO:0055114,GO:0016616,GO:0006694,GO:0003854', 'AT1G15950.1', 'ATCCR1,CCR1,IRX4', 'cinnamoyl coa reductase 1']
Chr01	3799297	8.46826e-07	6.07221	H_raw.txt	Potri.001G050000	3798461	3808449	-	in_gene	['PF00070,PF02852', 'PTHR22912,PTHR22912:SF106', '', '1.8.1.7', 'K00383', 'GO:0055114,GO:0016491,GO:0045454', 'AT3G24170.1', 'ATGR1,GR1', 'glutathione-disulfide reductase']
Chr01	3808970	2.18093e-07	6.66136	H_raw.txt	Potri.001G050000	3798461	3808449	-	5_prime	['PF00070,PF02852', 'PTHR22912,PTHR22912:SF106', '', '1.8.1.7', 'K00383', 'GO:0055114,GO:0016491,GO:0045454', 'AT3G24170.1', 'ATGR1,GR1', 'glutathione-disulfide reductase']
Chr01	3808970	2.18093e-07	6.66136	H_raw.txt	Potri.001G050100	3820470	3823780	+	5_prime	['PF00646,PF14299', 'PTHR32278,PTHR32278:SF6', '', '', '', 'GO:0005515', 'AT2G02230.1', 'AtPP2-B1,PP2-B1', 'phloem protein 2-B1']
Chr01	3811982	6.85705e-07	6.16386	H_raw.txt	Potri.001G050000	3798461	3808449	-	5_prime	['PF00070,PF02852', 'PTHR22912,PTHR22912:SF106', '', '1.8.1.7', 'K00383', 'GO:0055114,GO:0016491,GO:0045454', 'AT3G24170.1', 'ATGR1,GR1', 'glutathione-disulfide reductase']
Chr01	3811982	6.85705e-07	6.16386	H_raw.txt	Potri.001G050100	3820470	3823780	+	5_prime	['PF00646,PF14299', 'PTHR32278,PTHR32278:SF6', '', '', '', 'GO:0005515', 'AT2G02230.1', 'AtPP2-B1,PP2-B1', 'phloem protein 2-B1']
Chr01	3813030	6.22096e-07	6.20614	H_raw.txt	Potri.001G050000	3798461	3808449	-	5_prime	['PF00070,PF02852', 'PTHR22912,PTHR22912:SF106', '', '1.8.1.7', 'K00383', 'GO:0055114,GO:0016491,GO:0045454', 'AT3G24170.1', 'ATGR1,GR1', 'glutathione-disulfide reductase']
Chr01	3813030	6.22096e-07	6.20614	H_raw.txt	Potri.001G050100	3820470	3823780	+	5_prime	['PF00646,PF14299', 'PTHR32278,PTHR32278:SF6', '', '', '', 'GO:0005515', 'AT2G02230.1', 'AtPP2-B1,PP2-B1', 'phloem protein 2-B1']
Chr01	3831209	8.64137e-08	7.06342	H_raw.txt	Potri.001G050100	3820470	3823780	+	3_prime	['PF00646,PF14299', 'PTHR32278,PTHR32278:SF6', '', '', '', 'GO:0005515', 'AT2G02230.1', 'AtPP2-B1,PP2-B1', 'phloem protein 2-B1']
Chr01	3831209	8.64137e-08	7.06342	H_raw.txt	Potri.001G050200	3831898	3836658	+	5_prime	['PF13632', 'PTHR13301,PTHR13301:SF40', '', '2.4.2.24', '', '', 'AT2G33100.1', 'ATCSLD1,CSLD1', 'cellulose synthase-like D1']
Chr01	3845879	2.5781e-07	6.5887	H_raw.txt	Potri.001G050300	3837269	3851056	-	in_gene	['PF00004', 'PTHR13779,PTHR13779:SF31', '', '', 'K11269', 'GO:0005524', 'AT1G04730.1', 'CTF18', 'P-loop containing nucleoside triphosphate hydrolases superfamily protein']
Chr01	4413573	6.12012e-07	6.21324	H_raw.txt	Potri.001G058100	4408979	4411955	-	5_prime	['', 'PTHR34781,PTHR34781:SF2', '', '', '', '', 'AT1G27290.1']
Chr01	4413573	6.12012e-07	6.21324	H_raw.txt	Potri.001G058200	4417659	4429350	-	3_prime	['PF01486,PF00319', 'PTHR11945', 'KOG0014', '', '', 'GO:0006355,GO:0005634,GO:0003700,GO:0046983,GO:0003677', 'AT2G03710.3', 'AGL3,SEP4', 'K-box region and MADS-box transcription factor family protein']
Chr01	5924521	4.29707e-08	7.36683	H_raw.txt	Potri.001G074600	5917099	5919997	-	5_prime	['PF13704', 'PTHR21461,PTHR21461:SF12', '', '', '', '', 'AT5G44670.1', '', 'Domain of unknown function (DUF23)']
Chr01	5924521	4.29707e-08	7.36683	H_raw.txt	Potri.001G074700	5928544	5931341	-	3_prime	['PF03352', 'PTHR31116,PTHR31116:SF4', '', '3.2.2.20', 'K01246', 'GO:0008725,GO:0006284', 'AT5G44680.1', '', 'DNA glycosylase superfamily protein']
Chr01	8215575	8.80232e-07	6.0554	H_raw.txt	Potri.001G103000	8211274	8213534	-	5_prime	['PF00106', 'PTHR24320,PTHR24320:SF100', 'KOG1208', '1.1.1.330', 'K19329', 'GO:0016491,GO:0008152', 'AT4G11410.1', '', 'NAD(P)-binding Rossmann-fold superfamily protein']
Chr01	8215575	8.80232e-07	6.0554	H_raw.txt	Potri.001G103100	8216859	8223133	-	3_prime	['PF02225,PF04258', 'PTHR12174,PTHR12174:SF41', '', '', '', 'GO:0016021,GO:0004190', 'AT1G63690.1', 'ATSPPL2,SPPL2', 'SIGNAL PEPTIDE PEPTIDASE-LIKE 2']
Chr01	16826858	1.01775e-08	7.99236	H_raw.txt	Potri.001G189300	16824138	16824859	+	3_prime
Chr01	16826858	1.01775e-08	7.99236	H_raw.txt	Potri.001G189400	16842641	16844944	-	3_prime	['PF03171,PF14226', 'PTHR10209,PTHR10209:SF89', 'KOG0143', '', '', 'GO:0055114,GO:0016491', 'AT1G79760.1', 'DTA4', 'downstream target of AGL15-4']
Chr01	16844167	2.33871e-07	6.63102	H_raw.txt	Potri.001G189400	16842641	16844944	-	in_gene	['PF03171,PF14226', 'PTHR10209,PTHR10209:SF89', 'KOG0143', '', '', 'GO:0055114,GO:0016491', 'AT1G79760.1', 'DTA4', 'downstream target of AGL15-4']
Chr01	17594850	3.05042e-07	6.51564	H_raw.txt	Potri.001G193000	17585937	17591592	-	5_prime	['PF00168,PF00614,PF12357', 'PTHR18896,PTHR18896:SF63', '', '3.1.4.4', 'K01115', 'GO:0005515,GO:0003824', 'AT1G52570.1', 'PLDALPHA2', 'phospholipase D alpha 2']
Chr01	17594850	3.05042e-07	6.51564	H_raw.txt	Potri.001G193100	17605796	17610105	+	5_prime	['PF01217', 'PTHR11043,PTHR11043:SF9', '', '', '', '', 'AT1G15370.1', '', 'SNARE-like superfamily protein']
Chr01	20959986	5.33293e-07	6.27303	H_raw.txt	Potri.001G208900	20943768	20958253	-	5_prime	['PF12333', 'PTHR16056,PTHR16056:SF2', 'KOG2149', '', 'K14827', '', 'AT5G06350.1', '', 'ARM repeat superfamily protein']
Chr01	20959986	5.33293e-07	6.27303	H_raw.txt	Potri.001G209000	20967497	20969267	-	3_prime	['PF04043,PF01095', 'PTHR31707,PTHR31707:SF9', '', '3.1.1.11', 'K01051', 'GO:0004857,GO:0042545,GO:0030599,GO:0005618', 'AT4G33230.1', '', 'Plant invertase/pectin methylesterase inhibitor superfamily']
Chr01	20961273	3.448e-07	6.46243	H_raw.txt	Potri.001G208900	20943768	20958253	-	5_prime	['PF12333', 'PTHR16056,PTHR16056:SF2', 'KOG2149', '', 'K14827', '', 'AT5G06350.1', '', 'ARM repeat superfamily protein']
Chr01	20961273	3.448e-07	6.46243	H_raw.txt	Potri.001G209000	20967497	20969267	-	3_prime	['PF04043,PF01095', 'PTHR31707,PTHR31707:SF9', '', '3.1.1.11', 'K01051', 'GO:0004857,GO:0042545,GO:0030599,GO:0005618', 'AT4G33230.1', '', 'Plant invertase/pectin methylesterase inhibitor superfamily']
Chr01	21503946	2.46987e-07	6.60733	H_raw.txt	Potri.001G212800	21490929	21492784	+	3_prime	['PF05577', 'PTHR11010,PTHR11010:SF40', 'KOG2183', '3.4.16.2', '', 'GO:0008236,GO:0006508', 'AT5G22860.1', '', 'Serine carboxypeptidase S28 family protein']
Chr01	21503946	2.46987e-07	6.60733	H_raw.txt	Potri.001G212900	21504522	21509552	+	5_prime	['PF05577', 'PTHR11010,PTHR11010:SF43', '', '3.4.16.2', 'K01285', 'GO:0008236,GO:0006508', 'AT5G22860.1', '', 'Serine carboxypeptidase S28 family protein']
Chr01	21798539	1.6927e-07	6.77142	H_raw.txt	Potri.001G215200	21798199	21805654	+	in_gene	['PF00612', 'PTHR32295,PTHR32295:SF12', '', '', '', 'GO:0005515', 'AT3G22190.2', 'IQD5', 'IQ-domain 5']
Chr01	25853529	3.70286e-07	6.43146	H_raw.txt	Potri.001G248700	25830931	25835436	+	3_prime	['PF07732,PF07731,PF00394', 'PTHR11709,PTHR11709:SF103', '', '1.10.3.2', 'K05909', 'GO:0005507,GO:0055114,GO:0016491', 'AT2G38080.1', 'ATLMCO4,IRX12,LAC4,LMCO4', 'Laccase/Diphenol oxidase family protein']
Chr01	25853529	3.70286e-07	6.43146	H_raw.txt	Potri.001G248800	25855572	25858469	+	5_prime	['PF00249', 'PTHR24078,PTHR24078:SF261', 'KOG0724', '', '', '', 'AT2G38090.1', '', 'Duplicated homeodomain-like superfamily protein']
Chr01	25903804	2.72581e-07	6.5645	H_raw.txt	Potri.001G249300	25900215	25902865	+	3_prime	['PF00168', 'PTHR32246,PTHR32246:SF19', '', '', '', 'GO:0005515', 'AT1G07310.1', '', 'Calcium-dependent lipid-binding (CaLB domain) family protein']
Chr01	25903804	2.72581e-07	6.5645	H_raw.txt	Potri.001G249400	25905692	25906980	+	5_prime	['PF02099', 'PTHR13291', 'KOG2934', '3.4.19.12', 'K15235', 'GO:0008242', 'AT2G29640.1', 'JOSL', 'JOSEPHIN-like protein']
Chr01	25903812	7.20719e-07	6.14223	H_raw.txt	Potri.001G249300	25900215	25902865	+	3_prime	['PF00168', 'PTHR32246,PTHR32246:SF19', '', '', '', 'GO:0005515', 'AT1G07310.1', '', 'Calcium-dependent lipid-binding (CaLB domain) family protein']
Chr01	25903812	7.20719e-07	6.14223	H_raw.txt	Potri.001G249400	25905692	25906980	+	5_prime	['PF02099', 'PTHR13291', 'KOG2934', '3.4.19.12', 'K15235', 'GO:0008242', 'AT2G29640.1', 'JOSL', 'JOSEPHIN-like protein']
Chr01	29195088	3.1342e-07	6.50387	H_raw.txt	Potri.001G285700	29193856	29196779	-	in_gene	['PF00439,PF17035', 'PTHR22880,PTHR22880:SF147', '', '', '', 'GO:0005515', 'AT1G73150.1', 'GTE3', 'global transcription factor group E3']
Chr01	30008767	3.74985e-07	6.42599	H_raw.txt	Potri.001G295500	29993383	29994497	+	3_prime	['PF13912', 'PTHR26374,PTHR26374:SF164', '', '', '', '', 'AT1G27730.1', 'STZ,ZAT10', 'salt tolerance zinc finger']
Chr01	30008767	3.74985e-07	6.42599	H_raw.txt	Potri.001G295600	30020990	30024772	+	5_prime	['PF00651,PF03000', 'PTHR32370,PTHR32370:SF4', '', '', '', 'GO:0005515,GO:0009958', 'AT2G14820.1', 'NPY2', 'Phototropic-responsive NPH3 family protein']
Chr01	30009005	3.63105e-08	7.43997	H_raw.txt	Potri.001G295500	29993383	29994497	+	3_prime	['PF13912', 'PTHR26374,PTHR26374:SF164', '', '', '', '', 'AT1G27730.1', 'STZ,ZAT10', 'salt tolerance zinc finger']
Chr01	30009005	3.63105e-08	7.43997	H_raw.txt	Potri.001G295600	30020990	30024772	+	5_prime	['PF00651,PF03000', 'PTHR32370,PTHR32370:SF4', '', '', '', 'GO:0005515,GO:0009958', 'AT2G14820.1', 'NPY2', 'Phototropic-responsive NPH3 family protein']
Chr01	30009125	1.89896e-07	6.72148	H_raw.txt	Potri.001G295500	29993383	29994497	+	3_prime	['PF13912', 'PTHR26374,PTHR26374:SF164', '', '', '', '', 'AT1G27730.1', 'STZ,ZAT10', 'salt tolerance zinc finger']
Chr01	30009125	1.89896e-07	6.72148	H_raw.txt	Potri.001G295600	30020990	30024772	+	5_prime	['PF00651,PF03000', 'PTHR32370,PTHR32370:SF4', '', '', '', 'GO:0005515,GO:0009958', 'AT2G14820.1', 'NPY2', 'Phototropic-responsive NPH3 family protein']
Chr01	30009129	3.14414e-07	6.5025	H_raw.txt	Potri.001G295500	29993383	29994497	+	3_prime	['PF13912', 'PTHR26374,PTHR26374:SF164', '', '', '', '', 'AT1G27730.1', 'STZ,ZAT10', 'salt tolerance zinc finger']
Chr01	30009129	3.14414e-07	6.5025	H_raw.txt	Potri.001G295600	30020990	30024772	+	5_prime	['PF00651,PF03000', 'PTHR32370,PTHR32370:SF4', '', '', '', 'GO:0005515,GO:0009958', 'AT2G14820.1', 'NPY2', 'Phototropic-responsive NPH3 family protein']
Chr01	30327822	6.73286e-07	6.1718	H_raw.txt	Potri.001G299000	30317738	30324182	-	5_prime	['PF14498', 'PTHR31084,PTHR31084:SF0', '', '3.2.1.51', 'K15923', '', 'AT4G34260.1', 'FUC95A', '1,2-alpha-L-fucosidases']
Chr01	30327822	6.73286e-07	6.1718	H_raw.txt	Potri.001G299100	30341799	30342659	-	3_prime	['', 'PTHR31704,PTHR31704:SF9']
Chr01	32326810	6.72039e-07	6.17261	H_raw.txt	Potri.001G318500	32324342	32326669	+	3_prime	['PF07690', 'PTHR24064,PTHR24064:SF274', '', '', 'K08176', 'GO:0055085,GO:0016021', 'AT2G32830.1', 'PHT1;5,PHT5', 'phosphate transporter 1;5']
Chr01	32326810	6.72039e-07	6.17261	H_raw.txt	Potri.001G318600	32330094	32331818	-	3_prime	['', 'PTHR37076,PTHR37076:SF1']
Chr01	32920203	7.35308e-08	7.13353	H_raw.txt	Potri.001G325200	32913690	32917226	-	5_prime	['PF03009', 'PTHR22958,PTHR22958:SF10', 'KOG2421', '3.1.4.46', 'K18696', 'GO:0008081,GO:0006629', 'AT3G02040.1', 'SRG3', 'senescence-related gene 3']
Chr01	32920203	7.35308e-08	7.13353	H_raw.txt	Potri.001G325300	32924704	32927016	-	3_prime	['PF00035', 'PTHR10910,PTHR10910:SF109', '', '', '', '', 'AT5G41070.1', 'DRB5', 'dsRNA-binding protein 5']
Chr01	32940416	3.74984e-07	6.42599	H_raw.txt	Potri.001G325400	32927968	32934768	-	5_prime	['PF01529', 'PTHR22883,PTHR22883:SF80', 'KOG1311', '2.3.1.225', 'K16675', 'GO:0008270', 'AT3G26935.1', '', 'DHHC-type zinc finger family protein']
Chr01	32940416	3.74984e-07	6.42599	H_raw.txt	Potri.001G325500	32946377	32949929	-	3_prime	['', 'PTHR35736,PTHR35736:SF1', '', '', '', '', 'AT3G26950.1']
Chr01	32950497	1.22248e-07	6.91276	H_raw.txt	Potri.001G325500	32946377	32949929	-	5_prime	['', 'PTHR35736,PTHR35736:SF1', '', '', '', '', 'AT3G26950.1']
Chr01	32950497	1.22248e-07	6.91276	H_raw.txt	Potri.001G325600	32959900	32962044	+	5_prime	['PF03081', 'PTHR12542,PTHR12542:SF31', 'KOG2344', '', 'K07195', 'GO:0006887,GO:0000145', 'AT5G13990.1', 'ATEXO70C2,EXO70C2', 'exocyst subunit exo70 family protein C2']
Chr01	32950849	7.76354e-07	6.10994	H_raw.txt	Potri.001G325500	32946377	32949929	-	5_prime	['', 'PTHR35736,PTHR35736:SF1', '', '', '', '', 'AT3G26950.1']
Chr01	32950849	7.76354e-07	6.10994	H_raw.txt	Potri.001G325600	32959900	32962044	+	5_prime	['PF03081', 'PTHR12542,PTHR12542:SF31', 'KOG2344', '', 'K07195', 'GO:0006887,GO:0000145', 'AT5G13990.1', 'ATEXO70C2,EXO70C2', 'exocyst subunit exo70 family protein C2']
Chr01	32958442	2.53427e-07	6.59615	H_raw.txt	Potri.001G325500	32946377	32949929	-	5_prime	['', 'PTHR35736,PTHR35736:SF1', '', '', '', '', 'AT3G26950.1']
Chr01	32958442	2.53427e-07	6.59615	H_raw.txt	Potri.001G325600	32959900	32962044	+	5_prime	['PF03081', 'PTHR12542,PTHR12542:SF31', 'KOG2344', '', 'K07195', 'GO:0006887,GO:0000145', 'AT5G13990.1', 'ATEXO70C2,EXO70C2', 'exocyst subunit exo70 family protein C2']
Chr01	32959051	4.52868e-07	6.34403	H_raw.txt	Potri.001G325500	32946377	32949929	-	5_prime	['', 'PTHR35736,PTHR35736:SF1', '', '', '', '', 'AT3G26950.1']
Chr01	32959051	4.52868e-07	6.34403	H_raw.txt	Potri.001G325600	32959900	32962044	+	5_prime	['PF03081', 'PTHR12542,PTHR12542:SF31', 'KOG2344', '', 'K07195', 'GO:0006887,GO:0000145', 'AT5G13990.1', 'ATEXO70C2,EXO70C2', 'exocyst subunit exo70 family protein C2']
Chr01	34899196	2.62286e-07	6.58122	H_raw.txt	Potri.001G343600	34882185	34885025	+	3_prime	['PF04724', 'PTHR12224,PTHR12224:SF1', '', '2.4.1.144', 'K00737', 'GO:0016020,GO:0006487,GO:0003830', 'AT3G27540.1', '', 'beta-1,4-N-acetylglucosaminyltransferase family protein']
Chr01	34899196	2.62286e-07	6.58122	H_raw.txt	Potri.001G343700	34899279	34903387	-	3_prime	['PF01985', 'PTHR31426,PTHR31426:SF4', '', '', '', 'GO:0003723', 'AT3G27550.1', '', 'RNA-binding CRS1 / YhbY (CRM) domain protein']
Chr01	35204392	7.09116e-07	6.14928	H_raw.txt	Potri.001G346000	35180578	35198637	+	3_prime	['PF12530', 'PTHR16212,PTHR16212:SF4', '', '', '', '', 'AT3G27670.1', 'RST1', 'ARM repeat superfamily protein']
Chr01	35204392	7.09116e-07	6.14928	H_raw.txt	Potri.001G346100	35208868	35213263	-	3_prime	['PF16320,PF00542', '', 'KOG1715', '', 'K02935', 'GO:0006412,GO:0003735', 'AT3G27830.1', 'RPL12,RPL12-A', 'ribosomal protein L12-A']
Chr01	35219652	9.72692e-07	6.01202	H_raw.txt	Potri.001G346300	35217867	35218307	+	3_prime	['PF00420', 'PTHR11434,PTHR11434:SF5', '', '1.6.5.3', 'K03882', 'GO:0055114,GO:0042773,GO:0016651', 'ATMG00650.1', '', 'NADH dehydrogenase subunit 4L']
Chr01	35219652	9.72692e-07	6.01202	H_raw.txt	Potri.001G346400	35223928	35224820	+	5_prime	['', 'PTHR24015,PTHR24015:SF665', '', '', '', '', 'AT3G26782.1', '', 'Tetratricopeptide repeat (TPR)-like superfamily protein']
Chr01	35220754	8.1449e-07	6.08911	H_raw.txt	Potri.001G346300	35217867	35218307	+	3_prime	['PF00420', 'PTHR11434,PTHR11434:SF5', '', '1.6.5.3', 'K03882', 'GO:0055114,GO:0042773,GO:0016651', 'ATMG00650.1', '', 'NADH dehydrogenase subunit 4L']
Chr01	35220754	8.1449e-07	6.08911	H_raw.txt	Potri.001G346400	35223928	35224820	+	5_prime	['', 'PTHR24015,PTHR24015:SF665', '', '', '', '', 'AT3G26782.1', '', 'Tetratricopeptide repeat (TPR)-like superfamily protein']
Chr01	35221188	1.63636e-07	6.78612	H_raw.txt	Potri.001G346300	35217867	35218307	+	3_prime	['PF00420', 'PTHR11434,PTHR11434:SF5', '', '1.6.5.3', 'K03882', 'GO:0055114,GO:0042773,GO:0016651', 'ATMG00650.1', '', 'NADH dehydrogenase subunit 4L']
Chr01	35221188	1.63636e-07	6.78612	H_raw.txt	Potri.001G346400	35223928	35224820	+	5_prime	['', 'PTHR24015,PTHR24015:SF665', '', '', '', '', 'AT3G26782.1', '', 'Tetratricopeptide repeat (TPR)-like superfamily protein']
Chr01	35221503	7.20892e-07	6.14213	H_raw.txt	Potri.001G346300	35217867	35218307	+	3_prime	['PF00420', 'PTHR11434,PTHR11434:SF5', '', '1.6.5.3', 'K03882', 'GO:0055114,GO:0042773,GO:0016651', 'ATMG00650.1', '', 'NADH dehydrogenase subunit 4L']
Chr01	35221503	7.20892e-07	6.14213	H_raw.txt	Potri.001G346400	35223928	35224820	+	5_prime	['', 'PTHR24015,PTHR24015:SF665', '', '', '', '', 'AT3G26782.1', '', 'Tetratricopeptide repeat (TPR)-like superfamily protein']
Chr01	35221621	4.82634e-08	7.31638	H_raw.txt	Potri.001G346300	35217867	35218307	+	3_prime	['PF00420', 'PTHR11434,PTHR11434:SF5', '', '1.6.5.3', 'K03882', 'GO:0055114,GO:0042773,GO:0016651', 'ATMG00650.1', '', 'NADH dehydrogenase subunit 4L']
Chr01	35221621	4.82634e-08	7.31638	H_raw.txt	Potri.001G346400	35223928	35224820	+	5_prime	['', 'PTHR24015,PTHR24015:SF665', '', '', '', '', 'AT3G26782.1', '', 'Tetratricopeptide repeat (TPR)-like superfamily protein']
Chr01	35227240	3.83142e-09	8.41664	H_raw.txt	Potri.001G346500	35225629	35226624	-	5_prime	['PF12819', 'PTHR27003,PTHR27003:SF105', '', '2.7.11.1', '', '', 'AT1G05700.1', '', 'Leucine-rich repeat transmembrane protein kinase protein']
Chr01	35227240	3.83142e-09	8.41664	H_raw.txt	Potri.001G346600	35235393	35238342	-	3_prime	['PF00249', 'PTHR10641,PTHR10641:SF531', '', '', 'K09422', '', 'AT3G27810.1', 'ATMYB21,ATMYB3,MYB21', 'myb domain protein 21']
Chr01	35231330	1.13921e-08	7.9434	H_raw.txt	Potri.001G346500	35225629	35226624	-	5_prime	['PF12819', 'PTHR27003,PTHR27003:SF105', '', '2.7.11.1', '', '', 'AT1G05700.1', '', 'Leucine-rich repeat transmembrane protein kinase protein']
Chr01	35231330	1.13921e-08	7.9434	H_raw.txt	Potri.001G346600	35235393	35238342	-	3_prime	['PF00249', 'PTHR10641,PTHR10641:SF531', '', '', 'K09422', '', 'AT3G27810.1', 'ATMYB21,ATMYB3,MYB21', 'myb domain protein 21']
Chr01	35266708	1.23557e-08	7.90813	H_raw.txt	Potri.001G346800	35254323	35257095	-	5_prime	['PF00295', 'PTHR31375,PTHR31375:SF34', '', '3.2.1.15', '', 'GO:0005975,GO:0004650', 'AT5G14650.1', '', 'Pectin lyase-like superfamily protein']
Chr01	35266708	1.23557e-08	7.90813	H_raw.txt	Potri.001G346900	35274752	35276362	-	3_prime	['PF09724', 'PTHR13395,PTHR13395:SF6', 'KOG0798', '', 'K11271', '', 'AT2G44580.1', '', 'zinc ion binding']
Chr01	35267668	2.44959e-08	7.61091	H_raw.txt	Potri.001G346800	35254323	35257095	-	5_prime	['PF00295', 'PTHR31375,PTHR31375:SF34', '', '3.2.1.15', '', 'GO:0005975,GO:0004650', 'AT5G14650.1', '', 'Pectin lyase-like superfamily protein']
Chr01	35267668	2.44959e-08	7.61091	H_raw.txt	Potri.001G346900	35274752	35276362	-	3_prime	['PF09724', 'PTHR13395,PTHR13395:SF6', 'KOG0798', '', 'K11271', '', 'AT2G44580.1', '', 'zinc ion binding']
Chr01	35270547	1.24541e-07	6.90469	H_raw.txt	Potri.001G346800	35254323	35257095	-	5_prime	['PF00295', 'PTHR31375,PTHR31375:SF34', '', '3.2.1.15', '', 'GO:0005975,GO:0004650', 'AT5G14650.1', '', 'Pectin lyase-like superfamily protein']
Chr01	35270547	1.24541e-07	6.90469	H_raw.txt	Potri.001G346900	35274752	35276362	-	3_prime	['PF09724', 'PTHR13395,PTHR13395:SF6', 'KOG0798', '', 'K11271', '', 'AT2G44580.1', '', 'zinc ion binding']
Chr01	35271154	1.87929e-07	6.72601	H_raw.txt	Potri.001G346800	35254323	35257095	-	5_prime	['PF00295', 'PTHR31375,PTHR31375:SF34', '', '3.2.1.15', '', 'GO:0005975,GO:0004650', 'AT5G14650.1', '', 'Pectin lyase-like superfamily protein']
Chr01	35271154	1.87929e-07	6.72601	H_raw.txt	Potri.001G346900	35274752	35276362	-	3_prime	['PF09724', 'PTHR13395,PTHR13395:SF6', 'KOG0798', '', 'K11271', '', 'AT2G44580.1', '', 'zinc ion binding']
Chr01	35274726	6.04674e-09	8.21848	H_raw.txt	Potri.001G346800	35254323	35257095	-	5_prime	['PF00295', 'PTHR31375,PTHR31375:SF34', '', '3.2.1.15', '', 'GO:0005975,GO:0004650', 'AT5G14650.1', '', 'Pectin lyase-like superfamily protein']
Chr01	35274726	6.04674e-09	8.21848	H_raw.txt	Potri.001G346900	35274752	35276362	-	3_prime	['PF09724', 'PTHR13395,PTHR13395:SF6', 'KOG0798', '', 'K11271', '', 'AT2G44580.1', '', 'zinc ion binding']
Chr01	35282983	1.99755e-08	7.6995	H_raw.txt	Potri.001G346900	35274752	35276362	-	5_prime	['PF09724', 'PTHR13395,PTHR13395:SF6', 'KOG0798', '', 'K11271', '', 'AT2G44580.1', '', 'zinc ion binding']
Chr01	35282983	1.99755e-08	7.6995	H_raw.txt	Potri.001G347000	35294346	35303325	+	5_prime	['PF00145', 'PTHR23068,PTHR23068:SF12', '', '2.1.1.37', '', '', 'AT5G15380.1', 'DRM1', 'domains rearranged methylase 1']
Chr01	35283434	2.02278e-07	6.69405	H_raw.txt	Potri.001G346900	35274752	35276362	-	5_prime	['PF09724', 'PTHR13395,PTHR13395:SF6', 'KOG0798', '', 'K11271', '', 'AT2G44580.1', '', 'zinc ion binding']
Chr01	35283434	2.02278e-07	6.69405	H_raw.txt	Potri.001G347000	35294346	35303325	+	5_prime	['PF00145', 'PTHR23068,PTHR23068:SF12', '', '2.1.1.37', '', '', 'AT5G15380.1', 'DRM1', 'domains rearranged methylase 1']
Chr01	35291424	8.21479e-07	6.0854	H_raw.txt	Potri.001G346900	35274752	35276362	-	5_prime	['PF09724', 'PTHR13395,PTHR13395:SF6', 'KOG0798', '', 'K11271', '', 'AT2G44580.1', '', 'zinc ion binding']
Chr01	35291424	8.21479e-07	6.0854	H_raw.txt	Potri.001G347000	35294346	35303325	+	5_prime	['PF00145', 'PTHR23068,PTHR23068:SF12', '', '2.1.1.37', '', '', 'AT5G15380.1', 'DRM1', 'domains rearranged methylase 1']
Chr01	38595663	6.0883e-07	6.2155	H_raw.txt	Potri.001G372000	38576579	38585411	+	3_prime	['PF00168,PF01412', 'PTHR23180,PTHR23180:SF245', 'KOG1030', '', 'K12486', 'GO:0005515,GO:0005096', 'AT4G21160.4', 'AGD12,ZAC', 'Calcium-dependent ARF-type GTPase activating protein family']
Chr01	38595663	6.0883e-07	6.2155	H_raw.txt	Potri.001G372100	38603357	38609970	+	5_prime	['PF02045', 'PTHR12632', '', '', 'K08064', 'GO:0006355,GO:0003700', 'AT1G30500.2', 'NF-YA7', 'nuclear factor Y, subunit A7']
Chr01	41246716	1.90883e-07	6.71923	H_raw.txt	Potri.001G393300	41242823	41244661	-	5_prime	['PF00005,PF01061', 'PTHR19241,PTHR19241:SF182', 'KOG0061', '3.6.3.29', '', 'GO:0016887,GO:0005524,GO:0016020', 'AT1G53270.1', '', 'ABC-2 type transporter family protein']
Chr01	41246716	1.90883e-07	6.71923	H_raw.txt	Potri.001G393400	41247010	41250842	+	5_prime	['', 'PTHR31346,PTHR31346:SF4', '', '', '', '', 'AT3G15000.1', '', 'cobalt ion binding']
Chr01	41336314	6.03835e-07	6.21908	H_raw.txt	Potri.001G394100	41331128	41331672	+	3_prime
Chr01	41336314	6.03835e-07	6.21908	H_raw.txt	Potri.001G394200	41340927	41349252	-	3_prime	['PF00436', 'PTHR10302,PTHR10302:SF8', '', '', '', 'GO:0003697,GO:0006260', 'AT4G20010.1', 'OSB2,PTAC9', 'plastid transcriptionally active 9']
Chr01	49970349	3.7651e-07	6.42422	H_raw.txt	Potri.001G466300	49967054	49968031	-	5_prime	['PF10340', 'PTHR23024,PTHR23024:SF113', 'KOG1515', '3.1.1.1', '', '', 'AT2G45600.1', '', 'alpha/beta-Hydrolases superfamily protein']
Chr01	49970349	3.7651e-07	6.42422	H_raw.txt	Potri.001G466400	49973830	49974765	-	3_prime	['PF10340', 'PTHR23024,PTHR23024:SF113', 'KOG1515', '3.1.1.1', '', '', 'AT2G45600.1', '', 'alpha/beta-Hydrolases superfamily protein']
Chr07	947211	3.63419e-08	7.43959	H_raw.txt	Potri.007G011900	945554	950164	+	in_gene	['PF13014,PF00013', 'PTHR10288,PTHR10288:SF160', 'KOG2190', '', 'K13162', 'GO:0003723', 'AT2G22600.1', '', 'RNA-binding KH domain-containing protein']
Chr07	2293717	1.35436e-07	6.86827	H_raw.txt	Potri.007G030500	2289011	2292012	-	5_prime	['PF00201', 'PTHR11926,PTHR11926:SF225', 'KOG1192', '2.4.1.115', '', 'GO:0016758,GO:0008152', 'AT2G18570.1', '', 'UDP-Glycosyltransferase superfamily protein']
Chr07	2293717	1.35436e-07	6.86827	H_raw.txt	Potri.007G030600	2297851	2298366	+	5_prime
Chr07	2590063	1.63208e-07	6.78726	H_raw.txt	Potri.007G033500	2585109	2585511	+	3_prime
Chr07	2590063	1.63208e-07	6.78726	H_raw.txt	Potri.007G033600	2600655	2603370	-	3_prime	['PF04535', 'PTHR32021,PTHR32021:SF2', '', '', '', '', 'AT4G37235.1', '', 'Uncharacterised protein family (UPF0497)']
Chr07	3146577	1.00983e-07	6.99575	H_raw.txt	Potri.007G039300	3131037	3134419	+	3_prime	['PF13401,PF05659', 'PTHR23155,PTHR23155:SF543', 'KOG4658', '', '', '', 'AT5G66900.1', '', 'Disease resistance protein (CC-NBS-LRR class) family']
Chr07	3146577	1.00983e-07	6.99575	H_raw.txt	Potri.007G039400	3148730	3150928	+	5_prime	['PF00249', 'PTHR31003,PTHR31003:SF5', '', '', '', '', 'AT4G37180.1', '', 'Homeodomain-like superfamily protein']
Chr07	3294165	2.79753e-07	6.55323	H_raw.txt	Potri.007G040700	3277480	3280568	+	3_prime	['PF00300', 'PTHR23029,PTHR23029:SF51', 'KOG0235', '3.1.3.3', 'K15634', '', 'AT3G50520.1', '', 'Phosphoglycerate mutase family protein']
Chr07	3294165	2.79753e-07	6.55323	H_raw.txt	Potri.007G040800	3295392	3300618	+	5_prime	['PF00069', 'PTHR24349,PTHR24349:SF115', 'KOG0032', '2.7.11.1', '', 'GO:0006468,GO:0005524,GO:0004672', 'AT3G50530.1', 'CRK', 'CDPK-related kinase']
Chr07	3294167	8.01489e-07	6.0961	H_raw.txt	Potri.007G040700	3277480	3280568	+	3_prime	['PF00300', 'PTHR23029,PTHR23029:SF51', 'KOG0235', '3.1.3.3', 'K15634', '', 'AT3G50520.1', '', 'Phosphoglycerate mutase family protein']
Chr07	3294167	8.01489e-07	6.0961	H_raw.txt	Potri.007G040800	3295392	3300618	+	5_prime	['PF00069', 'PTHR24349,PTHR24349:SF115', 'KOG0032', '2.7.11.1', '', 'GO:0006468,GO:0005524,GO:0004672', 'AT3G50530.1', 'CRK', 'CDPK-related kinase']
Chr07	8937580	3.6595e-07	6.43658	H_raw.txt	Potri.007G068000	8926388	8926955	-	5_prime
Chr07	8937580	3.6595e-07	6.43658	H_raw.txt	Potri.007G068100	8942393	8942909	-	3_prime
Chr07	10184241	3.21015e-07	6.49348	H_raw.txt	Potri.007G078100	10179299	10183189	+	3_prime	['PF08263,PF00560,PF00069,PF13855', 'PTHR27000,PTHR27000:SF220', 'KOG1187', '2.7.11.1', 'K13415', 'GO:0005515,GO:0006468,GO:0005524,GO:0004672', 'AT4G39400.1', 'ATBRI1,BIN1,BRI1,CBB2,DWF2', 'Leucine-rich receptor-like protein kinase family protein']
Chr07	10184241	3.21015e-07	6.49348	H_raw.txt	Potri.007G078200	10194776	10198496	-	3_prime	['PF03106', 'PTHR31221,PTHR31221:SF17', '', '', '', 'GO:0043565,GO:0006355,GO:0003700', 'AT4G39410.1', 'ATWRKY13,WRKY13', 'WRKY DNA-binding protein 13']
Chr07	11477441	1.4838e-07	6.82862	H_raw.txt	Potri.007G088600	11473054	11473459	+	3_prime
Chr07	11477441	1.4838e-07	6.82862	H_raw.txt	Potri.007G088700	11479543	11483429	-	3_prime	['PF01740,PF00916', 'PTHR11814,PTHR11814:SF103', '', '', 'K17469', 'GO:0016021,GO:0015116,GO:0008272,GO:0055085,GO:0016020,GO:0008271', 'AT5G10180.1', 'AST68,SULTR2;1', 'slufate transporter 2;1']
Chr07	13757470	1.74284e-07	6.75874	H_raw.txt	Potri.007G116900	13754957	13755313	-	5_prime	['', 'PTHR11695,PTHR11695:SF576', '', '1.1.1.1', '', 'GO:0055114,GO:0016491,GO:0008270', 'AT1G77120.1', 'ADH,ADH1,ATADH,ATADH1', 'alcohol dehydrogenase 1']
Chr07	13757470	1.74284e-07	6.75874	H_raw.txt	Potri.007G117000	13758538	13759685	-	3_prime	['PF00069', 'PTHR27009,PTHR27009:SF19', 'KOG1187', '3.1.4.46', 'K04733', 'GO:0006468,GO:0005524,GO:0004672', 'AT5G38280.1', 'PR5K', 'PR5-like receptor kinase']
Chr07	13772154	8.52753e-07	6.06918	H_raw.txt	Potri.007G117200	13769546	13772136	+	3_prime	['PF00201', 'PTHR11926,PTHR11926:SF299', 'KOG1192', '', 'K13691', 'GO:0016758,GO:0008152', 'AT2G43840.2', 'UGT74F1', 'UDP-glycosyltransferase 74 F1']
Chr07	13772154	8.52753e-07	6.06918	H_raw.txt	Potri.007G117300	13775157	13778467	+	5_prime	['PF00201', 'PTHR11926,PTHR11926:SF271', 'KOG1192', '', '', 'GO:0016758,GO:0008152', 'AT1G05680.1', 'UGT74E2', 'Uridine diphosphate glycosyltransferase 74E2']
Chr07	14552462	5.82887e-08	7.23442	H_raw.txt	Potri.007G130800	14546532	14551229	-	5_prime	['PF00170', 'PTHR13690,PTHR13690:SF80', '', '', '', 'GO:0043565,GO:0006355,GO:0003700', 'AT1G06070.1', '', 'Basic-leucine zipper (bZIP) transcription factor family protein']
Chr07	14552462	5.82887e-08	7.23442	H_raw.txt	Potri.007G130900	14555123	14560007	-	3_prime	['PF04379', 'PTHR14289,PTHR14289:SF16', 'KOG4408', '', '', '', 'AT1G06110.1', 'SKIP16', 'SKP1/ASK-interacting protein 16']
Chr07	14553632	4.21659e-14	13.375	H_raw.txt	Potri.007G130800	14546532	14551229	-	5_prime	['PF00170', 'PTHR13690,PTHR13690:SF80', '', '', '', 'GO:0043565,GO:0006355,GO:0003700', 'AT1G06070.1', '', 'Basic-leucine zipper (bZIP) transcription factor family protein']
Chr07	14553632	4.21659e-14	13.375	H_raw.txt	Potri.007G130900	14555123	14560007	-	3_prime	['PF04379', 'PTHR14289,PTHR14289:SF16', 'KOG4408', '', '', '', 'AT1G06110.1', 'SKIP16', 'SKP1/ASK-interacting protein 16']
Chr16	1177144	9.68028e-07	6.01411	H_raw.txt	Potri.016G021400	1169707	1174437	+	3_prime	['PF07942', 'PTHR12303,PTHR12303:SF6', 'KOG2798', '', '', '', 'AT2G32170.1', '', 'S-adenosyl-L-methionine-dependent methyltransferases superfamily protein']
Chr16	1177144	9.68028e-07	6.01411	H_raw.txt	Potri.016G021500	1183917	1185601	+	5_prime	['PF00201', 'PTHR11926,PTHR11926:SF280', 'KOG1192', '2.4.1.85', '', 'GO:0016758,GO:0008152', 'AT1G22380.1', 'AtUGT85A3,UGT85A3', 'UDP-glucosyl transferase 85A3']
Chr16	1220686	3.6936e-07	6.43255	H_raw.txt	Potri.016G021900	1208499	1213959	+	3_prime	['PF07942', 'PTHR12303,PTHR12303:SF6', 'KOG2798', '', '', '', 'AT2G32170.1', '', 'S-adenosyl-L-methionine-dependent methyltransferases superfamily protein']
Chr16	1220686	3.6936e-07	6.43255	H_raw.txt	Potri.016G022000	1222500	1224661	+	5_prime	['PF00201', 'PTHR11926,PTHR11926:SF280', 'KOG1192', '2.4.1.85', '', 'GO:0016758,GO:0008152', 'AT1G22380.1', 'AtUGT85A3,UGT85A3', 'UDP-glucosyl transferase 85A3']
Chr16	1221178	5.97808e-07	6.22344	H_raw.txt	Potri.016G021900	1208499	1213959	+	3_prime	['PF07942', 'PTHR12303,PTHR12303:SF6', 'KOG2798', '', '', '', 'AT2G32170.1', '', 'S-adenosyl-L-methionine-dependent methyltransferases superfamily protein']
Chr16	1221178	5.97808e-07	6.22344	H_raw.txt	Potri.016G022000	1222500	1224661	+	5_prime	['PF00201', 'PTHR11926,PTHR11926:SF280', 'KOG1192', '2.4.1.85', '', 'GO:0016758,GO:0008152', 'AT1G22380.1', 'AtUGT85A3,UGT85A3', 'UDP-glucosyl transferase 85A3']
Chr16	1477733	1.80969e-07	6.7424	H_raw.txt	Potri.016G026100	1472898	1474626	+	3_prime	['PF05699,PF14372', 'PTHR23272,PTHR23272:SF0', '', '', '', 'GO:0046983,GO:0003677', 'AT3G42170.1', '', 'BED zinc finger ;hAT family dimerisation domain']
Chr16	1477733	1.80969e-07	6.7424	H_raw.txt	Potri.016G026200	1479461	1479858	-	3_prime
Chr16	4175097	5.55415e-07	6.25538	H_raw.txt	Potri.016G060200	4159655	4168187	+	3_prime	['', 'PTHR16897', '', '', '', '', 'AT3G58050.1']
Chr16	4175097	5.55415e-07	6.25538	H_raw.txt	Potri.016G060300	4176419	4178242	+	5_prime	['PF01956', 'PTHR20917', 'KOG3312', '', '', 'GO:0016020', 'AT5G06660.1', '', 'Protein of unknown function DUF106, transmembrane']
Chr16	11233462	6.59331e-07	6.1809	H_raw.txt	Potri.016G109600	11227609	11230059	+	3_prime	['PF00294', 'PTHR10584,PTHR10584:SF175', 'KOG2855', '2.7.1.4', '', '', 'AT3G54090.1', 'FLN1', 'fructokinase-like 1']
Chr16	11233462	6.59331e-07	6.1809	H_raw.txt	Potri.016G109700	11233510	11237471	-	3_prime	['PF10250', 'PTHR31741,PTHR31741:SF4', '', '', '', '', 'AT3G54100.1', '', 'O-fucosyltransferase family protein']
Chr16	12670988	9.40276e-07	6.02674	H_raw.txt	Potri.016G122500	12668627	12670234	-	5_prime	['PF03514', 'PTHR31636,PTHR31636:SF26', '', '', '', '', 'AT3G03450.1', 'RGL2', 'RGA-like 2']
Chr16	12670988	9.40276e-07	6.02674	H_raw.txt	Potri.016G122600	12679636	12679956	+	5_prime	['', 'PTHR31636,PTHR31636:SF42']
Chr16	12890671	5.84966e-07	6.23287	H_raw.txt	Potri.016G125900	12876159	12877200	-	5_prime	['PF00634', '', '', '', '', '', 'AT4G00020.2', 'BRCA2(IV),BRCA2A,EDA20,MEE43', 'BREAST CANCER 2 like 2A']
Chr16	12890671	5.84966e-07	6.23287	H_raw.txt	Potri.016G126000	12901079	12908035	+	5_prime	['PF01554', 'PTHR11206,PTHR11206:SF101', 'KOG1347', '', '', 'GO:0055085,GO:0016020,GO:0015297,GO:0015238,GO:0006855', 'AT2G38330.1', '', 'MATE efflux family protein']
Chr10	1604184	3.63419e-08	7.43959	H_raw.txt	Potri.010G011900	1581964	1595539	+	3_prime	['PF16113,PF00725,PF02737', 'PTHR23309,PTHR23309:SF23', 'KOG1683', '1.1.1.35,5.1.2.3,5.3.3.8,4.2.1.55,4.2.1.17', 'K10527', 'GO:0055114,GO:0016491,GO:0006631,GO:0003857', 'AT3G06860.1', 'ATMFP2,MFP2', 'multifunctional protein 2']
Chr10	1604184	3.63419e-08	7.43959	H_raw.txt	Potri.010G012000	1604370	1606480	+	5_prime	['', 'PTHR34460,PTHR34460:SF2', '', '', '', '', 'AT5G49100.1']
Chr10	3413417	8.24113e-07	6.08401	H_raw.txt	Potri.010G024100	3383022	3387930	-	5_prime	['PF00153', 'PTHR24089,PTHR24089:SF389', 'KOG0752', '', 'K15108', '', 'AT5G48970.1', '', 'Mitochondrial substrate carrier family protein']
Chr10	3413417	8.24113e-07	6.08401	H_raw.txt	Potri.010G024200	3452329	3453847	+	5_prime	['PF00168', 'PTHR32246', '', '', '', 'GO:0005515', 'AT1G09070.1', '(AT)SRC2,SRC2', 'soybean gene regulated by cold-2']
Chr10	7744909	2.3683e-07	6.62556	H_raw.txt	Potri.010G046500	7741714	7744843	+	3_prime	['PF13855', 'PTHR23155,PTHR23155:SF516', 'KOG0617', '', '', 'GO:0005515', 'AT1G12970.1', 'PIRL3', 'plant intracellular ras group-related LRR 3']
Chr10	7744909	2.3683e-07	6.62556	H_raw.txt	Potri.010G046600	7787369	7789189	-	3_prime	['PF00847', 'PTHR31677,PTHR31677:SF9', '', '', '', 'GO:0006355,GO:0003700', 'AT1G24590.1', 'DRN-LIKE,DRNL,ESR2,SOB2', 'DORNROSCHEN-like']
Chr10	8282827	6.46775e-08	7.18925	H_raw.txt	Potri.010G052400	8279805	8281499	-	5_prime	['PF13561', 'PTHR24322,PTHR24322:SF591', 'KOG1014', '', 'K10251', '', 'AT1G67730.1', 'ATKCR1,KCR1,YBR159', 'beta-ketoacyl reductase 1']
Chr10	8282827	6.46775e-08	7.18925	H_raw.txt	Potri.010G052500	8298734	8302902	-	3_prime	['PF13561', 'PTHR24322,PTHR24322:SF552', 'KOG1014', '1.1.1.330', 'K10251', '', 'AT1G24470.1', 'ATKCR2,KCR2', 'beta-ketoacyl reductase 2']
Chr10	9169442	1.51132e-07	6.82064	H_raw.txt	Potri.010G064000	9157054	9158638	-	5_prime	['PF00249', 'PTHR10641,PTHR10641:SF456', 'KOG0048', '', 'K09422', '', 'AT4G13480.1', 'AtMYB79,MYB79', 'myb domain protein 79']
Chr10	9169442	1.51132e-07	6.82064	H_raw.txt	Potri.010G064100	9176348	9178301	+	5_prime	['PF15459,PF04935', 'PTHR14369,PTHR14369:SF0', 'KOG2885', '', '', '', 'AT5G05210.1', '', 'Surfeit locus protein 6']
Chr10	9172006	1.14435e-07	6.94144	H_raw.txt	Potri.010G064000	9157054	9158638	-	5_prime	['PF00249', 'PTHR10641,PTHR10641:SF456', 'KOG0048', '', 'K09422', '', 'AT4G13480.1', 'AtMYB79,MYB79', 'myb domain protein 79']
Chr10	9172006	1.14435e-07	6.94144	H_raw.txt	Potri.010G064100	9176348	9178301	+	5_prime	['PF15459,PF04935', 'PTHR14369,PTHR14369:SF0', 'KOG2885', '', '', '', 'AT5G05210.1', '', 'Surfeit locus protein 6']
Chr10	9172042	1.41188e-08	7.8502	H_raw.txt	Potri.010G064000	9157054	9158638	-	5_prime	['PF00249', 'PTHR10641,PTHR10641:SF456', 'KOG0048', '', 'K09422', '', 'AT4G13480.1', 'AtMYB79,MYB79', 'myb domain protein 79']
Chr10	9172042	1.41188e-08	7.8502	H_raw.txt	Potri.010G064100	9176348	9178301	+	5_prime	['PF15459,PF04935', 'PTHR14369,PTHR14369:SF0', 'KOG2885', '', '', '', 'AT5G05210.1', '', 'Surfeit locus protein 6']
Chr10	9172096	2.4057e-07	6.61876	H_raw.txt	Potri.010G064000	9157054	9158638	-	5_prime	['PF00249', 'PTHR10641,PTHR10641:SF456', 'KOG0048', '', 'K09422', '', 'AT4G13480.1', 'AtMYB79,MYB79', 'myb domain protein 79']
Chr10	9172096	2.4057e-07	6.61876	H_raw.txt	Potri.010G064100	9176348	9178301	+	5_prime	['PF15459,PF04935', 'PTHR14369,PTHR14369:SF0', 'KOG2885', '', '', '', 'AT5G05210.1', '', 'Surfeit locus protein 6']
Chr10	9745308	4.7875e-07	6.31989	H_raw.txt	Potri.010G070600	9726280	9736263	-	5_prime	['PF00433,PF00069', 'PTHR24356,PTHR24356:SF161', 'KOG0605', '2.7.11.1', '', 'GO:0006468,GO:0005524,GO:0004674,GO:0004672', 'AT4G14350.1', '', 'AGC (cAMP-dependent, cGMP-dependent and protein kinase C) kinase family protein']
Chr10	9745308	4.7875e-07	6.31989	H_raw.txt	Potri.010G070700	9751004	9752307	-	3_prime	['PF04852', 'PTHR31165,PTHR31165:SF13', '', '', '', '', 'AT1G07090.1', 'LSH6', 'Protein of unknown function (DUF640)']
Chr10	10811132	1.5281e-07	6.81585	H_raw.txt	Potri.010G081900	10809298	10809885	-	5_prime	['PF00069', 'PTHR27003,PTHR27003:SF15', '', '2.7.11.1', '', 'GO:0006468,GO:0005524,GO:0004672', 'AT1G79620.1', '', 'Leucine-rich repeat protein kinase family protein']
Chr10	10811132	1.5281e-07	6.81585	H_raw.txt	Potri.010G082000	10824410	10827002	-	3_prime	['PF00447', 'PTHR10015,PTHR10015:SF139', 'KOG0627', '', 'K09419', 'GO:0043565,GO:0006355,GO:0005634,GO:0003700,GO:0009408', 'AT3G22830.1', 'AT-HSFA6B,HSFA6B', 'heat shock transcription factor A6B']
Chr10	11733805	1.16806e-09	8.93254	H_raw.txt	Potri.010G094800	11731885	11740962	+	in_gene	['PF00533,PF14716,PF14791,PF10391,PF14792', 'PTHR11276,PTHR11276:SF1', 'KOG2534', '2.7.7.7', 'K03512', 'GO:0034061,GO:0005634,GO:0003677', 'AT1G10520.1', '', 'DNA polymerase lambda (POLL)']
Chr10	11733806	8.54119e-07	6.06848	H_raw.txt	Potri.010G094800	11731885	11740962	+	in_gene	['PF00533,PF14716,PF14791,PF10391,PF14792', 'PTHR11276,PTHR11276:SF1', 'KOG2534', '2.7.7.7', 'K03512', 'GO:0034061,GO:0005634,GO:0003677', 'AT1G10520.1', '', 'DNA polymerase lambda (POLL)']
Chr10	12188525	5.08208e-07	6.29396	H_raw.txt	Potri.010G100400	12188058	12189943	-	in_gene	['PF00400', 'PTHR11024', 'KOG1332', '', 'K14004', 'GO:0005515', 'AT2G30050.1', '', 'transducin family protein / WD-40 repeat family protein']
Chr10	14095707	1.05635e-09	8.97619	H_raw.txt	Potri.010G124900	14093110	14093736	+	3_prime	['', 'PTHR37184', '', '', '', '', 'AT1G25425.1', 'CLE43', 'CLAVATA3/ESR-RELATED 43']
Chr10	14095707	1.05635e-09	8.97619	H_raw.txt	Potri.010G125000	14103926	14105188	+	5_prime	['PF03195', 'PTHR31304,PTHR31304:SF7', '', '', '', '', 'AT1G68510.1', 'LBD42', 'LOB domain-containing protein 42']
Chr10	20773661	8.37542e-07	6.07699	H_raw.txt	Potri.010G223500	20772180	20776295	-	in_gene	['PF04597', 'PTHR21049', '', '2.4.99.18', '', 'GO:0016021,GO:0006486,GO:0005783,GO:0004579', 'AT2G01720.1', '', 'Ribophorin I']
Chr06	1791911	1.12201e-07	6.95	H_raw.txt	Potri.006G026200	1785835	1792017	+	in_gene	['PF07690', 'PTHR23504,PTHR23504:SF29', 'KOG2615', '', '', 'GO:0055085,GO:0016021', 'AT5G13750.1', 'ZIFL1', 'zinc induced facilitator-like 1']
Chr06	2999586	3.28161e-07	6.48391	H_raw.txt	Potri.006G042200	2996605	2997923	-	5_prime	['PF08241', 'PTHR10108,PTHR10108:SF692', 'KOG3010', '2.1.1.145', '', 'GO:0008168,GO:0008152', 'AT2G41380.1', '', 'S-adenosyl-L-methionine-dependent methyltransferases superfamily protein']
Chr06	2999586	3.28161e-07	6.48391	H_raw.txt	Potri.006G042300	3003974	3006480	+	5_prime	['PF03140', 'PTHR31549,PTHR31549:SF27', '', '', '', '', 'AT3G50160.1', '', 'Plant protein of unknown function (DUF247)']
Chr06	3131746	4.83845e-07	6.31529	H_raw.txt	Potri.006G043700	3119816	3121240	-	5_prime	['PF13499,PF13405', 'PTHR10891', 'KOG0027', '', 'K13448', 'GO:0005509', 'AT3G10190.1', '', 'Calcium-binding EF-hand family protein']
Chr06	3131746	4.83845e-07	6.31529	H_raw.txt	Potri.006G043800	3132489	3137594	-	3_prime	['PF01734,PF11815', 'PTHR14226,PTHR14226:SF30', '', '3.1.1.3', 'K14674', 'GO:0006629,GO:0004806', 'AT5G04040.1', 'SDP1', 'Patatin-like phospholipase family protein']
Chr06	7653983	7.53468e-07	6.12294	H_raw.txt	Potri.006G099600	7649634	7653021	-	5_prime	['PF13920', 'PTHR15315,PTHR15315:SF33', 'KOG1039', '', '', '', 'AT5G01520.1', '', 'RING/U-box superfamily protein']
Chr06	7653983	7.53468e-07	6.12294	H_raw.txt	Potri.006G099700	7660317	7666600	-	3_prime	['PF04884', 'PTHR12770,PTHR12770:SF24', 'KOG4249', '', '', '', 'AT5G01510.1', 'RUS5', 'Protein of unknown function, DUF647']
Chr06	9355132	8.07466e-08	7.09288	H_raw.txt	Potri.006G118400	9336398	9341032	-	5_prime	['PF00585,PF00291', 'PTHR10314,PTHR10314:SF30', 'KOG1250', '4.3.1.19', 'K01754', '', 'AT3G10050.1', 'OMR1', 'L-O-methylthreonine resistant 1']
Chr06	9355132	8.07466e-08	7.09288	H_raw.txt	Potri.006G118500	9364041	9365978	+	5_prime	['PF13947,PF07714', 'PTHR27005,PTHR27005:SF69', 'KOG1187', '2.7.11.1', '', 'GO:0030247,GO:0006468,GO:0004672', 'AT5G02070.1', '', 'Protein kinase family protein']
Chr06	10621925	3.60785e-07	6.44275	H_raw.txt	Potri.006G129800	10613597	10614976	+	3_prime	['', 'PTHR33785,PTHR33785:SF2', '', '', '', '', 'AT2G42760.1']
Chr06	10621925	3.60785e-07	6.44275	H_raw.txt	Potri.006G129900	10635583	10637505	+	5_prime	['PF00141', 'PTHR31235,PTHR31235:SF11', '', '1.11.1.7', 'K00430', 'GO:0055114,GO:0020037,GO:0006979,GO:0004601', 'AT2G37130.1', '', 'Peroxidase superfamily protein']
Chr06	11024941	7.4101e-07	6.13018	H_raw.txt	Potri.006G133900	11014279	11019903	-	5_prime	['PF03741', 'PTHR30238,PTHR30238:SF0', '', '', '', 'GO:0016021', 'AT5G12130.1', 'ATTERC,PDE149', 'integral membrane TerC family protein']
Chr06	11024941	7.4101e-07	6.13018	H_raw.txt	Potri.006G134000	11025627	11029869	+	5_prime	['', 'PTHR12381', '', '', 'K18732', '', 'AT5G02770.1']
Chr06	12696499	4.1819e-08	7.37863	H_raw.txt	Potri.006G147600	12682842	12695340	+	3_prime	['PF03062', 'PTHR10408,PTHR10408:SF7', 'KOG0380', '2.3.1.20', 'K11155', 'GO:0008374,GO:0019432,GO:0004144', 'AT2G19450.1', 'ABX45,AS11,ATDGAT,DGAT1,RDS1,TAG1', 'membrane bound O-acyl transferase (MBOAT) family protein']
Chr06	12696499	4.1819e-08	7.37863	H_raw.txt	Potri.006G147700	12702622	12704219	+	5_prime	['PF12023', 'PTHR33193,PTHR33193:SF11', '', '', '', '', 'AT2G19460.1', '', 'Protein of unknown function (DUF3511)']
Chr06	16933753	1.61991e-07	6.79051	H_raw.txt	Potri.006G166300	16923804	16931618	+	3_prime	['PF12937,PF13426,PF07646,PF13415,PF13418', 'PTHR23244,PTHR23244:SF326', 'KOG4693', '', 'K12115', 'GO:0005515', 'AT5G57360.1', 'ADO1,FKL2,LKP1,ZTL', 'Galactose oxidase/kelch repeat superfamily protein']
Chr06	16933753	1.61991e-07	6.79051	H_raw.txt	Potri.006G166400	16933782	16937732	+	5_prime	['', 'PTHR37376,PTHR37376:SF1', '', '', '', '', 'AT2G18910.1', '', 'hydroxyproline-rich glycoprotein family protein']
Chr06	17292809	3.30487e-07	6.48084	H_raw.txt	Potri.006G167700	17282621	17286338	+	3_prime	['PF00847', 'PTHR32467,PTHR32467:SF23', '', '', 'K09285', 'GO:0006355,GO:0003700,GO:0007275', 'AT5G57390.1', 'AIL5,CHO1,EMK', 'AINTEGUMENTA-like 5']
Chr06	17292809	3.30487e-07	6.48084	H_raw.txt	Potri.006G167800	17312276	17317645	+	5_prime	['PF07227', 'PTHR21736,PTHR21736:SF13', '', '', '', '', 'AT4G30200.3', 'VEL1', 'vernalization5/VIN3-like']
Chr06	17386924	9.30576e-08	7.03125	H_raw.txt	Potri.006G168500	17383880	17384176	+	3_prime
Chr06	17386924	9.30576e-08	7.03125	H_raw.txt	Potri.006G168600	17406132	17409248	-	3_prime
Chr06	17570434	2.23228e-07	6.65125	H_raw.txt	Potri.006G169500	17552829	17553368	-	5_prime	['', 'PTHR11214,PTHR11214:SF141', '', '2.4.1.134', '', 'GO:0016020,GO:0008378,GO:0006486', 'AT5G57500.1', '', 'Galactosyltransferase family protein']
Chr06	17570434	2.23228e-07	6.65125	H_raw.txt	Potri.006G169600	17583167	17591581	+	5_prime	['PF13193,PF00501', 'PTHR24096,PTHR24096:SF149', '', '6.2.1.34,6.2.1.12', 'K01904', 'GO:0008152,GO:0003824', 'AT3G21240.1', '4CL2,AT4CL2', '4-coumarate:CoA ligase 2']
Chr06	17573021	1.33665e-07	6.87398	H_raw.txt	Potri.006G169500	17552829	17553368	-	5_prime	['', 'PTHR11214,PTHR11214:SF141', '', '2.4.1.134', '', 'GO:0016020,GO:0008378,GO:0006486', 'AT5G57500.1', '', 'Galactosyltransferase family protein']
Chr06	17573021	1.33665e-07	6.87398	H_raw.txt	Potri.006G169600	17583167	17591581	+	5_prime	['PF13193,PF00501', 'PTHR24096,PTHR24096:SF149', '', '6.2.1.34,6.2.1.12', 'K01904', 'GO:0008152,GO:0003824', 'AT3G21240.1', '4CL2,AT4CL2', '4-coumarate:CoA ligase 2']
Chr06	17574506	5.0423e-07	6.29737	H_raw.txt	Potri.006G169500	17552829	17553368	-	5_prime	['', 'PTHR11214,PTHR11214:SF141', '', '2.4.1.134', '', 'GO:0016020,GO:0008378,GO:0006486', 'AT5G57500.1', '', 'Galactosyltransferase family protein']
Chr06	17574506	5.0423e-07	6.29737	H_raw.txt	Potri.006G169600	17583167	17591581	+	5_prime	['PF13193,PF00501', 'PTHR24096,PTHR24096:SF149', '', '6.2.1.34,6.2.1.12', 'K01904', 'GO:0008152,GO:0003824', 'AT3G21240.1', '4CL2,AT4CL2', '4-coumarate:CoA ligase 2']
Chr06	17575580	5.69587e-10	9.24444	H_raw.txt	Potri.006G169500	17552829	17553368	-	5_prime	['', 'PTHR11214,PTHR11214:SF141', '', '2.4.1.134', '', 'GO:0016020,GO:0008378,GO:0006486', 'AT5G57500.1', '', 'Galactosyltransferase family protein']
Chr06	17575580	5.69587e-10	9.24444	H_raw.txt	Potri.006G169600	17583167	17591581	+	5_prime	['PF13193,PF00501', 'PTHR24096,PTHR24096:SF149', '', '6.2.1.34,6.2.1.12', 'K01904', 'GO:0008152,GO:0003824', 'AT3G21240.1', '4CL2,AT4CL2', '4-coumarate:CoA ligase 2']
Chr06	17577492	1.899e-08	7.72147	H_raw.txt	Potri.006G169500	17552829	17553368	-	5_prime	['', 'PTHR11214,PTHR11214:SF141', '', '2.4.1.134', '', 'GO:0016020,GO:0008378,GO:0006486', 'AT5G57500.1', '', 'Galactosyltransferase family protein']
Chr06	17577492	1.899e-08	7.72147	H_raw.txt	Potri.006G169600	17583167	17591581	+	5_prime	['PF13193,PF00501', 'PTHR24096,PTHR24096:SF149', '', '6.2.1.34,6.2.1.12', 'K01904', 'GO:0008152,GO:0003824', 'AT3G21240.1', '4CL2,AT4CL2', '4-coumarate:CoA ligase 2']
Chr06	17577528	1.96609e-08	7.7064	H_raw.txt	Potri.006G169500	17552829	17553368	-	5_prime	['', 'PTHR11214,PTHR11214:SF141', '', '2.4.1.134', '', 'GO:0016020,GO:0008378,GO:0006486', 'AT5G57500.1', '', 'Galactosyltransferase family protein']
Chr06	17577528	1.96609e-08	7.7064	H_raw.txt	Potri.006G169600	17583167	17591581	+	5_prime	['PF13193,PF00501', 'PTHR24096,PTHR24096:SF149', '', '6.2.1.34,6.2.1.12', 'K01904', 'GO:0008152,GO:0003824', 'AT3G21240.1', '4CL2,AT4CL2', '4-coumarate:CoA ligase 2']
Chr06	17579626	5.1269e-08	7.29014	H_raw.txt	Potri.006G169500	17552829	17553368	-	5_prime	['', 'PTHR11214,PTHR11214:SF141', '', '2.4.1.134', '', 'GO:0016020,GO:0008378,GO:0006486', 'AT5G57500.1', '', 'Galactosyltransferase family protein']
Chr06	17579626	5.1269e-08	7.29014	H_raw.txt	Potri.006G169600	17583167	17591581	+	5_prime	['PF13193,PF00501', 'PTHR24096,PTHR24096:SF149', '', '6.2.1.34,6.2.1.12', 'K01904', 'GO:0008152,GO:0003824', 'AT3G21240.1', '4CL2,AT4CL2', '4-coumarate:CoA ligase 2']
Chr06	17579721	2.27695e-08	7.64265	H_raw.txt	Potri.006G169500	17552829	17553368	-	5_prime	['', 'PTHR11214,PTHR11214:SF141', '', '2.4.1.134', '', 'GO:0016020,GO:0008378,GO:0006486', 'AT5G57500.1', '', 'Galactosyltransferase family protein']
Chr06	17579721	2.27695e-08	7.64265	H_raw.txt	Potri.006G169600	17583167	17591581	+	5_prime	['PF13193,PF00501', 'PTHR24096,PTHR24096:SF149', '', '6.2.1.34,6.2.1.12', 'K01904', 'GO:0008152,GO:0003824', 'AT3G21240.1', '4CL2,AT4CL2', '4-coumarate:CoA ligase 2']
Chr06	17580021	8.58332e-08	7.06634	H_raw.txt	Potri.006G169500	17552829	17553368	-	5_prime	['', 'PTHR11214,PTHR11214:SF141', '', '2.4.1.134', '', 'GO:0016020,GO:0008378,GO:0006486', 'AT5G57500.1', '', 'Galactosyltransferase family protein']
Chr06	17580021	8.58332e-08	7.06634	H_raw.txt	Potri.006G169600	17583167	17591581	+	5_prime	['PF13193,PF00501', 'PTHR24096,PTHR24096:SF149', '', '6.2.1.34,6.2.1.12', 'K01904', 'GO:0008152,GO:0003824', 'AT3G21240.1', '4CL2,AT4CL2', '4-coumarate:CoA ligase 2']
Chr06	17580723	8.88761e-11	10.0512	H_raw.txt	Potri.006G169500	17552829	17553368	-	5_prime	['', 'PTHR11214,PTHR11214:SF141', '', '2.4.1.134', '', 'GO:0016020,GO:0008378,GO:0006486', 'AT5G57500.1', '', 'Galactosyltransferase family protein']
Chr06	17580723	8.88761e-11	10.0512	H_raw.txt	Potri.006G169600	17583167	17591581	+	5_prime	['PF13193,PF00501', 'PTHR24096,PTHR24096:SF149', '', '6.2.1.34,6.2.1.12', 'K01904', 'GO:0008152,GO:0003824', 'AT3G21240.1', '4CL2,AT4CL2', '4-coumarate:CoA ligase 2']
Chr06	17580785	3.17785e-09	8.49787	H_raw.txt	Potri.006G169500	17552829	17553368	-	5_prime	['', 'PTHR11214,PTHR11214:SF141', '', '2.4.1.134', '', 'GO:0016020,GO:0008378,GO:0006486', 'AT5G57500.1', '', 'Galactosyltransferase family protein']
Chr06	17580785	3.17785e-09	8.49787	H_raw.txt	Potri.006G169600	17583167	17591581	+	5_prime	['PF13193,PF00501', 'PTHR24096,PTHR24096:SF149', '', '6.2.1.34,6.2.1.12', 'K01904', 'GO:0008152,GO:0003824', 'AT3G21240.1', '4CL2,AT4CL2', '4-coumarate:CoA ligase 2']
Chr06	17580982	5.89713e-10	9.22936	H_raw.txt	Potri.006G169500	17552829	17553368	-	5_prime	['', 'PTHR11214,PTHR11214:SF141', '', '2.4.1.134', '', 'GO:0016020,GO:0008378,GO:0006486', 'AT5G57500.1', '', 'Galactosyltransferase family protein']
Chr06	17580982	5.89713e-10	9.22936	H_raw.txt	Potri.006G169600	17583167	17591581	+	5_prime	['PF13193,PF00501', 'PTHR24096,PTHR24096:SF149', '', '6.2.1.34,6.2.1.12', 'K01904', 'GO:0008152,GO:0003824', 'AT3G21240.1', '4CL2,AT4CL2', '4-coumarate:CoA ligase 2']
Chr06	17581063	5.72558e-08	7.24218	H_raw.txt	Potri.006G169500	17552829	17553368	-	5_prime	['', 'PTHR11214,PTHR11214:SF141', '', '2.4.1.134', '', 'GO:0016020,GO:0008378,GO:0006486', 'AT5G57500.1', '', 'Galactosyltransferase family protein']
Chr06	17581063	5.72558e-08	7.24218	H_raw.txt	Potri.006G169600	17583167	17591581	+	5_prime	['PF13193,PF00501', 'PTHR24096,PTHR24096:SF149', '', '6.2.1.34,6.2.1.12', 'K01904', 'GO:0008152,GO:0003824', 'AT3G21240.1', '4CL2,AT4CL2', '4-coumarate:CoA ligase 2']
Chr06	17581256	2.201e-09	8.65738	H_raw.txt	Potri.006G169500	17552829	17553368	-	5_prime	['', 'PTHR11214,PTHR11214:SF141', '', '2.4.1.134', '', 'GO:0016020,GO:0008378,GO:0006486', 'AT5G57500.1', '', 'Galactosyltransferase family protein']
Chr06	17581256	2.201e-09	8.65738	H_raw.txt	Potri.006G169600	17583167	17591581	+	5_prime	['PF13193,PF00501', 'PTHR24096,PTHR24096:SF149', '', '6.2.1.34,6.2.1.12', 'K01904', 'GO:0008152,GO:0003824', 'AT3G21240.1', '4CL2,AT4CL2', '4-coumarate:CoA ligase 2']
Chr06	17586870	1.54584e-07	6.81084	H_raw.txt	Potri.006G169600	17583167	17591581	+	in_gene	['PF13193,PF00501', 'PTHR24096,PTHR24096:SF149', '', '6.2.1.34,6.2.1.12', 'K01904', 'GO:0008152,GO:0003824', 'AT3G21240.1', '4CL2,AT4CL2', '4-coumarate:CoA ligase 2']
Chr06	17596603	2.38475e-08	7.62256	H_raw.txt	Potri.006G169600	17583167	17591581	+	3_prime	['PF13193,PF00501', 'PTHR24096,PTHR24096:SF149', '', '6.2.1.34,6.2.1.12', 'K01904', 'GO:0008152,GO:0003824', 'AT3G21240.1', '4CL2,AT4CL2', '4-coumarate:CoA ligase 2']
Chr06	17596603	2.38475e-08	7.62256	H_raw.txt	Potri.006G169700	17600619	17607969	+	5_prime	['PF13193,PF00501', 'PTHR24096,PTHR24096:SF149', '', '6.2.1.34,6.2.1.12', 'K01904', 'GO:0008152,GO:0003824', 'AT3G21240.1', '4CL2,AT4CL2', '4-coumarate:CoA ligase 2']
Chr06	17597020	2.38475e-08	7.62256	H_raw.txt	Potri.006G169600	17583167	17591581	+	3_prime	['PF13193,PF00501', 'PTHR24096,PTHR24096:SF149', '', '6.2.1.34,6.2.1.12', 'K01904', 'GO:0008152,GO:0003824', 'AT3G21240.1', '4CL2,AT4CL2', '4-coumarate:CoA ligase 2']
Chr06	17597020	2.38475e-08	7.62256	H_raw.txt	Potri.006G169700	17600619	17607969	+	5_prime	['PF13193,PF00501', 'PTHR24096,PTHR24096:SF149', '', '6.2.1.34,6.2.1.12', 'K01904', 'GO:0008152,GO:0003824', 'AT3G21240.1', '4CL2,AT4CL2', '4-coumarate:CoA ligase 2']
Chr06	17639259	2.91806e-07	6.53491	H_raw.txt	Potri.006G169800	17626307	17626867	+	3_prime	['', '', '', '', '', '', 'AT5G57520.1', 'ATZFP2,ZFP2', 'zinc finger protein 2']
Chr06	17639259	2.91806e-07	6.53491	H_raw.txt	Potri.006G169900	17715360	17716407	-	3_prime	['PF06955,PF00722', 'PTHR31062,PTHR31062:SF32', '', '2.4.1.207', '', 'GO:0048046,GO:0016762,GO:0006073,GO:0005618,GO:0005975,GO:0004553', 'AT4G25810.1', 'XTH23,XTR6', 'xyloglucan endotransglycosylase 6']
Chr06	20315597	3.30902e-07	6.4803	H_raw.txt	Potri.006G188400	20312479	20313869	+	3_prime	['PF00704', 'PTHR11177,PTHR11177:SF219', 'KOG2806', '', 'K01183', 'GO:0005975,GO:0004553', 'AT4G19810.1', '', 'Glycosyl hydrolase family protein with chitinase insertion domain']
Chr06	20315597	3.30902e-07	6.4803	H_raw.txt	Potri.006G188500	20322032	20323787	+	5_prime	['PF00832', 'PTHR19970', 'KOG0002', '', 'K02924', 'GO:0006412,GO:0005840,GO:0005622,GO:0003735', 'AT4G31985.1', '', 'Ribosomal protein L39 family protein']
Chr06	20333504	5.98783e-07	6.22273	H_raw.txt	Potri.006G188600	20325292	20329923	+	3_prime	['PF00690,PF00702,PF00122', 'PTHR24093,PTHR24093:SF257', '', '3.6.3.6', 'K01535', 'GO:0046872,GO:0000166', 'AT3G42640.1', 'AHA8,HA8', 'H(+)-ATPase 8']
Chr06	20333504	5.98783e-07	6.22273	H_raw.txt	Potri.006G188700	20334183	20339535	-	3_prime	['PF14551,PF00493', 'PTHR11630,PTHR11630:SF42', '', '3.6.4.12', 'K02209', 'GO:0006260,GO:0005524,GO:0003677', 'AT2G07690.1', 'MCM5', 'Minichromosome maintenance (MCM2/3/5) family protein']
Chr06	20368665	5.79256e-07	6.23713	H_raw.txt	Potri.006G188800	20340629	20360317	-	5_prime	['PF04851,PF14709,PF00271,PF03368,PF00636', 'PTHR14950,PTHR14950:SF15', 'KOG0701', '3.1.26.3', 'K11592', 'GO:0016787,GO:0005524,GO:0003677,GO:0016891,GO:0006396,GO:0004525,GO:0003723', 'AT5G20320.1', 'ATDCL4,DCL4', 'dicer-like 4']
Chr06	20368665	5.79256e-07	6.23713	H_raw.txt	Potri.006G188900	20382126	20382984	+	5_prime	['PF02602', 'PTHR38020', '', '', '', 'GO:0033014,GO:0004852']
Chr06	22331478	7.90901e-07	6.10188	H_raw.txt	Potri.006G207900	22319669	22324157	+	3_prime	['PF05577', 'PTHR11010,PTHR11010:SF48', '', '3.4.16.2', 'K01285', 'GO:0008236,GO:0006508', 'AT2G24280.1', '', 'alpha/beta-Hydrolases superfamily protein']
Chr06	22331478	7.90901e-07	6.10188	H_raw.txt	Potri.006G208000	22334744	22334908	+	5_prime
Chr06	22356373	5.85715e-07	6.23231	H_raw.txt	Potri.006G208300	22347564	22359774	-	in_gene	['PF07766', 'PTHR14009,PTHR14009:SF9', 'KOG1043', '', '', '', 'AT3G11560.2', '', 'LETM1-like protein']
Chr06	27841067	3.63419e-08	7.43959	H_raw.txt	Potri.006G280300	27839079	27840429	+	3_prime
Chr06	27841067	3.63419e-08	7.43959	H_raw.txt	Potri.006G280400	27844108	27844747	-	3_prime	['PF00332', 'PTHR32227,PTHR32227:SF90', '', '3.2.1.39', '', 'GO:0005975,GO:0004553', 'AT4G31140.1', '', 'O-Glycosyl hydrolases family 17 protein']
Chr13	4653519	1.92798e-09	8.7149	H_raw.txt	Potri.013G061500	4650648	4658580	-	in_gene	['PF00035', 'PTHR10910,PTHR10910:SF95', '', '', '', '', 'AT3G62800.2', 'DRB4', 'double-stranded-RNA-binding protein 4']
Chr13	5540320	4.72734e-07	6.32538	H_raw.txt	Potri.013G068400	5513047	5538425	-	5_prime	['PF00271,PF00176,PF12054', 'PTHR10799,PTHR10799:SF753', '', '3.6.4.12', 'K15192', 'GO:0005524', 'AT3G54280.1', 'ATBTAF1,BTAF1,CHA16,CHR16,RGD3', 'DNA binding;ATP binding;nucleic acid binding;binding;helicases;ATP binding;DNA binding;helicases']
Chr13	5540320	4.72734e-07	6.32538	H_raw.txt	Potri.013G068500	5545598	5550470	+	5_prime	['PF00225', 'PTHR24115,PTHR24115:SF480', '', '3.6.4.4', 'K10401', 'GO:0008017,GO:0007018,GO:0005524,GO:0003777,GO:0005871', 'AT1G20060.1', '', 'ATP binding microtubule motor family protein']
Chr13	6127410	2.44873e-09	8.61106	H_raw.txt	Potri.013G073000	6124996	6126258	-	5_prime	['', 'PTHR31618,PTHR31618:SF5', '', '', '', '', 'AT5G12080.1', 'ATMSL10,MSL10', 'mechanosensitive channel of small conductance-like 10']
Chr13	6127410	2.44873e-09	8.61106	H_raw.txt	Potri.013G073100	6134793	6139455	-	3_prime	['PF16029', 'PTHR35455,PTHR35455:SF1', '', '', '', '', 'AT5G17610.1']
Chr13	6709325	6.29974e-07	6.20068	H_raw.txt	Potri.013G077500	6675583	6681131	+	3_prime	['PF08880,PF08879', 'PTHR31602,PTHR31602:SF8', '', '', '', 'GO:0006355,GO:0005634,GO:0005524,GO:0032502,GO:0006351', 'AT3G13960.1', 'AtGRF5,GRF5', 'growth-regulating factor 5']
Chr13	6709325	6.29974e-07	6.20068	H_raw.txt	Potri.013G077600	6714264	6714587	-	3_prime
Chr13	8742791	2.48372e-07	6.6049	H_raw.txt	Potri.013G088200	8673407	8677138	+	3_prime	['PF00067', 'PTHR24291,PTHR24291:SF54', '', '', '', 'GO:0055114,GO:0020037,GO:0016705,GO:0005506', 'AT1G31800.1', 'CYP97A3,LUT5', 'cytochrome P450, family 97, subfamily A, polypeptide 3']
Chr13	8742791	2.48372e-07	6.6049	H_raw.txt	Potri.013G088300	9058271	9058920	-	3_prime
Chr13	9731276	6.10523e-07	6.2143	H_raw.txt	Potri.013G091300	9725005	9726231	-	5_prime	['PF13639', 'PTHR14155,PTHR14155:SF106', '', '', 'K19040', 'GO:0008270,GO:0005515', 'AT3G10910.1', '', 'RING/U-box superfamily protein']
Chr13	9731276	6.10523e-07	6.2143	H_raw.txt	Potri.013G091400	9740067	9743958	+	5_prime	['PF00170', 'PTHR13690,PTHR13690:SF82', '', '', '', 'GO:0043565,GO:0006355,GO:0003700', 'AT2G40620.1', '', 'Basic-leucine zipper (bZIP) transcription factor family protein']
Chr13	12633842	3.63419e-08	7.43959	H_raw.txt	Potri.013G112900	12628471	12632322	+	3_prime	['PF00829', 'PTHR21349,PTHR21349:SF2', 'KOG1686', '', 'K02888', 'GO:0005840', 'AT1G35680.1', '', 'Ribosomal protein L21']
Chr13	12633842	3.63419e-08	7.43959	H_raw.txt	Potri.013G113000	12634819	12638021	-	3_prime	['PF09335', 'PTHR12677,PTHR12677:SF29', 'KOG3140', '', '', '', 'AT1G71940.1', '', 'SNARE associated Golgi protein family']
Chr13	14161142	1.32742e-07	6.87699	H_raw.txt	Potri.013G129800	14156936	14158077	-	5_prime	['PF00010', 'PTHR13935,PTHR13935:SF53', '', '', '', 'GO:0046983,GO:0003677', 'AT4G20970.1', '', 'basic helix-loop-helix (bHLH) DNA-binding superfamily protein']
Chr13	14161142	1.32742e-07	6.87699	H_raw.txt	Potri.013G129900	14162816	14164643	-	3_prime	['PF04720', 'PTHR31579,PTHR31579:SF2', '', '', '', '', 'AT4G32480.1', '', 'Protein of unknown function (DUF506)']
Chr13	14822953	1.73885e-09	8.75974	H_raw.txt	Potri.013G140900	14820296	14820798	+	3_prime
Chr13	14822953	1.73885e-09	8.75974	H_raw.txt	Potri.013G141000	14828217	14832398	+	5_prime
Chr15	399963	1.25273e-07	6.90214	H_raw.txt	Potri.015G006200	394635	396818	-	5_prime	['PF08880,PF08879', 'PTHR31602,PTHR31602:SF3', '', '', '', 'GO:0006355,GO:0005634,GO:0005524,GO:0032502,GO:0006351', 'AT5G53660.1', 'AtGRF7,GRF7', 'growth-regulating factor 7']
Chr15	399963	1.25273e-07	6.90214	H_raw.txt	Potri.015G006300	401359	403333	-	3_prime	['', 'PTHR10644,PTHR10644:SF2', '', '', '', '', 'AT5G51660.1', 'ATCPSF160,CPSF160', 'cleavage and polyadenylation specificity factor 160']
Chr15	639830	5.6051e-07	6.25142	H_raw.txt	Potri.015G009500	629684	635407	-	5_prime	['PF01612,PF01927', 'PTHR12124,PTHR12124:SF38', 'KOG2207', '3.6.4.12', '', 'GO:0008408,GO:0006139,GO:0003676', 'AT5G24340.1', '', "3\\'-5\\' exonuclease domain-containing protein"]
Chr15	639830	5.6051e-07	6.25142	H_raw.txt	Potri.015G009600	640314	643607	+	5_prime	['PF00856,PF00628', 'PTHR10615,PTHR10615:SF112', 'KOG1085', '2.1.1.43', '', 'GO:0005515', 'AT5G24330.1', 'ATXR6,SDG34', 'ARABIDOPSIS TRITHORAX-RELATED PROTEIN 6']
Chr15	1007373	2.46453e-07	6.60827	H_raw.txt	Potri.015G014800	996167	1003930	-	5_prime	['', 'PTHR34837,PTHR34837:SF1', '', '', '', '', 'AT5G53440.1']
Chr15	1007373	2.46453e-07	6.60827	H_raw.txt	Potri.015G014900	1013727	1015066	+	5_prime
Chr15	8393775	1.05529e-07	6.97663	H_raw.txt	Potri.015G061400	8381611	8388412	-	5_prime	['PF07714', 'PTHR24056,PTHR24056:SF228', '', '2.7.11.22,2.7.11.23', '', 'GO:0006468,GO:0004672', 'AT1G18670.1', 'IBS1', 'Protein kinase superfamily protein']
Chr15	8393775	1.05529e-07	6.97663	H_raw.txt	Potri.015G061500	8405572	8408662	+	5_prime	['PF05701', 'PTHR32054,PTHR32054:SF17', '', '', '', '', 'AT2G26570.1', '', 'Plant protein of unknown function (DUF827)']
Chr15	10696947	3.32357e-08	7.4784	H_raw.txt	Potri.015G082600	10675131	10676438	-	5_prime
Chr15	10696947	3.32357e-08	7.4784	H_raw.txt	Potri.015G082700	10698488	10700485	+	5_prime	['PF00249', 'PTHR10641,PTHR10641:SF466', 'KOG0048', '', 'K09422', '', 'AT1G57560.1', 'AtMYB50,MYB50', 'myb domain protein 50']
Chr19	2178444	1.47087e-07	6.83243	H_raw.txt	Potri.019G018600	2174154	2175874	+	3_prime	['PF04852', 'PTHR31165,PTHR31165:SF16', '', '', '', '', 'AT5G28490.1', 'LSH1', 'Protein of unknown function (DUF640)']
Chr19	2178444	1.47087e-07	6.83243	H_raw.txt	Potri.019G018700	2185439	2197000	-	3_prime	['PF05964,PF02928,PF02375,PF05965,PF02373', 'PTHR10694,PTHR10694:SF53', 'KOG1246', '', 'K11446', 'GO:0005634', 'AT1G08620.1', 'PKDM7D', 'Transcription factor jumonji (jmj) family protein / zinc finger (C5HC2 type) family protein']
Chr19	4534930	4.86928e-07	6.31254	H_raw.txt	Potri.019G039600	4518984	4528081	+	3_prime	['PF13906,PF13520', 'PTHR11785,PTHR11785:SF379', 'KOG1286', '', 'K13863', 'GO:0016020,GO:0015171,GO:0003333', 'AT3G03720.1', 'CAT4', 'cationic amino acid transporter 4']
Chr19	4534930	4.86928e-07	6.31254	H_raw.txt	Potri.019G039700	4538400	4546952	+	5_prime	['PF13906,PF13520', 'PTHR11785,PTHR11785:SF411', 'KOG1286', '', 'K13863', 'GO:0016020,GO:0015171,GO:0003333', 'AT1G58030.1', 'CAT2', 'cationic amino acid transporter 2']
Chr19	10989083	1.74369e-08	7.75853	H_raw.txt	Potri.019G075500	10985729	10986781	+	3_prime	['PF00847', 'PTHR31985,PTHR31985:SF17', '', '', '', 'GO:0006355,GO:0003700', 'AT1G71450.1', '', 'Integrase-type DNA-binding superfamily protein']
Chr19	10989083	1.74369e-08	7.75853	H_raw.txt	Potri.019G075600	10998101	10998951	+	5_prime	['PF00847', 'PTHR31985,PTHR31985:SF28', '', '', '', 'GO:0006355,GO:0003700', 'AT1G33760.1', '', 'Integrase-type DNA-binding superfamily protein']
Chr19	10989355	8.6576e-07	6.0626	H_raw.txt	Potri.019G075500	10985729	10986781	+	3_prime	['PF00847', 'PTHR31985,PTHR31985:SF17', '', '', '', 'GO:0006355,GO:0003700', 'AT1G71450.1', '', 'Integrase-type DNA-binding superfamily protein']
Chr19	10989355	8.6576e-07	6.0626	H_raw.txt	Potri.019G075600	10998101	10998951	+	5_prime	['PF00847', 'PTHR31985,PTHR31985:SF28', '', '', '', 'GO:0006355,GO:0003700', 'AT1G33760.1', '', 'Integrase-type DNA-binding superfamily protein']
Chr19	12085670	8.86136e-07	6.0525	H_raw.txt	Potri.019G089100	12084340	12086427	-	in_gene	['', '', '', '1.1.1.86', '', '', 'AT3G58610.2', '', 'ketol-acid reductoisomerase']
Chr09	2286330	1.09613e-09	8.96014	H_raw.txt	Potri.009G014000	2284198	2285121	-	5_prime	['', 'PTHR31973,PTHR31973:SF32']
Chr09	2286330	1.09613e-09	8.96014	H_raw.txt	Potri.009G014100	2327254	2328409	+	5_prime	['PF04520', 'PTHR33083,PTHR33083:SF9', '', '', '', '', 'AT3G45210.1', '', 'Protein of unknown function, DUF584']
Chr09	2669410	4.84626e-07	6.31459	H_raw.txt	Potri.009G015800	2662464	2669160	+	3_prime	['PF00612', 'PTHR32295,PTHR32295:SF12', '', '', '', 'GO:0005515', 'AT3G22190.2', 'IQD5', 'IQ-domain 5']
Chr09	2669410	4.84626e-07	6.31459	H_raw.txt	Potri.009G015900	2679696	2679875	+	5_prime	['', 'PTHR21678', '', '', '', '', 'AT5G22120.1']
Chr09	2669436	4.84626e-07	6.31459	H_raw.txt	Potri.009G015800	2662464	2669160	+	3_prime	['PF00612', 'PTHR32295,PTHR32295:SF12', '', '', '', 'GO:0005515', 'AT3G22190.2', 'IQD5', 'IQ-domain 5']
Chr09	2669436	4.84626e-07	6.31459	H_raw.txt	Potri.009G015900	2679696	2679875	+	5_prime	['', 'PTHR21678', '', '', '', '', 'AT5G22120.1']
Chr09	2676305	2.29395e-07	6.63942	H_raw.txt	Potri.009G015800	2662464	2669160	+	3_prime	['PF00612', 'PTHR32295,PTHR32295:SF12', '', '', '', 'GO:0005515', 'AT3G22190.2', 'IQD5', 'IQ-domain 5']
Chr09	2676305	2.29395e-07	6.63942	H_raw.txt	Potri.009G015900	2679696	2679875	+	5_prime	['', 'PTHR21678', '', '', '', '', 'AT5G22120.1']
Chr09	4522874	3.63419e-08	7.43959	H_raw.txt	Potri.009G035700	4522183	4524420	+	in_gene	['PF00069,PF00139', 'PTHR27007,PTHR27007:SF7', 'KOG1187', '2.7.11.1', '', 'GO:0006468,GO:0005524,GO:0004672,GO:0030246', 'AT3G45430.1', '', 'Concanavalin A-like lectin protein kinase family protein']
Chr09	6996571	1.85659e-08	7.73128	H_raw.txt	Potri.009G070900	6994878	6998304	-	in_gene	['PF13656', 'PTHR13946,PTHR13946:SF16', 'KOG4392', '2.7.7.6', '', '', 'AT3G52090.1', 'ATRPB13.6,NRPB11,NRPD11,NRPE11', 'DNA-directed RNA polymerase, RBP11-like']
Chr09	7962503	2.20103e-07	6.65737	H_raw.txt	Potri.009G084600	7947120	7953399	-	5_prime	['PF05770', 'PTHR14217,PTHR14217:SF4', '', '2.7.1.134,2.7.1.159', 'K00913', 'GO:0052726,GO:0052725,GO:0047325,GO:0032957,GO:0005622,GO:0005524,GO:0000287', 'AT4G08170.2', '', 'Inositol 1,3,4-trisphosphate 5/6-kinase family protein']
Chr09	7962503	2.20103e-07	6.65737	H_raw.txt	Potri.009G084700	7964408	7968645	+	5_prime	['PF02887,PF00224', 'PTHR11817,PTHR11817:SF21', 'KOG2323', '2.7.1.40', 'K00873', 'GO:0030955,GO:0006096,GO:0004743,GO:0000287', 'AT3G22960.1', 'PKP-ALPHA,PKP1', 'Pyruvate kinase family protein']
Chr09	9362449	3.30079e-08	7.48138	H_raw.txt	Potri.009G108200	9358951	9360841	-	5_prime	['', 'PTHR36345,PTHR36345:SF1', '', '', '', '', 'AT2G15890.1', 'MEE14', 'maternal effect embryo arrest 14']
Chr09	9362449	3.30079e-08	7.48138	H_raw.txt	Potri.009G108300	9366729	9376996	+	5_prime	['PF00787,PF08628,PF02194', 'PTHR22999,PTHR22999:SF23', '', '', 'K17925', 'GO:0035091', 'AT2G15900.1', '', 'Phox-associated domain;Phox-like;Sorting nexin, C-terminal']
Chr05	2370757	6.10848e-07	6.21407	H_raw.txt	Potri.005G031700	2365014	2368255	-	5_prime	['PF08263,PF07714,PF13855', 'PTHR27000,PTHR27000:SF178', 'KOG1187', '2.7.11.1', '', 'GO:0006468,GO:0004672,GO:0005515', 'AT3G47570.1', '', 'Leucine-rich repeat protein kinase family protein']
Chr05	2370757	6.10848e-07	6.21407	H_raw.txt	Potri.005G031800	2384992	2388882	-	3_prime	['PF00225', 'PTHR24115,PTHR24115:SF449', 'KOG4280', '3.6.4.5', 'K10406', 'GO:0008017,GO:0007018,GO:0005524,GO:0003777,GO:0005871', 'AT5G27550.1', '', 'P-loop containing nucleoside triphosphate hydrolases superfamily protein']
Chr05	2967832	4.52878e-10	9.34402	H_raw.txt	Potri.005G040400	2963525	2965738	+	3_prime	['PF01627', 'PTHR28242,PTHR28242:SF8', 'KOG4747', '', 'K14490', 'GO:0004871,GO:0000160', 'AT3G21510.1', 'AHP1', 'histidine-containing phosphotransmitter 1']
Chr05	2967832	4.52878e-10	9.34402	H_raw.txt	Potri.005G040500	2970524	2972708	+	5_prime	['', '', '', '', '', '', 'AT5G27330.1', '', 'Prefoldin chaperone subunit family protein']
Chr05	4702291	1.87207e-07	6.72768	H_raw.txt	Potri.005G065100	4689636	4696381	-	5_prime	['PF14416,PF13839', 'PTHR13533,PTHR13533:SF5', '', '', '', '', 'AT5G20680.3', 'TBL16', 'TRICHOME BIREFRINGENCE-LIKE 16']
Chr05	4702291	1.87207e-07	6.72768	H_raw.txt	Potri.005G065200	4703958	4710104	+	5_prime	['PF03141', 'PTHR10108,PTHR10108:SF926', '', '3.4.19.12,3.4.22.69', '', 'GO:0008168', 'AT5G64030.1', '', 'S-adenosyl-L-methionine-dependent methyltransferases superfamily protein']
Chr05	4798737	6.90042e-10	9.16112	H_raw.txt	Potri.005G066600	4788105	4798011	+	3_prime	['PF04851,PF00271', 'PTHR10799,PTHR10799:SF654', '', '3.6.4.12', '', 'GO:0016787,GO:0005524,GO:0003677', 'AT5G63950.1', 'CHR24', 'chromatin remodeling 24']
Chr05	4798737	6.90042e-10	9.16112	H_raw.txt	Potri.005G066700	4799548	4801428	+	5_prime	['PF01535,PF13041', 'PTHR24015,PTHR24015:SF516', '', '', '', '', 'AT1G20300.1', '', 'Pentatricopeptide repeat (PPR) superfamily protein']
Chr05	8955195	1.00039e-10	9.99983	H_raw.txt	Potri.005G116100	8950361	8951675	-	5_prime	['PF03140', 'PTHR31549,PTHR31549:SF6', '', '', '', '', 'AT2G36430.1', '', 'Plant protein of unknown function (DUF247)']
Chr05	8955195	1.00039e-10	9.99983	H_raw.txt	Potri.005G116200	8958400	8959834	+	5_prime	['PF16363', 'PTHR10366,PTHR10366:SF346', '', '4.2.1.47', 'K01711', '', 'AT3G51160.1', 'GMD2,MUR1,MUR_1', 'NAD(P)-binding Rossmann-fold superfamily protein']
Chr05	11304559	9.11856e-13	12.0401	H_raw.txt	Potri.005G137200	11297132	11297828	+	3_prime
Chr05	11304559	9.11856e-13	12.0401	H_raw.txt	Potri.005G137300	11320882	11321479	+	5_prime
Chr05	11510592	1.70448e-07	6.76841	H_raw.txt	Potri.005G138400	11496138	11502930	-	5_prime	['PF00498,PF01494', 'PTHR13789,PTHR13789:SF245', 'KOG2614', '1.14.13.90', 'K09838', 'GO:0005515,GO:0071949', 'AT5G67030.1', 'ABA1,ATABA1,ATZEP,IBS3,LOS6,NPQ2,ZEP', 'zeaxanthin epoxidase (ZEP) (ABA1)']
Chr05	11510592	1.70448e-07	6.76841	H_raw.txt	Potri.005G138500	11514753	11517546	+	5_prime	['PF03763', 'PTHR31471,PTHR31471:SF2', '', '', '', '', 'AT4G36970.1', '', 'Remorin family protein']
Chr05	12222984	1.27448e-07	6.89467	H_raw.txt	Potri.005G143700	12211948	12213825	-	5_prime	['PF12819,PF07714', 'PTHR27003,PTHR27003:SF59', 'KOG1187', '2.7.11.1', '', 'GO:0006468,GO:0004672', 'AT5G24010.1', '', 'Protein kinase superfamily protein']
Chr05	12222984	1.27448e-07	6.89467	H_raw.txt	Potri.005G143800	12249220	12250911	+	5_prime	['PF00067', 'PTHR24298,PTHR24298:SF116', 'KOG0156', '1.14.13.89', '', 'GO:0055114,GO:0020037,GO:0016705,GO:0005506', 'AT4G37370.1', 'CYP81D8', 'cytochrome P450, family 81, subfamily D, polypeptide 8']
Chr05	12797448	8.41604e-07	6.07489	H_raw.txt	Potri.005G146200	12792478	12793185	-	5_prime	['PF14111', 'PTHR31286,PTHR31286:SF2', '', '', '', '', 'AT2G01050.1', '', 'zinc ion binding;nucleic acid binding']
Chr05	12797448	8.41604e-07	6.07489	H_raw.txt	Potri.005G146300	12826295	12827108	+	5_prime	['', 'PTHR31704,PTHR31704:SF9', '', '', '', '', 'AT1G30140.1']
Chr05	15766966	5.4794e-07	6.26127	H_raw.txt	Potri.005G157500	15740510	15743461	+	3_prime	['', 'PTHR33874,PTHR33874:SF1', '', '', '', '', 'AT5G49710.3']
Chr05	15766966	5.4794e-07	6.26127	H_raw.txt	Potri.005G157600	15772663	15773788	+	5_prime
Chr05	17367182	3.63419e-08	7.43959	H_raw.txt	Potri.005G166600	17355192	17355965	+	3_prime	['PF03168', 'PTHR31852,PTHR31852:SF40', '', '', '', '', 'AT2G27080.1', '', 'Late embryogenesis abundant (LEA) hydroxyproline-rich glycoprotein family']
Chr05	17367182	3.63419e-08	7.43959	H_raw.txt	Potri.005G166700	17374311	17377024	-	3_prime	['PF02358', 'PTHR10788,PTHR10788:SF26', '', '3.1.3.12', '', 'GO:0005992,GO:0003824', 'AT5G65140.2', '', 'Haloacid dehalogenase-like hydrolase (HAD) superfamily protein']
Chr05	20060405	7.79492e-07	6.10819	H_raw.txt	Potri.005G184100	20043900	20044515	+	3_prime
Chr05	20060405	7.79492e-07	6.10819	H_raw.txt	Potri.005G184200	20093370	20094870	+	5_prime	['PF14226,PF03171', 'PTHR10209,PTHR10209:SF223', 'KOG0143', '', 'K05282', 'GO:0055114,GO:0016491', 'AT5G51810.1', 'AT2353,ATGA20OX2,GA20OX2', 'gibberellin 20 oxidase 2']
Chr03	233829	8.4302e-07	6.07416	H_raw.txt	Potri.003G001800	226917	232875	+	3_prime	['PF03094', 'PTHR31942,PTHR31942:SF12', '', '', 'K08472', 'GO:0016021,GO:0006952', 'AT3G45290.1', 'ATMLO3,MLO3', 'Seven transmembrane MLO family protein']
Chr03	233829	8.4302e-07	6.07416	H_raw.txt	Potri.003G001900	235196	237296	-	3_prime	['PF04043,PF01095', 'PTHR31707,PTHR31707:SF40', '', '3.1.1.11', 'K01051', 'GO:0004857,GO:0042545,GO:0030599,GO:0005618', 'AT3G14310.1', 'ATPME3,PME3', 'pectin methylesterase 3']
Chr03	234196	1.23856e-07	6.90708	H_raw.txt	Potri.003G001800	226917	232875	+	3_prime	['PF03094', 'PTHR31942,PTHR31942:SF12', '', '', 'K08472', 'GO:0016021,GO:0006952', 'AT3G45290.1', 'ATMLO3,MLO3', 'Seven transmembrane MLO family protein']
Chr03	234196	1.23856e-07	6.90708	H_raw.txt	Potri.003G001900	235196	237296	-	3_prime	['PF04043,PF01095', 'PTHR31707,PTHR31707:SF40', '', '3.1.1.11', 'K01051', 'GO:0004857,GO:0042545,GO:0030599,GO:0005618', 'AT3G14310.1', 'ATPME3,PME3', 'pectin methylesterase 3']
Chr03	3496161	2.0887e-07	6.68012	H_raw.txt	Potri.003G028000	3485343	3494687	+	3_prime	['PF16987', 'PTHR33137,PTHR33137:SF4', '', '', 'K14972', '', 'AT1G15780.1']
Chr03	3496161	2.0887e-07	6.68012	H_raw.txt	Potri.003G028100	3502919	3507568	+	5_prime	['PF16987', 'PTHR33137', '', '', '', '', 'AT1G15780.1']
Chr03	3697853	4.68324e-07	6.32945	H_raw.txt	Potri.003G029600	3672951	3683543	+	3_prime	['PF16987', 'PTHR33137,PTHR33137:SF4', '', '', '', '', 'AT1G15780.1']
Chr03	3697853	4.68324e-07	6.32945	H_raw.txt	Potri.003G029700	3711383	3712879	-	3_prime	['PF03222', 'PTHR22950,PTHR22950:SF237', 'KOG1305', '', '', 'GO:0003333', 'AT1G80510.1', '', 'Transmembrane amino acid transporter family protein']
Chr03	4255810	3.46104e-07	6.46079	H_raw.txt	Potri.003G033700	4235078	4245290	+	3_prime	['PF00240,PF13423', 'PTHR24006', '', '3.4.19.12', 'K11843', 'GO:0005515', 'AT3G21280.1', 'UBP7', 'ubiquitin-specific protease 7']
Chr03	4255810	3.46104e-07	6.46079	H_raw.txt	Potri.003G033800	4260238	4261712	+	5_prime	['', 'PTHR33054,PTHR33054:SF3']
Chr03	10329619	1.17018e-09	8.93175	H_raw.txt	Potri.003G074600	10324873	10328082	+	3_prime	['PF12708', 'PTHR33928,PTHR33928:SF2', '', '3.2.1.15', '', '', 'AT4G20050.1', 'QRT3', 'Pectin lyase-like superfamily protein']
Chr03	10329619	1.17018e-09	8.93175	H_raw.txt	Potri.003G074700	10333095	10339996	+	5_prime	['PF01704', 'PTHR11952,PTHR11952:SF12', '', '2.7.7.23,2.7.7.83,2.7.7.9', 'K00972', 'GO:0070569,GO:0008152', 'AT2G35020.1', 'GlcNAc1pUT2', 'N-acetylglucosamine-1-phosphate uridylyltransferase 2']
Chr03	11067674	9.47846e-08	7.02326	H_raw.txt	Potri.003G082900	11061979	11063418	-	5_prime	['', 'PTHR38221']
Chr03	11067674	9.47846e-08	7.02326	H_raw.txt	Potri.003G083000	11067978	11068931	+	5_prime
Chr03	12533443	3.49933e-08	7.45602	H_raw.txt	Potri.003G099000	12531956	12535843	+	in_gene	['PF00931', 'PTHR23155,PTHR23155:SF633', 'KOG4658', '', 'K13457', 'GO:0043531', 'AT3G07040.1', 'RPM1,RPS3', 'NB-ARC domain-containing disease resistance protein']
Chr03	16674217	1.71772e-07	6.76505	H_raw.txt	Potri.003G153200	16667678	16668947	-	5_prime
Chr03	16674217	1.71772e-07	6.76505	H_raw.txt	Potri.003G153300	16676048	16676401	+	5_prime
Chr03	17295043	3.63419e-08	7.43959	H_raw.txt	Potri.003G161900	17289251	17292604	-	5_prime	['PF00923', 'PTHR10683,PTHR10683:SF6', 'KOG2772', '2.2.1.2', 'K00616', 'GO:0005975', 'AT5G13420.1', '', 'Aldolase-type TIM barrel family protein']
Chr03	17295043	3.63419e-08	7.43959	H_raw.txt	Potri.003G162000	17296689	17300534	-	3_prime	['PF03016', 'PTHR11062,PTHR11062:SF105', 'KOG1021', '2.4.2.41', '', '', 'AT1G27440.1', 'ATGUT1,GUT2,IRX10', 'Exostosin family protein']
Chr03	18579982	3.63419e-08	7.43959	H_raw.txt	Potri.003G177900	18572506	18576112	+	3_prime	['', 'PTHR38382,PTHR38382:SF1', '', '', '', '', 'AT4G13690.1']
Chr03	18579982	3.63419e-08	7.43959	H_raw.txt	Potri.003G178000	18588350	18598388	+	5_prime	['PF12215,PF04685', 'PTHR12654', '', '3.2.1.45', 'K17108', 'GO:0016021,GO:0006665,GO:0004348', 'AT3G24180.1', '', 'Beta-glucosidase, GBA2 type family protein']
Chr03	19035902	3.63419e-08	7.43959	H_raw.txt	Potri.003G184100	19029016	19032319	-	5_prime	['PF08263,PF13855,PF00069', 'PTHR27000,PTHR27000:SF79', 'KOG1187', '2.7.11.1', '', 'GO:0005515,GO:0006468,GO:0005524,GO:0004672', 'AT2G24130.1', '', 'Leucine-rich receptor-like protein kinase family protein']
Chr03	19035902	3.63419e-08	7.43959	H_raw.txt	Potri.003G184200	19037782	19039356	+	5_prime	['PF00069', 'PTHR24361,PTHR24361:SF303', 'KOG0198', '2.7.11.25', '', 'GO:0006468,GO:0005524,GO:0004672', 'AT4G36950.1', 'MAPKKK21', 'mitogen-activated protein kinase kinase kinase 21']
Chr03	19847324	2.29146e-07	6.63989	H_raw.txt	Potri.003G195300	19843529	19845726	-	5_prime	['PF13837', 'PTHR31307,PTHR31307:SF7', 'KOG4282', '', '', '', 'AT3G54390.1', '', 'sequence-specific DNA binding transcription factors']
Chr03	19847324	2.29146e-07	6.63989	H_raw.txt	Potri.003G195400	19859379	19860901	-	3_prime	['PF00514', 'PTHR23315,PTHR23315:SF57', '', '6.3.2.19', '', 'GO:0005515', 'AT1G08315.1', '', 'ARM repeat superfamily protein']
Chr03	20387252	3.07783e-09	8.51176	H_raw.txt	Potri.003G201900	20380460	20383399	-	5_prime	['PF00931', 'PTHR23155,PTHR23155:SF630', 'KOG4658', '', '', 'GO:0043531', 'AT3G14470.1', '', 'NB-ARC domain-containing disease resistance protein']
Chr03	20387252	3.07783e-09	8.51176	H_raw.txt	Potri.003G202000	20389128	20389625	+	5_prime	['', 'PTHR21495,PTHR21495:SF59', '', '', '', '', 'AT2G21100.1', '', 'Disease resistance-responsive (dirigent-like protein) family protein']
Chr03	20387253	3.07783e-09	8.51176	H_raw.txt	Potri.003G201900	20380460	20383399	-	5_prime	['PF00931', 'PTHR23155,PTHR23155:SF630', 'KOG4658', '', '', 'GO:0043531', 'AT3G14470.1', '', 'NB-ARC domain-containing disease resistance protein']
Chr03	20387253	3.07783e-09	8.51176	H_raw.txt	Potri.003G202000	20389128	20389625	+	5_prime	['', 'PTHR21495,PTHR21495:SF59', '', '', '', '', 'AT2G21100.1', '', 'Disease resistance-responsive (dirigent-like protein) family protein']
Chr03	20387286	1.43546e-08	7.84301	H_raw.txt	Potri.003G201900	20380460	20383399	-	5_prime	['PF00931', 'PTHR23155,PTHR23155:SF630', 'KOG4658', '', '', 'GO:0043531', 'AT3G14470.1', '', 'NB-ARC domain-containing disease resistance protein']
Chr03	20387286	1.43546e-08	7.84301	H_raw.txt	Potri.003G202000	20389128	20389625	+	5_prime	['', 'PTHR21495,PTHR21495:SF59', '', '', '', '', 'AT2G21100.1', '', 'Disease resistance-responsive (dirigent-like protein) family protein']
Chr03	20387660	6.04533e-08	7.21858	H_raw.txt	Potri.003G201900	20380460	20383399	-	5_prime	['PF00931', 'PTHR23155,PTHR23155:SF630', 'KOG4658', '', '', 'GO:0043531', 'AT3G14470.1', '', 'NB-ARC domain-containing disease resistance protein']
Chr03	20387660	6.04533e-08	7.21858	H_raw.txt	Potri.003G202000	20389128	20389625	+	5_prime	['', 'PTHR21495,PTHR21495:SF59', '', '', '', '', 'AT2G21100.1', '', 'Disease resistance-responsive (dirigent-like protein) family protein']
Chr03	20387726	2.02626e-12	11.6933	H_raw.txt	Potri.003G201900	20380460	20383399	-	5_prime	['PF00931', 'PTHR23155,PTHR23155:SF630', 'KOG4658', '', '', 'GO:0043531', 'AT3G14470.1', '', 'NB-ARC domain-containing disease resistance protein']
Chr03	20387726	2.02626e-12	11.6933	H_raw.txt	Potri.003G202000	20389128	20389625	+	5_prime	['', 'PTHR21495,PTHR21495:SF59', '', '', '', '', 'AT2G21100.1', '', 'Disease resistance-responsive (dirigent-like protein) family protein']
Chr03	20387736	4.03967e-12	11.3937	H_raw.txt	Potri.003G201900	20380460	20383399	-	5_prime	['PF00931', 'PTHR23155,PTHR23155:SF630', 'KOG4658', '', '', 'GO:0043531', 'AT3G14470.1', '', 'NB-ARC domain-containing disease resistance protein']
Chr03	20387736	4.03967e-12	11.3937	H_raw.txt	Potri.003G202000	20389128	20389625	+	5_prime	['', 'PTHR21495,PTHR21495:SF59', '', '', '', '', 'AT2G21100.1', '', 'Disease resistance-responsive (dirigent-like protein) family protein']
Chr03	20387855	8.16898e-08	7.08783	H_raw.txt	Potri.003G201900	20380460	20383399	-	5_prime	['PF00931', 'PTHR23155,PTHR23155:SF630', 'KOG4658', '', '', 'GO:0043531', 'AT3G14470.1', '', 'NB-ARC domain-containing disease resistance protein']
Chr03	20387855	8.16898e-08	7.08783	H_raw.txt	Potri.003G202000	20389128	20389625	+	5_prime	['', 'PTHR21495,PTHR21495:SF59', '', '', '', '', 'AT2G21100.1', '', 'Disease resistance-responsive (dirigent-like protein) family protein']
Chr03	20388325	9.27013e-07	6.03291	H_raw.txt	Potri.003G201900	20380460	20383399	-	5_prime	['PF00931', 'PTHR23155,PTHR23155:SF630', 'KOG4658', '', '', 'GO:0043531', 'AT3G14470.1', '', 'NB-ARC domain-containing disease resistance protein']
Chr03	20388325	9.27013e-07	6.03291	H_raw.txt	Potri.003G202000	20389128	20389625	+	5_prime	['', 'PTHR21495,PTHR21495:SF59', '', '', '', '', 'AT2G21100.1', '', 'Disease resistance-responsive (dirigent-like protein) family protein']
Chr12	1229412	1.41376e-07	6.84962	H_raw.txt	Potri.012G012800	1223977	1230137	+	in_gene	['PF12108,PF16837,PF13297,PF11931', 'PTHR12786,PTHR12786:SF2', '', '', 'K12827', '', 'AT5G06160.1', 'ATO', 'splicing factor-related']
Chr12	1890431	2.46885e-07	6.60751	H_raw.txt	Potri.012G020700	1886776	1888398	+	3_prime	['PF00581', 'PTHR12231,PTHR12231:SF112', '', '', '', '', 'AT4G27700.1', '', 'Rhodanese/Cell cycle control phosphatase superfamily protein']
Chr12	1890431	2.46885e-07	6.60751	H_raw.txt	Potri.012G020800	1891792	1893662	-	3_prime	['PF14363,PF00004', 'PTHR23070,PTHR23070:SF36', 'KOG0743', '', 'K08900', 'GO:0005524', 'AT2G46620.1', '', 'P-loop containing nucleoside triphosphate hydrolases superfamily protein']
Chr12	2114915	9.23052e-07	6.03477	H_raw.txt	Potri.012G024400	2109001	2111083	+	3_prime	['PF01182', 'PTHR11054,PTHR11054:SF3', 'KOG3147', '3.1.1.31', 'K01057', 'GO:0005975', 'AT5G24400.1', 'EMB2024,PGL3', 'NagB/RpiA/CoA transferase-like superfamily protein']
Chr12	2114915	9.23052e-07	6.03477	H_raw.txt	Potri.012G024500	2117332	2121608	+	5_prime	['PF00566', 'PTHR22957,PTHR22957:SF293', 'KOG2197', '', '', '', 'AT3G49350.1', '', 'Ypt/Rab-GAP domain of gyp1p superfamily protein']
Chr12	2115030	2.69666e-08	7.56917	H_raw.txt	Potri.012G024400	2109001	2111083	+	3_prime	['PF01182', 'PTHR11054,PTHR11054:SF3', 'KOG3147', '3.1.1.31', 'K01057', 'GO:0005975', 'AT5G24400.1', 'EMB2024,PGL3', 'NagB/RpiA/CoA transferase-like superfamily protein']
Chr12	2115030	2.69666e-08	7.56917	H_raw.txt	Potri.012G024500	2117332	2121608	+	5_prime	['PF00566', 'PTHR22957,PTHR22957:SF293', 'KOG2197', '', '', '', 'AT3G49350.1', '', 'Ypt/Rab-GAP domain of gyp1p superfamily protein']
Chr12	2123035	8.62648e-09	8.06417	H_raw.txt	Potri.012G024600	2121609	2124026	-	in_gene	['PF00173', 'PTHR19359,PTHR19359:SF22', 'KOG0537', '', '', '', 'AT5G53560.1', 'ATB5-A,ATCB5-E,B5 #2,CB5-E', 'cytochrome B5 isoform E']
Chr12	2123038	9.1521e-09	8.03848	H_raw.txt	Potri.012G024600	2121609	2124026	-	in_gene	['PF00173', 'PTHR19359,PTHR19359:SF22', 'KOG0537', '', '', '', 'AT5G53560.1', 'ATB5-A,ATCB5-E,B5 #2,CB5-E', 'cytochrome B5 isoform E']
Chr12	2123039	1.14188e-08	7.94238	H_raw.txt	Potri.012G024600	2121609	2124026	-	in_gene	['PF00173', 'PTHR19359,PTHR19359:SF22', 'KOG0537', '', '', '', 'AT5G53560.1', 'ATB5-A,ATCB5-E,B5 #2,CB5-E', 'cytochrome B5 isoform E']
Chr12	3028152	3.70714e-07	6.43096	H_raw.txt	Potri.012G033800	3023661	3027622	+	3_prime	['', 'PTHR21556', '', '', '', 'GO:0033314,GO:0010212,GO:0006260,GO:0005634', 'AT5G52950.1']
Chr12	3028152	3.70714e-07	6.43096	H_raw.txt	Potri.012G033900	3028590	3032817	+	5_prime	['PF00704', 'PTHR11177,PTHR11177:SF161', '', '3.2.1.14', 'K01183', 'GO:0005975,GO:0004553', 'AT5G24090.1', 'ATCHIA,CHIA', 'chitinase A']
Chr12	3280629	6.77251e-08	7.16925	H_raw.txt	Potri.012G036700	3274571	3277835	-	5_prime	['PF13639,PF14369', 'PTHR22763,PTHR22763:SF28', '', '6.3.2.19', 'K11982', 'GO:0008270,GO:0005515', 'AT3G19950.1', '', 'RING/U-box superfamily protein']
Chr12	3280629	6.77251e-08	7.16925	H_raw.txt	Potri.012G036800	3281006	3281880	+	5_prime	['PF01722', 'PTHR12735,PTHR12735:SF21', 'KOG2313', '', 'K05527', '', 'AT1G55805.1', '', 'BolA-like family protein']
Chr12	3280631	4.7739e-08	7.32113	H_raw.txt	Potri.012G036700	3274571	3277835	-	5_prime	['PF13639,PF14369', 'PTHR22763,PTHR22763:SF28', '', '6.3.2.19', 'K11982', 'GO:0008270,GO:0005515', 'AT3G19950.1', '', 'RING/U-box superfamily protein']
Chr12	3280631	4.7739e-08	7.32113	H_raw.txt	Potri.012G036800	3281006	3281880	+	5_prime	['PF01722', 'PTHR12735,PTHR12735:SF21', 'KOG2313', '', 'K05527', '', 'AT1G55805.1', '', 'BolA-like family protein']
Chr12	3280860	1.60322e-09	8.79501	H_raw.txt	Potri.012G036700	3274571	3277835	-	5_prime	['PF13639,PF14369', 'PTHR22763,PTHR22763:SF28', '', '6.3.2.19', 'K11982', 'GO:0008270,GO:0005515', 'AT3G19950.1', '', 'RING/U-box superfamily protein']
Chr12	3280860	1.60322e-09	8.79501	H_raw.txt	Potri.012G036800	3281006	3281880	+	5_prime	['PF01722', 'PTHR12735,PTHR12735:SF21', 'KOG2313', '', 'K05527', '', 'AT1G55805.1', '', 'BolA-like family protein']
Chr12	3280960	3.11396e-08	7.50669	H_raw.txt	Potri.012G036700	3274571	3277835	-	5_prime	['PF13639,PF14369', 'PTHR22763,PTHR22763:SF28', '', '6.3.2.19', 'K11982', 'GO:0008270,GO:0005515', 'AT3G19950.1', '', 'RING/U-box superfamily protein']
Chr12	3280960	3.11396e-08	7.50669	H_raw.txt	Potri.012G036800	3281006	3281880	+	5_prime	['PF01722', 'PTHR12735,PTHR12735:SF21', 'KOG2313', '', 'K05527', '', 'AT1G55805.1', '', 'BolA-like family protein']
Chr12	3394166	3.63419e-08	7.43959	H_raw.txt	Potri.012G038400	3392927	3394293	-	in_gene	['PF07649', 'PTHR13871,PTHR13871:SF49', '', '', '', 'GO:0055114,GO:0047134', 'AT2G27660.1', '', 'Cysteine/Histidine-rich C1 domain family protein']
Chr12	10756320	2.90435e-09	8.53695	H_raw.txt	Potri.012G081200	10751866	10752428	+	3_prime	['', '', '', '', '', '', 'ATCG00280.1', '', 'photosystem II reaction center protein C']
Chr12	10756320	2.90435e-09	8.53695	H_raw.txt	Potri.012G081300	10796766	10799160	+	5_prime	['PF02701', 'PTHR31992,PTHR31992:SF14', '', '', '', 'GO:0006355,GO:0003677', 'AT5G62940.1', 'DOF5.6,HCA2', 'Dof-type zinc finger DNA-binding family protein']
Chr12	13963653	4.05811e-08	7.39168	H_raw.txt	Potri.012G119400	13961627	13962982	-	5_prime	['PF00295', 'PTHR31375,PTHR31375:SF42', '', '3.2.1.15', '', 'GO:0005975,GO:0004650', 'AT5G17200.1', '', 'Pectin lyase-like superfamily protein']
Chr12	13963653	4.05811e-08	7.39168	H_raw.txt	Potri.012G119500	13966067	13967199	+	5_prime	['PF07524', 'PTHR12321,PTHR12321:SF38', '', '', 'K14649', '', 'AT1G31240.1', '', 'Bromodomain transcription factor']
Chr12	13975862	2.83893e-07	6.54684	H_raw.txt	Potri.012G119600	13968392	13971425	-	5_prime	['PF13774,PF00957', 'PTHR21136,PTHR21136:SF92', 'KOG0859', '', '', 'GO:0016192,GO:0016021', 'AT1G04760.1', 'ATVAMP726,VAMP726', 'vesicle-associated membrane protein 726']
Chr12	13975862	2.83893e-07	6.54684	H_raw.txt	Potri.012G119700	13976644	13978949	+	5_prime	['PF12708', 'PTHR31375,PTHR31375:SF42', '', '3.2.1.15', '', '', 'AT5G17200.1', '', 'Pectin lyase-like superfamily protein']
Chr12	13975995	3.29859e-07	6.48167	H_raw.txt	Potri.012G119600	13968392	13971425	-	5_prime	['PF13774,PF00957', 'PTHR21136,PTHR21136:SF92', 'KOG0859', '', '', 'GO:0016192,GO:0016021', 'AT1G04760.1', 'ATVAMP726,VAMP726', 'vesicle-associated membrane protein 726']
Chr12	13975995	3.29859e-07	6.48167	H_raw.txt	Potri.012G119700	13976644	13978949	+	5_prime	['PF12708', 'PTHR31375,PTHR31375:SF42', '', '3.2.1.15', '', '', 'AT5G17200.1', '', 'Pectin lyase-like superfamily protein']
Chr12	13976003	2.64842e-07	6.57701	H_raw.txt	Potri.012G119600	13968392	13971425	-	5_prime	['PF13774,PF00957', 'PTHR21136,PTHR21136:SF92', 'KOG0859', '', '', 'GO:0016192,GO:0016021', 'AT1G04760.1', 'ATVAMP726,VAMP726', 'vesicle-associated membrane protein 726']
Chr12	13976003	2.64842e-07	6.57701	H_raw.txt	Potri.012G119700	13976644	13978949	+	5_prime	['PF12708', 'PTHR31375,PTHR31375:SF42', '', '3.2.1.15', '', '', 'AT5G17200.1', '', 'Pectin lyase-like superfamily protein']
Chr12	13976026	1.82656e-07	6.73837	H_raw.txt	Potri.012G119600	13968392	13971425	-	5_prime	['PF13774,PF00957', 'PTHR21136,PTHR21136:SF92', 'KOG0859', '', '', 'GO:0016192,GO:0016021', 'AT1G04760.1', 'ATVAMP726,VAMP726', 'vesicle-associated membrane protein 726']
Chr12	13976026	1.82656e-07	6.73837	H_raw.txt	Potri.012G119700	13976644	13978949	+	5_prime	['PF12708', 'PTHR31375,PTHR31375:SF42', '', '3.2.1.15', '', '', 'AT5G17200.1', '', 'Pectin lyase-like superfamily protein']
Chr12	14239829	2.05953e-07	6.68623	H_raw.txt	Potri.012G123100	14233433	14233975	+	3_prime	['PF00227,PF10584', 'PTHR11599,PTHR11599:SF16', '', '3.4.25.1', 'K02726', 'GO:0051603,GO:0005839,GO:0004298,GO:0019773,GO:0006511,GO:0004175', 'AT1G79210.1', '', 'N-terminal nucleophile aminohydrolases (Ntn hydrolases) superfamily protein']
Chr12	14239829	2.05953e-07	6.68623	H_raw.txt	Potri.012G123200	14240809	14244655	+	5_prime	['PF00931', 'PTHR23155,PTHR23155:SF528', 'KOG4658', '', '', 'GO:0043531', 'AT3G14470.1', '', 'NB-ARC domain-containing disease resistance protein']
Chr12	14673511	6.08722e-07	6.21558	H_raw.txt	Potri.012G129700	14666995	14671306	-	5_prime	['PF14416,PF13839', 'PTHR32285,PTHR32285:SF18', '', '', '', '', 'AT5G51640.1', 'TBL17,YLS7', 'Plant protein of unknown function (DUF828)']
Chr12	14673511	6.08722e-07	6.21558	H_raw.txt	Potri.012G129800	14674695	14678998	+	5_prime	['PF02861', 'PTHR11638,PTHR11638:SF105', '', '', '', 'GO:0019538', 'AT4G25370.1', '', 'Double Clp-N motif protein']
Chr12	14993382	3.57161e-07	6.44714	H_raw.txt	Potri.012G133300	14990795	14992614	-	5_prime	['PF05173', 'PTHR20836,PTHR20836:SF2', '', '1.17.1.8', 'K16908', 'GO:0055114,GO:0009089,GO:0008839', 'AT5G52100.1', 'crr1', 'Dihydrodipicolinate reductase, bacterial/plant']
Chr12	14993382	3.57161e-07	6.44714	H_raw.txt	Potri.012G133400	15001670	15004095	+	5_prime	['PF00240,PF02179', 'PTHR12329,PTHR12329:SF11', 'KOG4361', '', '', 'GO:0005515,GO:0051087', 'AT5G52060.1', 'ATBAG1,BAG1', 'BCL-2-associated athanogene 1']
Chr12	15022871	5.76676e-07	6.23907	H_raw.txt	Potri.012G133400	15001670	15004095	+	3_prime	['PF00240,PF02179', 'PTHR12329,PTHR12329:SF11', 'KOG4361', '', '', 'GO:0005515,GO:0051087', 'AT5G52060.1', 'ATBAG1,BAG1', 'BCL-2-associated athanogene 1']
Chr12	15022871	5.76676e-07	6.23907	H_raw.txt	Potri.012G133500	15037006	15038760	-	3_prime	['PF01554', 'PTHR11206,PTHR11206:SF103', 'KOG1347', '', '', 'GO:0055085,GO:0016020,GO:0015297,GO:0015238,GO:0006855', 'AT4G23030.1', '', 'MATE efflux family protein']
Chr12	15536528	5.57941e-07	6.25341	H_raw.txt	Potri.012G142000	15535438	15542504	+	in_gene	['PF00067', 'PTHR24282,PTHR24282:SF15', 'KOG0157', '', '', 'GO:0055114,GO:0020037,GO:0016705,GO:0005506', 'AT5G52400.1', 'CYP715A1', 'cytochrome P450, family 715, subfamily A, polypeptide 1']
Chr14	1948631	7.82183e-07	6.10669	H_raw.txt	Potri.014G022100	1944576	1945620	+	3_prime	['PF00646', 'PTHR12874,PTHR12874:SF10', '', '', 'K14495', 'GO:0005515', 'AT4G24210.1', 'SLY1', 'F-box family protein']
Chr14	1948631	7.82183e-07	6.10669	H_raw.txt	Potri.014G022200	1949302	1949583	+	5_prime	['', 'PTHR34663,PTHR34663:SF2', '', '', '', '', 'AT2G23270.1']
Chr14	2153024	3.37071e-08	7.47228	H_raw.txt	Potri.014G025200	2146804	2148576	+	3_prime	['PF00847', 'PTHR31729,PTHR31729:SF2', '', '', 'K09286', 'GO:0006355,GO:0003700', 'AT1G46768.1', 'RAP2.1', 'related to AP2 1']
Chr14	2153024	3.37071e-08	7.47228	H_raw.txt	Potri.014G025300	2169818	2171379	+	5_prime	['PF00046', 'PTHR24326,PTHR24326:SF263', '', '', '', 'GO:0003677', 'AT1G46480.1', 'WOX4', 'WUSCHEL related homeobox 4']
Chr14	3263963	6.08146e-07	6.21599	H_raw.txt	Potri.014G040000	3260634	3262463	-	5_prime	['PF01476,PF00069', 'PTHR27001,PTHR27001:SF218', 'KOG1187', '2.7.11.1', '', 'GO:0006468,GO:0005524,GO:0004672', 'AT2G23770.1', '', 'protein kinase family protein / peptidoglycan-binding LysM domain-containing protein']
Chr14	3263963	6.08146e-07	6.21599	H_raw.txt	Potri.014G040100	3265680	3268578	-	3_prime	['', 'PTHR33304,PTHR33304:SF7', '', '', '', '', 'AT5G61120.1']
Chr14	3264047	8.38344e-07	6.07658	H_raw.txt	Potri.014G040000	3260634	3262463	-	5_prime	['PF01476,PF00069', 'PTHR27001,PTHR27001:SF218', 'KOG1187', '2.7.11.1', '', 'GO:0006468,GO:0005524,GO:0004672', 'AT2G23770.1', '', 'protein kinase family protein / peptidoglycan-binding LysM domain-containing protein']
Chr14	3264047	8.38344e-07	6.07658	H_raw.txt	Potri.014G040100	3265680	3268578	-	3_prime	['', 'PTHR33304,PTHR33304:SF7', '', '', '', '', 'AT5G61120.1']
Chr14	3785915	4.98896e-08	7.30199	H_raw.txt	Potri.014G048000	3784871	3787080	-	in_gene	['', 'PTHR13198', '', '', 'K10640', '', 'AT3G60300.1', '', 'RWD domain-containing protein']
Chr14	3795008	8.27839e-09	8.08205	H_raw.txt	Potri.014G048100	3789618	3795520	+	in_gene
Chr14	4059558	6.19098e-07	6.20824	H_raw.txt	Potri.014G050600	4058012	4058908	-	5_prime	['PF13962', 'PTHR24177', '', '', '', '', 'AT5G51160.1', '', 'Ankyrin repeat family protein']
Chr14	4059558	6.19098e-07	6.20824	H_raw.txt	Potri.014G050700	4059877	4060598	-	3_prime	['PF13962', 'PTHR24177', '', '', '', '', 'AT5G51160.1', '', 'Ankyrin repeat family protein']
Chr14	4457280	3.63262e-09	8.43978	H_raw.txt	Potri.014G057700	4451810	4454560	+	3_prime	['PF03110', 'PTHR31251,PTHR31251:SF4', '', '', '', 'GO:0005634,GO:0003677', 'AT1G02065.1', 'SPL8', 'squamosa promoter binding protein-like 8']
Chr14	4457280	3.63262e-09	8.43978	H_raw.txt	Potri.014G057800	4465308	4468876	-	3_prime	['PF03110', 'PTHR31251,PTHR31251:SF15', '', '', '', 'GO:0005634,GO:0003677', 'AT1G27370.4', 'SPL10', 'squamosa promoter binding protein-like 10']
Chr14	4473406	4.51969e-07	6.34489	H_raw.txt	Potri.014G057800	4465308	4468876	-	5_prime	['PF03110', 'PTHR31251,PTHR31251:SF15', '', '', '', 'GO:0005634,GO:0003677', 'AT1G27370.4', 'SPL10', 'squamosa promoter binding protein-like 10']
Chr14	4473406	4.51969e-07	6.34489	H_raw.txt	Potri.014G057900	4483404	4483991	+	5_prime	['PF12796', 'PTHR24177,PTHR24177:SF19', '', '', '', '', 'AT5G35830.1', '', 'Ankyrin repeat family protein']
Chr14	4473701	6.79209e-09	8.168	H_raw.txt	Potri.014G057800	4465308	4468876	-	5_prime	['PF03110', 'PTHR31251,PTHR31251:SF15', '', '', '', 'GO:0005634,GO:0003677', 'AT1G27370.4', 'SPL10', 'squamosa promoter binding protein-like 10']
Chr14	4473701	6.79209e-09	8.168	H_raw.txt	Potri.014G057900	4483404	4483991	+	5_prime	['PF12796', 'PTHR24177,PTHR24177:SF19', '', '', '', '', 'AT5G35830.1', '', 'Ankyrin repeat family protein']
Chr14	4473733	6.84555e-09	8.16459	H_raw.txt	Potri.014G057800	4465308	4468876	-	5_prime	['PF03110', 'PTHR31251,PTHR31251:SF15', '', '', '', 'GO:0005634,GO:0003677', 'AT1G27370.4', 'SPL10', 'squamosa promoter binding protein-like 10']
Chr14	4473733	6.84555e-09	8.16459	H_raw.txt	Potri.014G057900	4483404	4483991	+	5_prime	['PF12796', 'PTHR24177,PTHR24177:SF19', '', '', '', '', 'AT5G35830.1', '', 'Ankyrin repeat family protein']
Chr14	4473753	1.71274e-08	7.76631	H_raw.txt	Potri.014G057800	4465308	4468876	-	5_prime	['PF03110', 'PTHR31251,PTHR31251:SF15', '', '', '', 'GO:0005634,GO:0003677', 'AT1G27370.4', 'SPL10', 'squamosa promoter binding protein-like 10']
Chr14	4473753	1.71274e-08	7.76631	H_raw.txt	Potri.014G057900	4483404	4483991	+	5_prime	['PF12796', 'PTHR24177,PTHR24177:SF19', '', '', '', '', 'AT5G35830.1', '', 'Ankyrin repeat family protein']
Chr14	4473854	1.71274e-08	7.76631	H_raw.txt	Potri.014G057800	4465308	4468876	-	5_prime	['PF03110', 'PTHR31251,PTHR31251:SF15', '', '', '', 'GO:0005634,GO:0003677', 'AT1G27370.4', 'SPL10', 'squamosa promoter binding protein-like 10']
Chr14	4473854	1.71274e-08	7.76631	H_raw.txt	Potri.014G057900	4483404	4483991	+	5_prime	['PF12796', 'PTHR24177,PTHR24177:SF19', '', '', '', '', 'AT5G35830.1', '', 'Ankyrin repeat family protein']
Chr14	4475403	5.17222e-07	6.28632	H_raw.txt	Potri.014G057800	4465308	4468876	-	5_prime	['PF03110', 'PTHR31251,PTHR31251:SF15', '', '', '', 'GO:0005634,GO:0003677', 'AT1G27370.4', 'SPL10', 'squamosa promoter binding protein-like 10']
Chr14	4475403	5.17222e-07	6.28632	H_raw.txt	Potri.014G057900	4483404	4483991	+	5_prime	['PF12796', 'PTHR24177,PTHR24177:SF19', '', '', '', '', 'AT5G35830.1', '', 'Ankyrin repeat family protein']
Chr14	4475447	5.30414e-09	8.27538	H_raw.txt	Potri.014G057800	4465308	4468876	-	5_prime	['PF03110', 'PTHR31251,PTHR31251:SF15', '', '', '', 'GO:0005634,GO:0003677', 'AT1G27370.4', 'SPL10', 'squamosa promoter binding protein-like 10']
Chr14	4475447	5.30414e-09	8.27538	H_raw.txt	Potri.014G057900	4483404	4483991	+	5_prime	['PF12796', 'PTHR24177,PTHR24177:SF19', '', '', '', '', 'AT5G35830.1', '', 'Ankyrin repeat family protein']
Chr14	4477130	3.5896e-07	6.44495	H_raw.txt	Potri.014G057800	4465308	4468876	-	5_prime	['PF03110', 'PTHR31251,PTHR31251:SF15', '', '', '', 'GO:0005634,GO:0003677', 'AT1G27370.4', 'SPL10', 'squamosa promoter binding protein-like 10']
Chr14	4477130	3.5896e-07	6.44495	H_raw.txt	Potri.014G057900	4483404	4483991	+	5_prime	['PF12796', 'PTHR24177,PTHR24177:SF19', '', '', '', '', 'AT5G35830.1', '', 'Ankyrin repeat family protein']
Chr14	4479102	2.53829e-07	6.59546	H_raw.txt	Potri.014G057800	4465308	4468876	-	5_prime	['PF03110', 'PTHR31251,PTHR31251:SF15', '', '', '', 'GO:0005634,GO:0003677', 'AT1G27370.4', 'SPL10', 'squamosa promoter binding protein-like 10']
Chr14	4479102	2.53829e-07	6.59546	H_raw.txt	Potri.014G057900	4483404	4483991	+	5_prime	['PF12796', 'PTHR24177,PTHR24177:SF19', '', '', '', '', 'AT5G35830.1', '', 'Ankyrin repeat family protein']
Chr14	10437505	2.13238e-09	8.67114	H_raw.txt	Potri.014G136400	10436731	10439307	+	in_gene	['PF00069', 'PTHR27006,PTHR27006:SF36', 'KOG1187', '2.7.11.1', '', 'GO:0006468,GO:0005524,GO:0004672', 'AT2G48010.1', 'RKF3', 'receptor-like kinase in in flowers 3']
Chr14	10899112	4.07305e-07	6.39008	H_raw.txt	Potri.014G142800	10895043	10898872	+	3_prime	['PF05097', 'PTHR33671,PTHR33671:SF2', '', '', '', '', 'AT2G30990.2', '', 'Protein of unknown function (DUF688)']
Chr14	10899112	4.07305e-07	6.39008	H_raw.txt	Potri.014G142900	10902527	10907619	+	5_prime	['PF00995', 'PTHR11679,PTHR11679:SF29', '', '', '', 'GO:0016192,GO:0006904', 'AT2G42700.1']
Chr14	13074550	7.85854e-07	6.10466	H_raw.txt	Potri.014G165000	13069316	13070372	-	5_prime	['', 'PTHR34570,PTHR34570:SF2', '', '', '', '', 'AT4G16447.1']
Chr14	13074550	7.85854e-07	6.10466	H_raw.txt	Potri.014G165100	13078741	13080408	-	3_prime	['PF00504', 'PTHR21649,PTHR21649:SF8', '', '', 'K08913', 'GO:0016020,GO:0009765', 'AT2G05100.1', 'LHCB2,LHCB2.1', 'photosystem II light harvesting complex gene 2.1']
Chr14	13813766	9.46672e-09	8.0238	H_raw.txt	Potri.014G171200	13804020	13804852	-	5_prime	['', 'PTHR35130,PTHR35130:SF1', '', '', '', '', 'AT4G04920.2', 'SFR6', 'sensitive to freezing 6']
Chr14	13813766	9.46672e-09	8.0238	H_raw.txt	Potri.014G171300	13821704	13822837	+	5_prime	['', 'PTHR22814,PTHR22814:SF106', '', '', '', '', 'AT3G07600.1', '', 'Heavy metal transport/detoxification superfamily protein']
Chr14	14235889	3.71866e-08	7.42961	H_raw.txt	Potri.014G175000	14221218	14222702	+	3_prime	['PF00201', 'PTHR11926,PTHR11926:SF213', 'KOG1192', '', 'K13691', 'GO:0016758,GO:0008152', 'AT2G43840.2', 'UGT74F1', 'UDP-glycosyltransferase 74 F1']
Chr14	14235889	3.71866e-08	7.42961	H_raw.txt	Potri.014G175100	14236775	14237400	-	3_prime
Chr14	18772875	4.60784e-07	6.3365	H_raw.txt	Potri.014G197100	18767981	18771190	+	3_prime	['PF14204,PF00861', 'PTHR23410,PTHR23410:SF15', 'KOG0875', '', 'K02932', 'GO:0006412,GO:0005840,GO:0005622,GO:0003735,GO:0008097', 'AT5G39740.2', 'OLI7,RPL5B', 'ribosomal protein L5 B']
Chr14	18772875	4.60784e-07	6.3365	H_raw.txt	Potri.014G197200	18773905	18776857	-	3_prime	['', 'PTHR19332', '', '', 'K13344', '', 'AT3G07560.1', 'APM2,PEX13', 'peroxin 13']
Chr14	18772918	1.77521e-07	6.75075	H_raw.txt	Potri.014G197100	18767981	18771190	+	3_prime	['PF14204,PF00861', 'PTHR23410,PTHR23410:SF15', 'KOG0875', '', 'K02932', 'GO:0006412,GO:0005840,GO:0005622,GO:0003735,GO:0008097', 'AT5G39740.2', 'OLI7,RPL5B', 'ribosomal protein L5 B']
Chr14	18772918	1.77521e-07	6.75075	H_raw.txt	Potri.014G197200	18773905	18776857	-	3_prime	['', 'PTHR19332', '', '', 'K13344', '', 'AT3G07560.1', 'APM2,PEX13', 'peroxin 13']
Chr18	1544744	1.42677e-07	6.84564	H_raw.txt	Potri.018G019900	1537569	1539324	-	5_prime	['PF03822,PF00069', 'PTHR24347,PTHR24347:SF199', 'KOG0583', '2.7.11.1', 'K07198', 'GO:0007165,GO:0006468,GO:0005524,GO:0004672', 'AT5G10930.1', 'CIPK5,SnRK3.24', 'CBL-interacting protein kinase 5']
Chr18	1544744	1.42677e-07	6.84564	H_raw.txt	Potri.018G020000	1547032	1550246	-	3_prime	['PF08263,PF00560,PF13855,PF00069', 'PTHR27000,PTHR27000:SF114', 'KOG1187', '2.7.11.1', '', 'GO:0005515,GO:0006468,GO:0005524,GO:0004672', 'AT3G47570.1', '', 'Leucine-rich repeat protein kinase family protein']
Chr18	2287287	3.63419e-08	7.43959	H_raw.txt	Potri.018G028900	2281785	2283630	+	3_prime	['PF03151', 'PTHR11132,PTHR11132:SF80', 'KOG1441', '', '', '', 'AT4G32390.1', '', 'Nucleotide-sugar transporter family protein']
Chr18	2287287	3.63419e-08	7.43959	H_raw.txt	Potri.018G029000	2288179	2289172	-	3_prime	['PF01535', 'PTHR24015,PTHR24015:SF239', '', '', '', '', 'AT1G18485.1', '', 'Pentatricopeptide repeat (PPR) superfamily protein']
Chr18	3108970	5.82324e-09	8.23484	H_raw.txt	Potri.018G037400	3093294	3105390	+	3_prime	['PF01925', 'PTHR14255,PTHR14255:SF1', '', '', '', 'GO:0016021', 'AT2G25737.1', '', 'Sulfite exporter TauE/SafE family protein']
Chr18	3108970	5.82324e-09	8.23484	H_raw.txt	Potri.018G037500	3119563	3122947	+	5_prime	['PF01925', 'PTHR14255,PTHR14255:SF1', '', '', '', 'GO:0016021', 'AT2G25737.1', '', 'Sulfite exporter TauE/SafE family protein']
Chr18	4969889	6.75701e-08	7.17025	H_raw.txt	Potri.018G049300	4894361	4895828	-	5_prime	['PF02365', 'PTHR31719,PTHR31719:SF35', '', '', '', 'GO:0006355,GO:0003677', 'AT1G26870.1', 'ANAC009,FEZ', 'NAC (No Apical Meristem) domain transcriptional regulator superfamily protein']
Chr18	4969889	6.75701e-08	7.17025	H_raw.txt	Potri.018G049400	4970716	4971179	+	5_prime	['PF00462', 'PTHR10168,PTHR10168:SF115', 'KOG1752', '1.8.1.9', 'K03676', 'GO:0045454,GO:0015035,GO:0009055', 'AT5G18600.1', '', 'Thioredoxin superfamily protein']
Chr18	4973328	9.63387e-07	6.0162	H_raw.txt	Potri.018G049400	4970716	4971179	+	3_prime	['PF00462', 'PTHR10168,PTHR10168:SF115', 'KOG1752', '1.8.1.9', 'K03676', 'GO:0045454,GO:0015035,GO:0009055', 'AT5G18600.1', '', 'Thioredoxin superfamily protein']
Chr18	4973328	9.63387e-07	6.0162	H_raw.txt	Potri.018G049500	4994342	4996127	-	3_prime	['PF13837', 'PTHR21654,PTHR21654:SF19', '', '', '', '', 'AT1G33240.1', 'AT-GTL1,AT-GTL2,GTL1', 'GT-2-like 1']
Chr18	4975446	3.75437e-07	6.42546	H_raw.txt	Potri.018G049400	4970716	4971179	+	3_prime	['PF00462', 'PTHR10168,PTHR10168:SF115', 'KOG1752', '1.8.1.9', 'K03676', 'GO:0045454,GO:0015035,GO:0009055', 'AT5G18600.1', '', 'Thioredoxin superfamily protein']
Chr18	4975446	3.75437e-07	6.42546	H_raw.txt	Potri.018G049500	4994342	4996127	-	3_prime	['PF13837', 'PTHR21654,PTHR21654:SF19', '', '', '', '', 'AT1G33240.1', 'AT-GTL1,AT-GTL2,GTL1', 'GT-2-like 1']
Chr18	4976016	4.17964e-07	6.37886	H_raw.txt	Potri.018G049400	4970716	4971179	+	3_prime	['PF00462', 'PTHR10168,PTHR10168:SF115', 'KOG1752', '1.8.1.9', 'K03676', 'GO:0045454,GO:0015035,GO:0009055', 'AT5G18600.1', '', 'Thioredoxin superfamily protein']
Chr18	4976016	4.17964e-07	6.37886	H_raw.txt	Potri.018G049500	4994342	4996127	-	3_prime	['PF13837', 'PTHR21654,PTHR21654:SF19', '', '', '', '', 'AT1G33240.1', 'AT-GTL1,AT-GTL2,GTL1', 'GT-2-like 1']
Chr18	5556705	7.33847e-07	6.13439	H_raw.txt	Potri.018G053200	5540547	5544261	-	5_prime	['PF01762', 'PTHR11214,PTHR11214:SF85', 'KOG2288', '2.4.1.134', '', 'GO:0016020,GO:0008378,GO:0006486', 'AT2G26100.1', '', 'Galactosyltransferase family protein']
Chr18	5556705	7.33847e-07	6.13439	H_raw.txt	Potri.018G053300	5562207	5565447	-	3_prime	['PF02535', 'PTHR11040,PTHR11040:SF52', 'KOG1558', '', 'K14709', 'GO:0055085,GO:0046873,GO:0030001,GO:0016020', 'AT1G10970.1', 'ATZIP4,ZIP4', 'zinc transporter 4 precursor']
Chr18	7793949	5.62762e-09	8.24968	H_raw.txt	Potri.018G062900	7775137	7783700	-	5_prime	['PF02801,PF00109', 'PTHR11712,PTHR11712:SF287', '', '2.3.1.179', 'K09458', '', 'AT1G74960.3', 'ATKAS2,FAB1,KAS2', 'fatty acid biosynthesis 1']
Chr18	7793949	5.62762e-09	8.24968	H_raw.txt	Potri.018G063000	7859028	7866472	+	5_prime	['PF02309,PF02362,PF06507', 'PTHR31384,PTHR31384:SF21', '', '', '', 'GO:0006355,GO:0005634,GO:0003677,GO:0009725', 'AT1G19220.1', 'ARF11,ARF19,IAA22', 'auxin response factor 19']
Chr18	7793955	1.19589e-08	7.92231	H_raw.txt	Potri.018G062900	7775137	7783700	-	5_prime	['PF02801,PF00109', 'PTHR11712,PTHR11712:SF287', '', '2.3.1.179', 'K09458', '', 'AT1G74960.3', 'ATKAS2,FAB1,KAS2', 'fatty acid biosynthesis 1']
Chr18	7793955	1.19589e-08	7.92231	H_raw.txt	Potri.018G063000	7859028	7866472	+	5_prime	['PF02309,PF02362,PF06507', 'PTHR31384,PTHR31384:SF21', '', '', '', 'GO:0006355,GO:0005634,GO:0003677,GO:0009725', 'AT1G19220.1', 'ARF11,ARF19,IAA22', 'auxin response factor 19']
Chr18	7794623	7.42158e-08	7.1295	H_raw.txt	Potri.018G062900	7775137	7783700	-	5_prime	['PF02801,PF00109', 'PTHR11712,PTHR11712:SF287', '', '2.3.1.179', 'K09458', '', 'AT1G74960.3', 'ATKAS2,FAB1,KAS2', 'fatty acid biosynthesis 1']
Chr18	7794623	7.42158e-08	7.1295	H_raw.txt	Potri.018G063000	7859028	7866472	+	5_prime	['PF02309,PF02362,PF06507', 'PTHR31384,PTHR31384:SF21', '', '', '', 'GO:0006355,GO:0005634,GO:0003677,GO:0009725', 'AT1G19220.1', 'ARF11,ARF19,IAA22', 'auxin response factor 19']
Chr18	7797643	2.40715e-07	6.6185	H_raw.txt	Potri.018G062900	7775137	7783700	-	5_prime	['PF02801,PF00109', 'PTHR11712,PTHR11712:SF287', '', '2.3.1.179', 'K09458', '', 'AT1G74960.3', 'ATKAS2,FAB1,KAS2', 'fatty acid biosynthesis 1']
Chr18	7797643	2.40715e-07	6.6185	H_raw.txt	Potri.018G063000	7859028	7866472	+	5_prime	['PF02309,PF02362,PF06507', 'PTHR31384,PTHR31384:SF21', '', '', '', 'GO:0006355,GO:0005634,GO:0003677,GO:0009725', 'AT1G19220.1', 'ARF11,ARF19,IAA22', 'auxin response factor 19']
Chr18	7809795	5.08633e-10	9.2936	H_raw.txt	Potri.018G062900	7775137	7783700	-	5_prime	['PF02801,PF00109', 'PTHR11712,PTHR11712:SF287', '', '2.3.1.179', 'K09458', '', 'AT1G74960.3', 'ATKAS2,FAB1,KAS2', 'fatty acid biosynthesis 1']
Chr18	7809795	5.08633e-10	9.2936	H_raw.txt	Potri.018G063000	7859028	7866472	+	5_prime	['PF02309,PF02362,PF06507', 'PTHR31384,PTHR31384:SF21', '', '', '', 'GO:0006355,GO:0005634,GO:0003677,GO:0009725', 'AT1G19220.1', 'ARF11,ARF19,IAA22', 'auxin response factor 19']
Chr18	7844168	2.86952e-09	8.54219	H_raw.txt	Potri.018G062900	7775137	7783700	-	5_prime	['PF02801,PF00109', 'PTHR11712,PTHR11712:SF287', '', '2.3.1.179', 'K09458', '', 'AT1G74960.3', 'ATKAS2,FAB1,KAS2', 'fatty acid biosynthesis 1']
Chr18	7844168	2.86952e-09	8.54219	H_raw.txt	Potri.018G063000	7859028	7866472	+	5_prime	['PF02309,PF02362,PF06507', 'PTHR31384,PTHR31384:SF21', '', '', '', 'GO:0006355,GO:0005634,GO:0003677,GO:0009725', 'AT1G19220.1', 'ARF11,ARF19,IAA22', 'auxin response factor 19']
Chr18	10140107	2.20654e-07	6.65629	H_raw.txt	Potri.018G076300	10115306	10115827	+	3_prime
Chr18	10140107	2.20654e-07	6.65629	H_raw.txt	Potri.018G076400	10187948	10189829	+	5_prime	['PF00403', 'PTHR22814,PTHR22814:SF104', 'KOG1603', '', '', 'GO:0046872,GO:0030001', 'AT3G24450.1', '', 'Heavy metal transport/detoxification superfamily protein']
Chr18	12763766	2.55562e-07	6.5925	H_raw.txt	Potri.018G099400	12751456	12756584	-	5_prime	['PF04116,PF12076', 'PTHR11863,PTHR11863:SF2', '', '', '', 'GO:0055114,GO:0016491,GO:0006633,GO:0005506', 'AT5G57800.1', 'CER3,FLP1,WAX2,YRE', 'Fatty acid hydroxylase superfamily']
Chr18	12763766	2.55562e-07	6.5925	H_raw.txt	Potri.018G099500	12773941	12775828	+	5_prime	['PF00892', 'PTHR31218,PTHR31218:SF60', '', '', '', 'GO:0016021,GO:0016020,GO:0022857', 'AT4G30420.1', '', 'nodulin MtN21 /EamA-like transporter family protein']
Chr18	14308584	5.46965e-10	9.26204	H_raw.txt	Potri.018G119000	14305681	14306910	+	3_prime
Chr18	14308584	5.46965e-10	9.26204	H_raw.txt	Potri.018G119100	14314946	14315637	-	3_prime
Chr18	14589845	7.05217e-07	6.15168	H_raw.txt	Potri.018G122400	14577787	14578026	+	3_prime
Chr18	14589845	7.05217e-07	6.15168	H_raw.txt	Potri.018G122500	14594855	14595461	-	3_prime
Chr18	14589899	7.40522e-08	7.13046	H_raw.txt	Potri.018G122400	14577787	14578026	+	3_prime
Chr18	14589899	7.40522e-08	7.13046	H_raw.txt	Potri.018G122500	14594855	14595461	-	3_prime
Chr18	14590926	3.09479e-09	8.50937	H_raw.txt	Potri.018G122400	14577787	14578026	+	3_prime
Chr18	14590926	3.09479e-09	8.50937	H_raw.txt	Potri.018G122500	14594855	14595461	-	3_prime
Chr18	14591736	7.63456e-08	7.11722	H_raw.txt	Potri.018G122400	14577787	14578026	+	3_prime
Chr18	14591736	7.63456e-08	7.11722	H_raw.txt	Potri.018G122500	14594855	14595461	-	3_prime
Chr18	14594558	1.20076e-07	6.92054	H_raw.txt	Potri.018G122400	14577787	14578026	+	3_prime
Chr18	14594558	1.20076e-07	6.92054	H_raw.txt	Potri.018G122500	14594855	14595461	-	3_prime
Chr18	14605761	9.61252e-07	6.01716	H_raw.txt	Potri.018G122500	14594855	14595461	-	5_prime
Chr18	14605761	9.61252e-07	6.01716	H_raw.txt	Potri.018G122600	14606835	14608192	+	5_prime
Chr18	14605871	2.00976e-07	6.69686	H_raw.txt	Potri.018G122500	14594855	14595461	-	5_prime
Chr18	14605871	2.00976e-07	6.69686	H_raw.txt	Potri.018G122600	14606835	14608192	+	5_prime
Chr18	14606522	6.24085e-07	6.20476	H_raw.txt	Potri.018G122500	14594855	14595461	-	5_prime
Chr18	14606522	6.24085e-07	6.20476	H_raw.txt	Potri.018G122600	14606835	14608192	+	5_prime
Chr18	16691768	1.61156e-07	6.79275	H_raw.txt	Potri.018G148400	16687259	16688683	+	3_prime	['PF07714', 'PTHR27005,PTHR27005:SF19', 'KOG1187', '2.7.11.1', '', 'GO:0006468,GO:0004672', 'AT1G69730.1', '', 'Wall-associated kinase family protein']
Chr18	16691768	1.61156e-07	6.79275	H_raw.txt	Potri.018G148500	16695054	16695308	+	5_prime	['PF05938', 'PTHR31232,PTHR31232:SF5', '', '', '', '', 'AT1G04645.1', '', 'Plant self-incompatibility protein S1 family']
Chr18	16814986	3.63419e-08	7.43959	H_raw.txt	Potri.018G150200	16814285	16814965	-	5_prime	['PF00403', 'PTHR22814,PTHR22814:SF107', 'KOG1603', '', '', 'GO:0046872,GO:0030001', 'AT1G06330.1', '', 'Heavy metal transport/detoxification superfamily protein']
Chr18	16814986	3.63419e-08	7.43959	H_raw.txt	Potri.018G150300	16816005	16817608	+	5_prime	['PF08392', 'PTHR31561,PTHR31561:SF21', '', '2.3.1.199', '', 'GO:0016747,GO:0016020,GO:0006633', 'AT3G52160.1', 'KCS15', '3-ketoacyl-CoA synthase 15']
Chr08	1843721	3.49148e-07	6.45699	H_raw.txt	Potri.008G033300	1842461	1845660	+	in_gene	['PF00112,PF01715', 'PTHR11088', 'KOG1384', '2.5.1.112', 'K10760', 'GO:0008234,GO:0006508,GO:0008033', 'AT5G19040.1', 'ATIPT5,IPT5', 'isopentenyltransferase 5']
Chr08	2511046	9.52011e-07	6.02136	H_raw.txt	Potri.008G043800	2499448	2502887	-	5_prime	['PF05873', 'PTHR12700', 'KOG3366', '', 'K02138', 'GO:0015986,GO:0015078,GO:0000276', 'AT3G52300.1', 'ATPQ', 'ATP synthase D chain, mitochondrial']
Chr08	2511046	9.52011e-07	6.02136	H_raw.txt	Potri.008G043900	2513325	2515457	-	3_prime	['PF03195', 'PTHR31301,PTHR31301:SF14', '', '', '', '', 'AT1G07900.1', 'LBD1', 'LOB domain-containing protein 1']
Chr08	4466211	3.63419e-08	7.43959	H_raw.txt	Potri.008G072200	4461729	4463163	-	5_prime	['PF00462', 'PTHR10168,PTHR10168:SF68', '', '', 'K17479', 'GO:0045454,GO:0015035,GO:0009055', 'AT5G58530.1', '', 'Glutaredoxin family protein']
Chr08	4466211	3.63419e-08	7.43959	H_raw.txt	Potri.008G072300	4466871	4472906	-	3_prime	['PF04824,PF04825', 'PTHR12585,PTHR12585:SF26', 'KOG1213', '', 'K06670', 'GO:0000228,GO:0005515', 'AT5G05490.1', 'ATREC8,DIF1,REC8,SYN1', 'Rad21/Rec8-like family protein']
Chr08	5753371	3.21382e-08	7.49298	H_raw.txt	Potri.008G091700	5742015	5748064	-	5_prime	['PF01529', 'PTHR22883,PTHR22883:SF96', 'KOG1311', '2.3.1.225', '', 'GO:0008270', 'AT1G69420.1', '', 'DHHC-type zinc finger family protein']
Chr08	5753371	3.21382e-08	7.49298	H_raw.txt	Potri.008G091800	5757656	5758884	+	5_prime
Chr08	7768165	1.8294e-07	6.73769	H_raw.txt	Potri.008G120000	7759295	7764808	+	3_prime	['PF16863,PF01055', 'PTHR22762,PTHR22762:SF56', '', '3.2.1.177,3.2.1.55,3.2.1.37', 'K15925', 'GO:0005975,GO:0004553', 'AT1G68560.1', 'ATXYL1,TRG1,XYL1', 'alpha-xylosidase 1']
Chr08	7768165	1.8294e-07	6.73769	H_raw.txt	Potri.008G120100	7775727	7778059	+	5_prime	['PF00847', 'PTHR31194,PTHR31194:SF8', '', '', '', 'GO:0006355,GO:0003700', 'AT3G25890.2', '', 'Integrase-type DNA-binding superfamily protein']
Chr08	13664709	6.74303e-08	7.17114	H_raw.txt	Potri.008G195800	13654528	13662046	-	5_prime	['PF00069', 'PTHR22983,PTHR22983:SF15', '', '2.7.11.1', 'K17545', 'GO:0006468,GO:0005524,GO:0004672', 'AT5G18700.1', 'EMB3013,RUK', 'Protein kinase family protein with ARM repeat domain']
Chr08	13664709	6.74303e-08	7.17114	H_raw.txt	Potri.008G195900	13667506	13688147	+	5_prime	['PF04851,PF00271,PF14619', 'PTHR10799,PTHR10799:SF783', 'KOG0388', '3.6.4.12', '', 'GO:0016787,GO:0005524,GO:0003677,GO:0042393', 'AT2G28290.1', 'CHR3,SYD', 'P-loop containing nucleoside triphosphate hydrolases superfamily protein']
Chr08	17111926	7.2664e-07	6.13868	H_raw.txt	Potri.008G214400	17047106	17047496	+	3_prime
Chr08	17111926	7.2664e-07	6.13868	H_raw.txt	Potri.008G214500	17156915	17157676	-	3_prime	['PF00462', 'PTHR10168,PTHR10168:SF105', 'KOG1752', '1.8.1.9', 'K03676', 'GO:0045454,GO:0015035,GO:0009055', 'AT3G21460.1', '', 'Glutaredoxin family protein']
Chr08	17234310	9.10525e-07	6.04071	H_raw.txt	Potri.008G214500	17156915	17157676	-	5_prime	['PF00462', 'PTHR10168,PTHR10168:SF105', 'KOG1752', '1.8.1.9', 'K03676', 'GO:0045454,GO:0015035,GO:0009055', 'AT3G21460.1', '', 'Glutaredoxin family protein']
Chr08	17234310	9.10525e-07	6.04071	H_raw.txt	Potri.008G214600	17239823	17240740	+	5_prime	['PF00462', 'PTHR10168,PTHR10168:SF115', 'KOG1752', '1.8.1.9', 'K03676', 'GO:0045454,GO:0015035,GO:0009055', 'AT5G18600.1', '', 'Thioredoxin superfamily protein']
Chr08	17252187	5.38292e-08	7.26898	H_raw.txt	Potri.008G214600	17239823	17240740	+	3_prime	['PF00462', 'PTHR10168,PTHR10168:SF115', 'KOG1752', '1.8.1.9', 'K03676', 'GO:0045454,GO:0015035,GO:0009055', 'AT5G18600.1', '', 'Thioredoxin superfamily protein']
Chr08	17252187	5.38292e-08	7.26898	H_raw.txt	Potri.008G214700	17258784	17259320	-	3_prime
Chr08	17256193	4.69583e-07	6.32829	H_raw.txt	Potri.008G214600	17239823	17240740	+	3_prime	['PF00462', 'PTHR10168,PTHR10168:SF115', 'KOG1752', '1.8.1.9', 'K03676', 'GO:0045454,GO:0015035,GO:0009055', 'AT5G18600.1', '', 'Thioredoxin superfamily protein']
Chr08	17256193	4.69583e-07	6.32829	H_raw.txt	Potri.008G214700	17258784	17259320	-	3_prime
Chr08	17260836	4.69583e-07	6.32829	H_raw.txt	Potri.008G214700	17258784	17259320	-	5_prime
Chr08	17260836	4.69583e-07	6.32829	H_raw.txt	Potri.008G214800	17291632	17292391	+	5_prime	['PF00462', 'PTHR10168,PTHR10168:SF115', 'KOG1752', '1.8.1.9', 'K03676', 'GO:0045454,GO:0015035,GO:0009055', 'AT5G18600.1', '', 'Thioredoxin superfamily protein']
Chr08	17273670	2.00418e-07	6.69806	H_raw.txt	Potri.008G214700	17258784	17259320	-	5_prime
Chr08	17273670	2.00418e-07	6.69806	H_raw.txt	Potri.008G214800	17291632	17292391	+	5_prime	['PF00462', 'PTHR10168,PTHR10168:SF115', 'KOG1752', '1.8.1.9', 'K03676', 'GO:0045454,GO:0015035,GO:0009055', 'AT5G18600.1', '', 'Thioredoxin superfamily protein']
Chr08	17284739	3.76637e-07	6.42408	H_raw.txt	Potri.008G214700	17258784	17259320	-	5_prime
Chr08	17284739	3.76637e-07	6.42408	H_raw.txt	Potri.008G214800	17291632	17292391	+	5_prime	['PF00462', 'PTHR10168,PTHR10168:SF115', 'KOG1752', '1.8.1.9', 'K03676', 'GO:0045454,GO:0015035,GO:0009055', 'AT5G18600.1', '', 'Thioredoxin superfamily protein']
Chr08	17304553	9.45684e-07	6.02425	H_raw.txt	Potri.008G214800	17291632	17292391	+	3_prime	['PF00462', 'PTHR10168,PTHR10168:SF115', 'KOG1752', '1.8.1.9', 'K03676', 'GO:0045454,GO:0015035,GO:0009055', 'AT5G18600.1', '', 'Thioredoxin superfamily protein']
Chr08	17304553	9.45684e-07	6.02425	H_raw.txt	Potri.008G214900	17378714	17385623	+	5_prime	['PF01344,PF13415', 'PTHR23244,PTHR23244:SF308', 'KOG0379', '', '', 'GO:0005515', 'AT5G18590.2', '', 'Galactose oxidase/kelch repeat superfamily protein']
Chr08	17306677	7.77803e-07	6.10913	H_raw.txt	Potri.008G214800	17291632	17292391	+	3_prime	['PF00462', 'PTHR10168,PTHR10168:SF115', 'KOG1752', '1.8.1.9', 'K03676', 'GO:0045454,GO:0015035,GO:0009055', 'AT5G18600.1', '', 'Thioredoxin superfamily protein']
Chr08	17306677	7.77803e-07	6.10913	H_raw.txt	Potri.008G214900	17378714	17385623	+	5_prime	['PF01344,PF13415', 'PTHR23244,PTHR23244:SF308', 'KOG0379', '', '', 'GO:0005515', 'AT5G18590.2', '', 'Galactose oxidase/kelch repeat superfamily protein']
Chr08	17308686	4.69583e-07	6.32829	H_raw.txt	Potri.008G214800	17291632	17292391	+	3_prime	['PF00462', 'PTHR10168,PTHR10168:SF115', 'KOG1752', '1.8.1.9', 'K03676', 'GO:0045454,GO:0015035,GO:0009055', 'AT5G18600.1', '', 'Thioredoxin superfamily protein']
Chr08	17308686	4.69583e-07	6.32829	H_raw.txt	Potri.008G214900	17378714	17385623	+	5_prime	['PF01344,PF13415', 'PTHR23244,PTHR23244:SF308', 'KOG0379', '', '', 'GO:0005515', 'AT5G18590.2', '', 'Galactose oxidase/kelch repeat superfamily protein']
Chr08	17323817	6.29451e-07	6.20104	H_raw.txt	Potri.008G214800	17291632	17292391	+	3_prime	['PF00462', 'PTHR10168,PTHR10168:SF115', 'KOG1752', '1.8.1.9', 'K03676', 'GO:0045454,GO:0015035,GO:0009055', 'AT5G18600.1', '', 'Thioredoxin superfamily protein']
Chr08	17323817	6.29451e-07	6.20104	H_raw.txt	Potri.008G214900	17378714	17385623	+	5_prime	['PF01344,PF13415', 'PTHR23244,PTHR23244:SF308', 'KOG0379', '', '', 'GO:0005515', 'AT5G18590.2', '', 'Galactose oxidase/kelch repeat superfamily protein']
Chr08	17324590	7.91161e-07	6.10173	H_raw.txt	Potri.008G214800	17291632	17292391	+	3_prime	['PF00462', 'PTHR10168,PTHR10168:SF115', 'KOG1752', '1.8.1.9', 'K03676', 'GO:0045454,GO:0015035,GO:0009055', 'AT5G18600.1', '', 'Thioredoxin superfamily protein']
Chr08	17324590	7.91161e-07	6.10173	H_raw.txt	Potri.008G214900	17378714	17385623	+	5_prime	['PF01344,PF13415', 'PTHR23244,PTHR23244:SF308', 'KOG0379', '', '', 'GO:0005515', 'AT5G18590.2', '', 'Galactose oxidase/kelch repeat superfamily protein']
Chr08	17344908	9.82476e-07	6.00768	H_raw.txt	Potri.008G214800	17291632	17292391	+	3_prime	['PF00462', 'PTHR10168,PTHR10168:SF115', 'KOG1752', '1.8.1.9', 'K03676', 'GO:0045454,GO:0015035,GO:0009055', 'AT5G18600.1', '', 'Thioredoxin superfamily protein']
Chr08	17344908	9.82476e-07	6.00768	H_raw.txt	Potri.008G214900	17378714	17385623	+	5_prime	['PF01344,PF13415', 'PTHR23244,PTHR23244:SF308', 'KOG0379', '', '', 'GO:0005515', 'AT5G18590.2', '', 'Galactose oxidase/kelch repeat superfamily protein']
Chr08	17349679	2.11533e-07	6.67462	H_raw.txt	Potri.008G214800	17291632	17292391	+	3_prime	['PF00462', 'PTHR10168,PTHR10168:SF115', 'KOG1752', '1.8.1.9', 'K03676', 'GO:0045454,GO:0015035,GO:0009055', 'AT5G18600.1', '', 'Thioredoxin superfamily protein']
Chr08	17349679	2.11533e-07	6.67462	H_raw.txt	Potri.008G214900	17378714	17385623	+	5_prime	['PF01344,PF13415', 'PTHR23244,PTHR23244:SF308', 'KOG0379', '', '', 'GO:0005515', 'AT5G18590.2', '', 'Galactose oxidase/kelch repeat superfamily protein']
Chr08	17355912	1.15905e-07	6.9359	H_raw.txt	Potri.008G214800	17291632	17292391	+	3_prime	['PF00462', 'PTHR10168,PTHR10168:SF115', 'KOG1752', '1.8.1.9', 'K03676', 'GO:0045454,GO:0015035,GO:0009055', 'AT5G18600.1', '', 'Thioredoxin superfamily protein']
Chr08	17355912	1.15905e-07	6.9359	H_raw.txt	Potri.008G214900	17378714	17385623	+	5_prime	['PF01344,PF13415', 'PTHR23244,PTHR23244:SF308', 'KOG0379', '', '', 'GO:0005515', 'AT5G18590.2', '', 'Galactose oxidase/kelch repeat superfamily protein']
Chr04	2757229	1.72913e-07	6.76217	H_raw.txt	Potri.004G036800	2744453	2752744	-	5_prime	['PF05212', 'PTHR31210,PTHR31210:SF11', '', '', '', '', 'AT1G61240.1', '', 'Protein of unknown function (DUF707)']
Chr04	2757229	1.72913e-07	6.76217	H_raw.txt	Potri.004G036900	2762120	2766679	-	3_prime	['PF00249,PF00439', 'PTHR15398,PTHR15398:SF5', '', '', '', 'GO:0005515', 'AT1G61215.1', 'BRD4', 'bromodomain 4']
Chr04	3673820	3.63419e-08	7.43959	H_raw.txt	Potri.004G047600	3654301	3655009	-	5_prime	['PF00847', 'PTHR31677', '', '', '', 'GO:0006355,GO:0003700', 'AT5G44210.1', 'ATERF-9,ATERF9,ERF9', 'erf domain protein 9']
Chr04	3673820	3.63419e-08	7.43959	H_raw.txt	Potri.004G047700	3675939	3680076	+	5_prime	['PF01823', 'PTHR33199,PTHR33199:SF8', '', '', '', '', 'AT1G28380.1', 'NSL1', 'MAC/Perforin domain-containing protein']
Chr04	5967300	4.64798e-07	6.33274	H_raw.txt	Potri.004G071000	5959943	5961835	-	5_prime	['PF00201', 'PTHR11926,PTHR11926:SF343', '', '', '', 'GO:0016758,GO:0008152', 'AT3G16520.3', 'UGT88A1', 'UDP-glucosyl transferase 88A1']
Chr04	5967300	4.64798e-07	6.33274	H_raw.txt	Potri.004G071100	5968858	5972575	-	3_prime	['PF13414,PF04969,PF05002', 'PTHR22904,PTHR22904:SF344', 'KOG1309', '', '', '', 'AT4G11260.1', 'ATSGT1B,EDM1,ETA3,RPR1,SGT1B', 'phosphatase-related']
Chr04	6517932	7.2761e-07	6.1381	H_raw.txt	Potri.004G078700	6500859	6504139	+	3_prime	['PF04970', 'PTHR13943,PTHR13943:SF44', '', '', '', '', 'AT3G02700.1', '', 'NC domain-containing protein-related']
Chr04	6517932	7.2761e-07	6.1381	H_raw.txt	Potri.004G078800	6522970	6525335	+	5_prime	['PF03514', 'PTHR31636,PTHR31636:SF4', '', '', '', '', 'AT5G52510.1', 'SCL8', 'SCARECROW-like 8']
Chr04	7353720	6.33859e-07	6.19801	H_raw.txt	Potri.004G088000	7338862	7340364	+	3_prime	['', 'PTHR37076,PTHR37076:SF2']
Chr04	7353720	6.33859e-07	6.19801	H_raw.txt	Potri.004G088100	7377573	7378848	+	5_prime	['PF00249', 'PTHR10641,PTHR10641:SF550', 'KOG0048', '', 'K09422', '', 'AT4G09460.1', 'AtMYB6,MYB6', 'myb domain protein 6']
Chr04	8683693	1.86015e-07	6.73045	H_raw.txt	Potri.004G100200	8678595	8683851	+	in_gene	['PF00013', 'PTHR10288,PTHR10288:SF130', '', '', '', 'GO:0003723', 'AT5G15270.2', '', 'RNA-binding KH domain-containing protein']
Chr04	8688449	2.00912e-07	6.69699	H_raw.txt	Potri.004G100200	8678595	8683851	+	3_prime	['PF00013', 'PTHR10288,PTHR10288:SF130', '', '', '', 'GO:0003723', 'AT5G15270.2', '', 'RNA-binding KH domain-containing protein']
Chr04	8688449	2.00912e-07	6.69699	H_raw.txt	Potri.004G100300	8709058	8709638	-	3_prime
Chr04	8689626	7.3963e-07	6.13099	H_raw.txt	Potri.004G100200	8678595	8683851	+	3_prime	['PF00013', 'PTHR10288,PTHR10288:SF130', '', '', '', 'GO:0003723', 'AT5G15270.2', '', 'RNA-binding KH domain-containing protein']
Chr04	8689626	7.3963e-07	6.13099	H_raw.txt	Potri.004G100300	8709058	8709638	-	3_prime
Chr04	8690496	9.5769e-07	6.01878	H_raw.txt	Potri.004G100200	8678595	8683851	+	3_prime	['PF00013', 'PTHR10288,PTHR10288:SF130', '', '', '', 'GO:0003723', 'AT5G15270.2', '', 'RNA-binding KH domain-containing protein']
Chr04	8690496	9.5769e-07	6.01878	H_raw.txt	Potri.004G100300	8709058	8709638	-	3_prime
Chr04	8692185	3.62954e-07	6.44015	H_raw.txt	Potri.004G100200	8678595	8683851	+	3_prime	['PF00013', 'PTHR10288,PTHR10288:SF130', '', '', '', 'GO:0003723', 'AT5G15270.2', '', 'RNA-binding KH domain-containing protein']
Chr04	8692185	3.62954e-07	6.44015	H_raw.txt	Potri.004G100300	8709058	8709638	-	3_prime
Chr04	17306839	4.66206e-09	8.33142	H_raw.txt	Potri.004G150800	17302642	17304185	-	5_prime	['PF05055', 'PTHR31113,PTHR31113:SF3', '', '', '', '', 'AT4G34320.1', '', 'Protein of unknown function (DUF677)']
Chr04	17306839	4.66206e-09	8.33142	H_raw.txt	Potri.004G150900	17322715	17324150	-	3_prime	['PF01715', 'PTHR11088', 'KOG1384', '2.5.1.27,2.5.1.112', 'K10760', 'GO:0008033', 'AT5G19040.1', 'ATIPT5,IPT5', 'isopentenyltransferase 5']
Chr04	17306938	4.01815e-07	6.39597	H_raw.txt	Potri.004G150800	17302642	17304185	-	5_prime	['PF05055', 'PTHR31113,PTHR31113:SF3', '', '', '', '', 'AT4G34320.1', '', 'Protein of unknown function (DUF677)']
Chr04	17306938	4.01815e-07	6.39597	H_raw.txt	Potri.004G150900	17322715	17324150	-	3_prime	['PF01715', 'PTHR11088', 'KOG1384', '2.5.1.27,2.5.1.112', 'K10760', 'GO:0008033', 'AT5G19040.1', 'ATIPT5,IPT5', 'isopentenyltransferase 5']
Chr04	17308553	2.32985e-08	7.63267	H_raw.txt	Potri.004G150800	17302642	17304185	-	5_prime	['PF05055', 'PTHR31113,PTHR31113:SF3', '', '', '', '', 'AT4G34320.1', '', 'Protein of unknown function (DUF677)']
Chr04	17308553	2.32985e-08	7.63267	H_raw.txt	Potri.004G150900	17322715	17324150	-	3_prime	['PF01715', 'PTHR11088', 'KOG1384', '2.5.1.27,2.5.1.112', 'K10760', 'GO:0008033', 'AT5G19040.1', 'ATIPT5,IPT5', 'isopentenyltransferase 5']
Chr04	17322141	3.40845e-07	6.46744	H_raw.txt	Potri.004G150800	17302642	17304185	-	5_prime	['PF05055', 'PTHR31113,PTHR31113:SF3', '', '', '', '', 'AT4G34320.1', '', 'Protein of unknown function (DUF677)']
Chr04	17322141	3.40845e-07	6.46744	H_raw.txt	Potri.004G150900	17322715	17324150	-	3_prime	['PF01715', 'PTHR11088', 'KOG1384', '2.5.1.27,2.5.1.112', 'K10760', 'GO:0008033', 'AT5G19040.1', 'ATIPT5,IPT5', 'isopentenyltransferase 5']
Chr04	17349342	3.42729e-07	6.46505	H_raw.txt	Potri.004G151300	17346361	17346975	+	3_prime
Chr04	17349342	3.42729e-07	6.46505	H_raw.txt	Potri.004G151400	17352127	17354140	+	5_prime	['', '', '', '', '', '', 'AT4G36730.1', 'GBF1', 'G-box binding factor 1']
Chr04	18614909	5.59949e-08	7.25185	H_raw.txt	Potri.004G165500	18611396	18611774	-	5_prime	['PF02519', 'PTHR31929', '', '', 'K14488', 'GO:0009733', 'AT4G34770.1', '', 'SAUR-like auxin-responsive protein family']
Chr04	18614909	5.59949e-08	7.25185	H_raw.txt	Potri.004G165600	18620558	18620911	-	3_prime	['PF02519', 'PTHR31929', '', '', 'K14488', 'GO:0009733', 'AT4G34770.1', '', 'SAUR-like auxin-responsive protein family']
Chr04	18674465	7.74001e-12	11.1113	H_raw.txt	Potri.004G167000	18672434	18673602	-	5_prime	['PF00230', 'PTHR19139,PTHR19139:SF162', 'KOG0223', '', 'K09872', 'GO:0016020,GO:0006810,GO:0005215', 'AT3G61430.1', 'ATPIP1,PIP1,PIP1;1,PIP1A', 'plasma membrane intrinsic protein 1A']
Chr04	18674465	7.74001e-12	11.1113	H_raw.txt	Potri.004G167100	18685312	18688778	+	5_prime	['PF04833', 'PTHR31673,PTHR31673:SF9', '', '', '', 'GO:0031225,GO:0016049,GO:0010215', 'AT3G29810.1', 'COBL2', 'COBRA-like protein 2 precursor']
Chr04	18675199	4.3387e-07	6.36264	H_raw.txt	Potri.004G167000	18672434	18673602	-	5_prime	['PF00230', 'PTHR19139,PTHR19139:SF162', 'KOG0223', '', 'K09872', 'GO:0016020,GO:0006810,GO:0005215', 'AT3G61430.1', 'ATPIP1,PIP1,PIP1;1,PIP1A', 'plasma membrane intrinsic protein 1A']
Chr04	18675199	4.3387e-07	6.36264	H_raw.txt	Potri.004G167100	18685312	18688778	+	5_prime	['PF04833', 'PTHR31673,PTHR31673:SF9', '', '', '', 'GO:0031225,GO:0016049,GO:0010215', 'AT3G29810.1', 'COBL2', 'COBRA-like protein 2 precursor']
Chr04	20495909	2.33264e-07	6.63215	H_raw.txt	Potri.004G189900	20483234	20486498	-	5_prime	['PF01073', 'PTHR10366,PTHR10366:SF348', 'KOG1429', '4.1.1.35', 'K12449', 'GO:0055114,GO:0016616,GO:0006694,GO:0003854', 'AT1G08200.1', 'AXS2', 'UDP-D-apiose/UDP-D-xylose synthase 2']
Chr04	20495909	2.33264e-07	6.63215	H_raw.txt	Potri.004G190000	20499100	20499797	-	3_prime
Chr04	20496973	3.83278e-07	6.41649	H_raw.txt	Potri.004G189900	20483234	20486498	-	5_prime	['PF01073', 'PTHR10366,PTHR10366:SF348', 'KOG1429', '4.1.1.35', 'K12449', 'GO:0055114,GO:0016616,GO:0006694,GO:0003854', 'AT1G08200.1', 'AXS2', 'UDP-D-apiose/UDP-D-xylose synthase 2']
Chr04	20496973	3.83278e-07	6.41649	H_raw.txt	Potri.004G190000	20499100	20499797	-	3_prime
Chr04	20496974	7.46273e-09	8.1271	H_raw.txt	Potri.004G189900	20483234	20486498	-	5_prime	['PF01073', 'PTHR10366,PTHR10366:SF348', 'KOG1429', '4.1.1.35', 'K12449', 'GO:0055114,GO:0016616,GO:0006694,GO:0003854', 'AT1G08200.1', 'AXS2', 'UDP-D-apiose/UDP-D-xylose synthase 2']
Chr04	20496974	7.46273e-09	8.1271	H_raw.txt	Potri.004G190000	20499100	20499797	-	3_prime
Chr02	3746447	7.3061e-08	7.13631	H_raw.txt	Potri.002G055900	3744947	3745855	+	3_prime	['PF07717', 'PTHR18934,PTHR18934:SF115', '', '', '', '', 'AT2G30800.1', 'ATVT-1,HVT1', 'helicase in vascular tissue and tapetum']
Chr02	3746447	7.3061e-08	7.13631	H_raw.txt	Potri.002G056000	3748149	3751459	-	3_prime
Chr02	6057978	3.48689e-07	6.45756	H_raw.txt	Potri.002G086000	6051229	6053845	-	5_prime	['PF00266', 'PTHR11751,PTHR11751:SF317', 'KOG0257', '', '', '', 'AT1G77670.1', '', 'Pyridoxal phosphate (PLP)-dependent transferases superfamily protein']
Chr02	6057978	3.48689e-07	6.45756	H_raw.txt	Potri.002G086100	6063356	6064879	-	3_prime	['PF03514', 'PTHR31636,PTHR31636:SF25', '', '', '', '', 'AT4G08250.1', '', 'GRAS family transcription factor']
Chr02	10091109	1.09465e-07	6.96073	H_raw.txt	Potri.002G135400	10080887	10082669	+	3_prime	['', 'PTHR35486', '', '', '', '', 'AT2G44600.1']
Chr02	10091109	1.09465e-07	6.96073	H_raw.txt	Potri.002G135500	10095124	10098052	-	3_prime	['PF00025', 'PTHR24073,PTHR24073:SF474', 'KOG0094', '', 'K07893', 'GO:0005525', 'AT2G44610.1', 'ATRAB6A,ATRABH1B,RAB6,RAB6A', 'Ras-related small GTP-binding family protein']
Chr02	10091226	5.33087e-07	6.2732	H_raw.txt	Potri.002G135400	10080887	10082669	+	3_prime	['', 'PTHR35486', '', '', '', '', 'AT2G44600.1']
Chr02	10091226	5.33087e-07	6.2732	H_raw.txt	Potri.002G135500	10095124	10098052	-	3_prime	['PF00025', 'PTHR24073,PTHR24073:SF474', 'KOG0094', '', 'K07893', 'GO:0005525', 'AT2G44610.1', 'ATRAB6A,ATRABH1B,RAB6,RAB6A', 'Ras-related small GTP-binding family protein']
Chr02	10091249	3.72491e-07	6.42888	H_raw.txt	Potri.002G135400	10080887	10082669	+	3_prime	['', 'PTHR35486', '', '', '', '', 'AT2G44600.1']
Chr02	10091249	3.72491e-07	6.42888	H_raw.txt	Potri.002G135500	10095124	10098052	-	3_prime	['PF00025', 'PTHR24073,PTHR24073:SF474', 'KOG0094', '', 'K07893', 'GO:0005525', 'AT2G44610.1', 'ATRAB6A,ATRABH1B,RAB6,RAB6A', 'Ras-related small GTP-binding family protein']
Chr02	10091357	1.81004e-07	6.74231	H_raw.txt	Potri.002G135400	10080887	10082669	+	3_prime	['', 'PTHR35486', '', '', '', '', 'AT2G44600.1']
Chr02	10091357	1.81004e-07	6.74231	H_raw.txt	Potri.002G135500	10095124	10098052	-	3_prime	['PF00025', 'PTHR24073,PTHR24073:SF474', 'KOG0094', '', 'K07893', 'GO:0005525', 'AT2G44610.1', 'ATRAB6A,ATRABH1B,RAB6,RAB6A', 'Ras-related small GTP-binding family protein']
Chr02	10091504	6.70912e-07	6.17333	H_raw.txt	Potri.002G135400	10080887	10082669	+	3_prime	['', 'PTHR35486', '', '', '', '', 'AT2G44600.1']
Chr02	10091504	6.70912e-07	6.17333	H_raw.txt	Potri.002G135500	10095124	10098052	-	3_prime	['PF00025', 'PTHR24073,PTHR24073:SF474', 'KOG0094', '', 'K07893', 'GO:0005525', 'AT2G44610.1', 'ATRAB6A,ATRABH1B,RAB6,RAB6A', 'Ras-related small GTP-binding family protein']
Chr02	10091690	4.58681e-07	6.33849	H_raw.txt	Potri.002G135400	10080887	10082669	+	3_prime	['', 'PTHR35486', '', '', '', '', 'AT2G44600.1']
Chr02	10091690	4.58681e-07	6.33849	H_raw.txt	Potri.002G135500	10095124	10098052	-	3_prime	['PF00025', 'PTHR24073,PTHR24073:SF474', 'KOG0094', '', 'K07893', 'GO:0005525', 'AT2G44610.1', 'ATRAB6A,ATRABH1B,RAB6,RAB6A', 'Ras-related small GTP-binding family protein']
Chr02	10091749	2.34786e-07	6.62933	H_raw.txt	Potri.002G135400	10080887	10082669	+	3_prime	['', 'PTHR35486', '', '', '', '', 'AT2G44600.1']
Chr02	10091749	2.34786e-07	6.62933	H_raw.txt	Potri.002G135500	10095124	10098052	-	3_prime	['PF00025', 'PTHR24073,PTHR24073:SF474', 'KOG0094', '', 'K07893', 'GO:0005525', 'AT2G44610.1', 'ATRAB6A,ATRABH1B,RAB6,RAB6A', 'Ras-related small GTP-binding family protein']
Chr02	10101097	3.85481e-07	6.414	H_raw.txt	Potri.002G135500	10095124	10098052	-	5_prime	['PF00025', 'PTHR24073,PTHR24073:SF474', 'KOG0094', '', 'K07893', 'GO:0005525', 'AT2G44610.1', 'ATRAB6A,ATRABH1B,RAB6,RAB6A', 'Ras-related small GTP-binding family protein']
Chr02	10101097	3.85481e-07	6.414	H_raw.txt	Potri.002G135600	10101945	10104456	+	5_prime	['PF00550', 'PTHR20863,PTHR20863:SF30', 'KOG1748', '', 'K03955', '', 'AT2G44620.1', 'MTACP-1,MTACP1', 'mitochondrial acyl carrier protein 1']
Chr02	10991316	5.87213e-07	6.2312	H_raw.txt	Potri.002G147900	10986354	10988260	+	3_prime	['PF01370', 'PTHR10366,PTHR10366:SF425', 'KOG1502', '1.1.1.348', '', 'GO:0050662,GO:0003824', 'AT2G45400.1', 'BEN1', 'NAD(P)-binding Rossmann-fold superfamily protein']
Chr02	10991316	5.87213e-07	6.2312	H_raw.txt	Potri.002G148000	10994269	10996442	+	5_prime	['PF01370', 'PTHR10366,PTHR10366:SF425', 'KOG1502', '1.1.1.348', '', 'GO:0050662,GO:0003824', 'AT2G45400.1', 'BEN1', 'NAD(P)-binding Rossmann-fold superfamily protein']
Chr02	14247497	1.0941e-07	6.96094	H_raw.txt	Potri.002G181800	14245901	14247552	-	in_gene
Chr02	14247497	1.0941e-07	6.96094	H_raw.txt	Potri.002G181900	14246568	14249035	-	in_gene	['PF02365', 'PTHR31989,PTHR31989:SF21', '', '', '', 'GO:0006355,GO:0003677', 'AT4G35580.2', 'NTL9', 'NAC transcription factor-like 9']
Chr02	19248155	1.96032e-07	6.70767	H_raw.txt	Potri.002G213100	19234710	19237152	-	5_prime	['PF12695', 'PTHR23024,PTHR23024:SF98', 'KOG1515', '3.1.1.1', 'K14493', '', 'AT3G63010.1', 'ATGID1B,GID1B', 'alpha/beta-Hydrolases superfamily protein']
Chr02	19248155	1.96032e-07	6.70767	H_raw.txt	Potri.002G213200	19297023	19299148	+	5_prime	['PF12796', 'PTHR24198,PTHR24198:SF67', 'KOG4412', '', '', '', 'AT2G03430.1', '', 'Ankyrin repeat family protein']
Chr02	21322397	2.17081e-07	6.66338	H_raw.txt	Potri.002G224600	21319641	21322436	-	in_gene	['PF07983,PF00332', 'PTHR32227,PTHR32227:SF116', '', '3.2.1.39', '', 'GO:0005975,GO:0004553', 'AT2G05790.1', '', 'O-Glycosyl hydrolases family 17 protein']
Chr02	21346179	1.31759e-07	6.88022	H_raw.txt	Potri.002G224800	21343281	21345196	+	3_prime	['PF11976', 'PTHR10562,PTHR10562:SF26', 'KOG1769', '', 'K12160', '', 'AT5G55160.1', 'ATSUMO2,SUM2,SUMO 2,SUMO2', 'small ubiquitin-like modifier 2']
Chr02	21346179	1.31759e-07	6.88022	H_raw.txt	Potri.002G224900	21346896	21351648	-	3_prime	['', 'PTHR34553', '', '', '', '', 'AT2G32970.2']
Chr02	21355051	4.60885e-07	6.33641	H_raw.txt	Potri.002G224900	21346896	21351648	-	5_prime	['', 'PTHR34553', '', '', '', '', 'AT2G32970.2']
Chr02	21355051	4.60885e-07	6.33641	H_raw.txt	Potri.002G225000	21361606	21364570	-	3_prime	['PF15003', 'PTHR16039', '', '', '', 'GO:0051225,GO:0031023', 'AT2G32980.1']
Chr02	21355872	4.85808e-07	6.31354	H_raw.txt	Potri.002G224900	21346896	21351648	-	5_prime	['', 'PTHR34553', '', '', '', '', 'AT2G32970.2']
Chr02	21355872	4.85808e-07	6.31354	H_raw.txt	Potri.002G225000	21361606	21364570	-	3_prime	['PF15003', 'PTHR16039', '', '', '', 'GO:0051225,GO:0031023', 'AT2G32980.1']
Chr02	21990632	2.55995e-07	6.59177	H_raw.txt	Potri.002G229300	21978969	21979382	-	5_prime	['', 'PTHR33148,PTHR33148:SF5', '', '', '', '', 'AT3G21680.1']
Chr02	21990632	2.55995e-07	6.59177	H_raw.txt	Potri.002G229400	21992094	21992390	-	3_prime	['', 'PTHR13286,PTHR13286:SF8', '', '', '', '', 'AT1G19330.2']
Chr04	17722502	8.15366e-07	6.08865	I_a_raw.txt	Potri.004G155600	17718968	17721153	+	3_prime	['PF08541,PF08392', 'PTHR31561,PTHR31561:SF15', '', '2.3.1.199', 'K15397', 'GO:0016747,GO:0008610,GO:0016020,GO:0006633', 'AT1G19440.1', 'KCS4', '3-ketoacyl-CoA synthase 4']
Chr04	17722502	8.15366e-07	6.08865	I_a_raw.txt	Potri.004G155700	17735021	17737786	+	5_prime	['PF00561', 'PTHR10992,PTHR10992:SF838', 'KOG1454', '3.1.1.3', '', '', 'AT2G18360.1', '', 'alpha/beta-Hydrolases superfamily protein']
Chr05	17104577	5.95441e-07	6.22516	I_a_raw.txt	Potri.005G165200	17097634	17100941	-	5_prime	['PF00153', 'PTHR24089,PTHR24089:SF292', 'KOG0752', '', '', '', 'AT5G64970.1', '', 'Mitochondrial substrate carrier family protein']
Chr05	17104577	5.95441e-07	6.22516	I_a_raw.txt	Potri.005G165300	17120454	17121605	-	3_prime	['', 'PTHR14791', '', '', '', '', 'AT1G78170.1']
Chr03	6182305	6.00955e-07	6.22116	I_a_raw.txt	Potri.003G045800	6152297	6153934	+	3_prime	['PF13812,PF01535,PF13041', 'PTHR24015,PTHR24015:SF821', '', '', '', '', 'AT1G77360.1', '', 'Tetratricopeptide repeat (TPR)-like superfamily protein']
Chr03	6182305	6.00955e-07	6.22116	I_a_raw.txt	Potri.003G045900	6241416	6242517	-	3_prime	['', 'PTHR24092,PTHR24092:SF41', '', '3.6.3.1', '', 'GO:0016021,GO:0015914,GO:0005524,GO:0004012,GO:0000287', 'AT3G13900.1', '', 'ATPase E1-E2 type family protein / haloacid dehalogenase-like hydrolase family protein']
scaffold_20	21486	5.52679e-08	7.25753	I_B_raw.txt	Potri.T000200	11378	18079	-	5_prime	['PF00909', 'PTHR11730,PTHR11730:SF38', 'KOG0682', '', 'K03320', 'GO:0016020,GO:0015696,GO:0008519,GO:0072488', 'AT2G38290.1', 'AMT2,AMT2;1,ATAMT2', 'ammonium transporter 2']
scaffold_20	21486	5.52679e-08	7.25753	I_B_raw.txt	Potri.T000300	23366	26800	-	3_prime	['PF01397,PF03936', 'PTHR31225,PTHR31225:SF16', '', '4.2.3.111', '', 'GO:0016829,GO:0010333,GO:0008152,GO:0000287', 'AT3G25830.1', 'ATTPS-CIN,TPS-CIN', 'terpene synthase-like sequence-1,8-cineole']
scaffold_238	56782	3.6852e-08	7.43354	I_B_raw.txt	Potri.T129400	46736	55321	+	3_prime	['PF13676,PF00931,PF01582', 'PTHR11017,PTHR11017:SF174', 'KOG4658', '', '', 'GO:0007165,GO:0005515,GO:0043531', 'AT4G12010.1', '', 'Disease resistance protein (TIR-NBS-LRR class) family']
Chr17	6230332	9.46743e-07	6.02377	I_B_raw.txt	Potri.017G064700	6179062	6179271	+	3_prime	['PF11820', 'PTHR33128,PTHR33128:SF9', '', '', '', '', 'AT3G48660.1', '', 'Protein of unknown function (DUF 3339)']
Chr17	6230332	9.46743e-07	6.02377	I_B_raw.txt	Potri.017G064800	6240595	6242367	-	3_prime	['', 'PTHR24006,PTHR24006:SF492', '', '', 'K10268', '', 'AT5G40470.1', '', 'RNI-like superfamily protein']
Chr11	10081233	8.18149e-07	6.08717	I_B_raw.txt	Potri.011G086600	10016061	10016288	-	5_prime
Chr11	10081233	8.18149e-07	6.08717	I_B_raw.txt	Potri.011G086700	10096150	10099396	-	3_prime	['PF00035,PF00636', 'PTHR14950,PTHR14950:SF22', '', '3.1.26.3', '', 'GO:0006396,GO:0004525,GO:0003723', 'AT3G20420.1', 'ATRTL2,RTL2', 'RNAse THREE-like protein 2']
Chr06	4120580	7.70464e-08	7.11325	I_B_raw.txt	Potri.006G056500	4112957	4115912	+	3_prime	['PF01428,PF01754', 'PTHR10634,PTHR10634:SF32', 'KOG3173', '', '', 'GO:0008270,GO:0003677', 'AT1G51200.4', '', 'A20/AN1-like zinc finger family protein']
Chr06	4120580	7.70464e-08	7.11325	I_B_raw.txt	Potri.006G056600	4122289	4125292	+	5_prime	['PF00560,PF08263,PF13855,PF00069', 'PTHR27000,PTHR27000:SF146', 'KOG1187', '2.7.11.1', '', 'GO:0005515,GO:0006468,GO:0005524,GO:0004672', 'AT5G06940.1', '', 'Leucine-rich repeat receptor-like protein kinase family protein']
Chr06	18863816	1.74676e-07	6.75777	I_B_raw.txt	Potri.006G176100	18862966	18867313	-	in_gene	['PF00504', 'PTHR37752,PTHR37752:SF1', '', '', '', '', 'AT4G28025.1']
Chr05	16880523	3.42976e-07	6.46474	I_B_raw.txt	Potri.005G163800	16852958	16853475	+	3_prime	['PF12776', 'PTHR31704,PTHR31704:SF9', '', '', '', '', 'AT5G05800.1']
Chr05	16880523	3.42976e-07	6.46474	I_B_raw.txt	Potri.005G163900	16897355	16902949	+	5_prime	['PF03141', 'PTHR10108,PTHR10108:SF899', '', '2.1.1.157', '', 'GO:0008168', 'AT1G78240.1', 'OSU1,QUA2,TSD2', 'S-adenosyl-L-methionine-dependent methyltransferases superfamily protein']
Chr05	16881369	6.01619e-07	6.22068	I_B_raw.txt	Potri.005G163800	16852958	16853475	+	3_prime	['PF12776', 'PTHR31704,PTHR31704:SF9', '', '', '', '', 'AT5G05800.1']
Chr05	16881369	6.01619e-07	6.22068	I_B_raw.txt	Potri.005G163900	16897355	16902949	+	5_prime	['PF03141', 'PTHR10108,PTHR10108:SF899', '', '2.1.1.157', '', 'GO:0008168', 'AT1G78240.1', 'OSU1,QUA2,TSD2', 'S-adenosyl-L-methionine-dependent methyltransferases superfamily protein']
Chr05	16883701	2.11043e-07	6.67563	I_B_raw.txt	Potri.005G163800	16852958	16853475	+	3_prime	['PF12776', 'PTHR31704,PTHR31704:SF9', '', '', '', '', 'AT5G05800.1']
Chr05	16883701	2.11043e-07	6.67563	I_B_raw.txt	Potri.005G163900	16897355	16902949	+	5_prime	['PF03141', 'PTHR10108,PTHR10108:SF899', '', '2.1.1.157', '', 'GO:0008168', 'AT1G78240.1', 'OSU1,QUA2,TSD2', 'S-adenosyl-L-methionine-dependent methyltransferases superfamily protein']
Chr05	16883760	1.91009e-07	6.71895	I_B_raw.txt	Potri.005G163800	16852958	16853475	+	3_prime	['PF12776', 'PTHR31704,PTHR31704:SF9', '', '', '', '', 'AT5G05800.1']
Chr05	16883760	1.91009e-07	6.71895	I_B_raw.txt	Potri.005G163900	16897355	16902949	+	5_prime	['PF03141', 'PTHR10108,PTHR10108:SF899', '', '2.1.1.157', '', 'GO:0008168', 'AT1G78240.1', 'OSU1,QUA2,TSD2', 'S-adenosyl-L-methionine-dependent methyltransferases superfamily protein']
Chr05	16883835	4.18264e-07	6.37855	I_B_raw.txt	Potri.005G163800	16852958	16853475	+	3_prime	['PF12776', 'PTHR31704,PTHR31704:SF9', '', '', '', '', 'AT5G05800.1']
Chr05	16883835	4.18264e-07	6.37855	I_B_raw.txt	Potri.005G163900	16897355	16902949	+	5_prime	['PF03141', 'PTHR10108,PTHR10108:SF899', '', '2.1.1.157', '', 'GO:0008168', 'AT1G78240.1', 'OSU1,QUA2,TSD2', 'S-adenosyl-L-methionine-dependent methyltransferases superfamily protein']
Chr05	16883909	9.99121e-09	8.00038	I_B_raw.txt	Potri.005G163800	16852958	16853475	+	3_prime	['PF12776', 'PTHR31704,PTHR31704:SF9', '', '', '', '', 'AT5G05800.1']
Chr05	16883909	9.99121e-09	8.00038	I_B_raw.txt	Potri.005G163900	16897355	16902949	+	5_prime	['PF03141', 'PTHR10108,PTHR10108:SF899', '', '2.1.1.157', '', 'GO:0008168', 'AT1G78240.1', 'OSU1,QUA2,TSD2', 'S-adenosyl-L-methionine-dependent methyltransferases superfamily protein']
Chr05	16884302	2.11043e-07	6.67563	I_B_raw.txt	Potri.005G163800	16852958	16853475	+	3_prime	['PF12776', 'PTHR31704,PTHR31704:SF9', '', '', '', '', 'AT5G05800.1']
Chr05	16884302	2.11043e-07	6.67563	I_B_raw.txt	Potri.005G163900	16897355	16902949	+	5_prime	['PF03141', 'PTHR10108,PTHR10108:SF899', '', '2.1.1.157', '', 'GO:0008168', 'AT1G78240.1', 'OSU1,QUA2,TSD2', 'S-adenosyl-L-methionine-dependent methyltransferases superfamily protein']
Chr05	16884384	4.18264e-07	6.37855	I_B_raw.txt	Potri.005G163800	16852958	16853475	+	3_prime	['PF12776', 'PTHR31704,PTHR31704:SF9', '', '', '', '', 'AT5G05800.1']
Chr05	16884384	4.18264e-07	6.37855	I_B_raw.txt	Potri.005G163900	16897355	16902949	+	5_prime	['PF03141', 'PTHR10108,PTHR10108:SF899', '', '2.1.1.157', '', 'GO:0008168', 'AT1G78240.1', 'OSU1,QUA2,TSD2', 'S-adenosyl-L-methionine-dependent methyltransferases superfamily protein']
Chr05	16884516	4.35612e-07	6.3609	I_B_raw.txt	Potri.005G163800	16852958	16853475	+	3_prime	['PF12776', 'PTHR31704,PTHR31704:SF9', '', '', '', '', 'AT5G05800.1']
Chr05	16884516	4.35612e-07	6.3609	I_B_raw.txt	Potri.005G163900	16897355	16902949	+	5_prime	['PF03141', 'PTHR10108,PTHR10108:SF899', '', '2.1.1.157', '', 'GO:0008168', 'AT1G78240.1', 'OSU1,QUA2,TSD2', 'S-adenosyl-L-methionine-dependent methyltransferases superfamily protein']
Chr13	15220067	1.49111e-07	6.82649	I_B_raw.txt	Potri.013G147500	15215659	15217399	-	5_prime	['', 'PTHR36386', '', '', '', '', 'AT4G28230.1']
Chr13	15220067	1.49111e-07	6.82649	I_B_raw.txt	Potri.013G147600	15220756	15232065	+	5_prime	['PF00637,PF05131', 'PTHR23323,PTHR23323:SF26', '', '', '', 'GO:0016192,GO:0006886', 'AT1G12470.1', '', 'zinc ion binding']
Chr13	15222669	5.59369e-08	7.2523	I_B_raw.txt	Potri.013G147600	15220756	15232065	+	in_gene	['PF00637,PF05131', 'PTHR23323,PTHR23323:SF26', '', '', '', 'GO:0016192,GO:0006886', 'AT1G12470.1', '', 'zinc ion binding']
Chr13	15222671	5.59369e-08	7.2523	I_B_raw.txt	Potri.013G147600	15220756	15232065	+	in_gene	['PF00637,PF05131', 'PTHR23323,PTHR23323:SF26', '', '', '', 'GO:0016192,GO:0006886', 'AT1G12470.1', '', 'zinc ion binding']
Chr13	15224389	2.55435e-08	7.59272	I_B_raw.txt	Potri.013G147600	15220756	15232065	+	in_gene	['PF00637,PF05131', 'PTHR23323,PTHR23323:SF26', '', '', '', 'GO:0016192,GO:0006886', 'AT1G12470.1', '', 'zinc ion binding']
Chr13	15230120	3.17943e-08	7.49765	I_B_raw.txt	Potri.013G147600	15220756	15232065	+	in_gene	['PF00637,PF05131', 'PTHR23323,PTHR23323:SF26', '', '', '', 'GO:0016192,GO:0006886', 'AT1G12470.1', '', 'zinc ion binding']
Chr13	15230314	3.62641e-08	7.44052	I_B_raw.txt	Potri.013G147600	15220756	15232065	+	in_gene	['PF00637,PF05131', 'PTHR23323,PTHR23323:SF26', '', '', '', 'GO:0016192,GO:0006886', 'AT1G12470.1', '', 'zinc ion binding']
Chr12	4072575	6.85349e-07	6.16409	I_B_raw.txt	Potri.012G044700	4069382	4082315	-	in_gene	['PF07714', 'PTHR24356,PTHR24356:SF144', '', '2.7.11.1', '', 'GO:0006468,GO:0004672', 'AT3G17850.1', '', 'Protein kinase superfamily protein']
Chr18	1921838	1.07857e-07	6.96715	I_B_raw.txt	Potri.018G023800	1903396	1910237	-	5_prime	['PF08513,PF00400', 'PTHR22847,PTHR22847:SF446', 'KOG0293', '', '', 'GO:0005515', 'AT1G15750.2', 'TPL,WSIP1', 'Transducin family protein / WD-40 repeat family protein']
Chr18	1921838	1.07857e-07	6.96715	I_B_raw.txt	Potri.018G023900	1923625	1930970	+	5_prime	['PF00400', 'PTHR22847,PTHR22847:SF480', 'KOG0266', '', '', 'GO:0005515', 'AT1G80490.1', 'TPR1', 'TOPLESS-related 1']
Chr18	12664530	6.03519e-08	7.21931	J_B_raw.txt	Potri.018G098300	12658997	12661897	+	3_prime	['PF00999', 'PTHR32468,PTHR32468:SF17', '', '', '', 'GO:0055085,GO:0016021,GO:0015299,GO:0006812', 'AT5G22900.1', 'ATCHX3,CHX3', 'cation/H+ exchanger 3']
Chr18	12664530	6.03519e-08	7.21931	J_B_raw.txt	Potri.018G098400	12669848	12676925	-	3_prime	['PF12796', 'PTHR24128,PTHR24128:SF22', 'KOG4412', '', 'K19044', '', 'AT5G57740.1', 'XBAT32', 'XB3 ortholog 2 in Arabidopsis thaliana']
Chr14	521785	8.04457e-07	6.0945	J_B_raw.txt	Potri.014G004600	521585	530740	+	in_gene	['PF01432', 'PTHR11804,PTHR11804:SF49', '', '3.4.24.70', 'K01414', 'GO:0006508,GO:0004222', 'AT5G65620.1', '', 'Zincin-like metalloproteases family protein']
Chr02	21982548	8.75792e-07	6.0576	J_B_raw.txt	Potri.002G229300	21978969	21979382	-	5_prime	['', 'PTHR33148,PTHR33148:SF5', '', '', '', '', 'AT3G21680.1']
Chr02	21982548	8.75792e-07	6.0576	J_B_raw.txt	Potri.002G229400	21992094	21992390	-	3_prime	['', 'PTHR13286,PTHR13286:SF8', '', '', '', '', 'AT1G19330.2']
Chr02	22126281	1.07801e-07	6.96738	J_B_raw.txt	Potri.002G230100	22107738	22108106	+	3_prime	['', 'PTHR34361', '', '', '', '', 'AT3G49490.1']
Chr02	22126281	1.07801e-07	6.96738	J_B_raw.txt	Potri.002G230200	22128935	22134410	-	3_prime	['PF00046,PF01852', 'PTHR24326,PTHR24326:SF216', 'KOG0483', '', 'K09338', 'GO:0003677,GO:0008289', 'AT1G05230.1', 'HDG2', 'homeodomain GLABROUS 2']
Chr19	9683415	6.48302e-07	6.18822	J_B_raw.txt	Potri.019G064100	9675545	9680877	-	5_prime	['', 'PTHR31789,PTHR31789:SF5', '', '', '', '', 'AT3G54190.1', '', 'Transducin/WD40 repeat-like superfamily protein']
Chr19	9683415	6.48302e-07	6.18822	J_B_raw.txt	Potri.019G064200	9698777	9701969	+	5_prime	['PF00067', 'PTHR24282,PTHR24282:SF36', 'KOG0157', '', '', 'GO:0055114,GO:0020037,GO:0016705,GO:0005506', 'AT5G24910.1', 'CYP714A1', 'cytochrome P450, family 714, subfamily A, polypeptide 1']
Chr17	2909485	4.6283e-07	6.33458	J_B_raw.txt	Potri.017G034200	2905254	2907466	+	3_prime	['PF13855,PF00931', 'PTHR23155,PTHR23155:SF497', '', '', 'K13459', 'GO:0005515,GO:0043531', 'AT4G27220.1', '', 'NB-ARC domain-containing disease resistance protein']
Chr17	2909485	4.6283e-07	6.33458	J_B_raw.txt	Potri.017G034300	2909929	2910456	+	5_prime
Chr04	5846664	3.37722e-07	6.47144	PB_raw.txt	Potri.004G070100	5832840	5834911	-	5_prime	['', 'PTHR11926,PTHR11926:SF343', '', '', '', 'GO:0016758,GO:0008152', 'AT3G16520.3', 'UGT88A1', 'UDP-glucosyl transferase 88A1']
Chr04	5846664	3.37722e-07	6.47144	PB_raw.txt	Potri.004G070200	5850034	5852367	-	3_prime	['PF13414,PF04969', 'PTHR22904,PTHR22904:SF344', '', '', '', '', 'AT4G11260.1', 'ATSGT1B,EDM1,ETA3,RPR1,SGT1B', 'phosphatase-related']
Chr04	6161383	7.96764e-07	6.09867	PB_raw.txt	Potri.004G073900	6157646	6160086	-	5_prime	['PF12708', 'PTHR31339,PTHR31339:SF7', '', '', '', '', 'AT3G48950.1', '', 'Pectin lyase-like superfamily protein']
Chr04	6161383	7.96764e-07	6.09867	PB_raw.txt	Potri.004G074000	6171253	6173458	+	5_prime	['PF04116', 'PTHR31899,PTHR31899:SF1', '', '1.14.13.129', 'K15746', 'GO:0055114,GO:0016491,GO:0006633,GO:0005506', 'AT4G25700.1', 'B1,BCH1,BETA-OHASE 1,chy1', 'beta-hydroxylase 1']
Chr04	19437979	1.53992e-07	6.8125	PB_raw.txt	Potri.004G176000	19425781	19432743	+	3_prime	['PF00179', 'PTHR24067,PTHR24067:SF97', '', '6.3.2.19', '', '', 'AT2G16920.1', 'PFU2,UBC23', 'ubiquitin-conjugating enzyme 23']
Chr04	19437979	1.53992e-07	6.8125	PB_raw.txt	Potri.004G176100	19439390	19443088	+	5_prime	['PF05278', 'PTHR21704,PTHR21704:SF19', '', '', '', '', 'AT4G38560.1', '', 'Arabidopsis phospholipase-like protein (PEARLI 4) family']
Chr08	6237023	8.78314e-07	6.05635	PB_raw.txt	Potri.008G099300	6233220	6235618	-	5_prime	['PF00438,PF02772,PF02773', 'PTHR11964,PTHR11964:SF16', '', '2.5.1.6', 'K00789', 'GO:0006556,GO:0004478,GO:0005524', 'AT3G17390.1', 'MAT4,MTO3,SAMS3', 'S-adenosylmethionine synthetase family protein']
Chr08	6237023	8.78314e-07	6.05635	PB_raw.txt	Potri.008G099400	6240527	6242563	+	5_prime	['PF04110', 'PTHR10969,PTHR10969:SF36', 'KOG1654', '', 'K08341', 'GO:0005737,GO:0000045', 'AT3G15580.1', 'APG8H,ATG8I', 'Ubiquitin-like superfamily protein']
Chr08	6685486	3.37708e-08	7.47146	PB_raw.txt	Potri.008G105300	6678182	6684739	-	5_prime	['PF00549,PF00285', 'PTHR23118,PTHR23118:SF6', '', '2.3.3.8', 'K01648', 'GO:0008152,GO:0003824,GO:0046912', 'AT3G06650.1', 'ACLB-1', 'ATP-citrate lyase B-1']
Chr08	6685486	3.37708e-08	7.47146	PB_raw.txt	Potri.008G105400	6690901	6696389	-	3_prime	['PF12617']
Chr08	7468002	9.53208e-07	6.02081	PB_raw.txt	Potri.008G116500	7464575	7466763	-	5_prime	['PF01370', 'PTHR10366,PTHR10366:SF403', '', '1.17.1.3', 'K13081', 'GO:0050662,GO:0003824', 'AT1G75290.1', '', 'NAD(P)-binding Rossmann-fold superfamily protein']
Chr08	7468002	9.53208e-07	6.02081	PB_raw.txt	Potri.008G116600	7474560	7480529	+	5_prime	['PF02365', 'PTHR31079,PTHR31079:SF9', '', '', '', 'GO:0006355,GO:0003677', 'AT1G25580.1', 'ANAC008,SOG1', 'NAC (No Apical Meristem) domain transcriptional regulator superfamily protein']
Chr18	9931915	1.12944e-07	6.94714	PB_raw.txt	Potri.018G074800	9919571	9921070	-	5_prime	['PF12796', 'PTHR24177,PTHR24177:SF11', 'KOG0512,KOG0508,KOG4412', '', '', '', 'AT1G03670.1', '', 'ankyrin repeat family protein']
Chr18	9931915	1.12944e-07	6.94714	PB_raw.txt	Potri.018G074900	9934741	9935061	+	5_prime
Chr14	167449	8.8366e-07	6.05371	PB_raw.txt	Potri.014G001500	166347	172026	+	in_gene	['PF00432', 'PTHR11764,PTHR11764:SF16', '', '5.4.99.39', 'K15813', 'GO:0003824', 'AT1G78955.1', 'CAMS1', 'camelliol C synthase 1']
Chr14	167450	1.34369e-07	6.8717	PB_raw.txt	Potri.014G001500	166347	172026	+	in_gene	['PF00432', 'PTHR11764,PTHR11764:SF16', '', '5.4.99.39', 'K15813', 'GO:0003824', 'AT1G78955.1', 'CAMS1', 'camelliol C synthase 1']
Chr14	5780163	4.54237e-07	6.34272	PB_raw.txt	Potri.014G071300	5779619	5780346	+	in_gene
Chr14	5780164	6.00132e-07	6.22175	PB_raw.txt	Potri.014G071300	5779619	5780346	+	in_gene
Chr14	5780170	3.02962e-07	6.51861	PB_raw.txt	Potri.014G071300	5779619	5780346	+	in_gene
Chr14	5793930	6.56123e-07	6.18301	PB_raw.txt	Potri.014G071700	5793578	5795660	-	in_gene	['PF02469', 'PTHR32382,PTHR32382:SF5', '', '', '', '', 'AT3G60900.1', 'FLA10', 'FASCICLIN-like arabinogalactan-protein 10']
Chr14	10815326	3.75097e-07	6.42586	PB_raw.txt	Potri.014G142000	10813366	10822261	-	in_gene	['PF01501', 'PTHR32116,PTHR32116:SF30', '', '2.4.1.43', 'K13648', 'GO:0016757,GO:0047262', 'AT3G58790.1', 'GAUT15', 'galacturonosyltransferase 15']
Chr14	12667937	3.94672e-07	6.40376	PB_raw.txt	Potri.014G160800	12656675	12661321	+	3_prime	['PF07889', 'PTHR31903,PTHR31903:SF2', '', '', '', '', 'AT1G04960.1', '', 'Protein of unknown function (DUF1664)']
Chr14	12667937	3.94672e-07	6.40376	PB_raw.txt	Potri.014G160900	12674075	12675370	+	5_prime	['PF01176', 'PTHR21668,PTHR21668:SF5', 'KOG3403', '', 'K03236', 'GO:0006413,GO:0003743,GO:0003723', 'AT2G04520.1', '', 'Nucleic acid-binding, OB-fold-like protein']
Chr12	5328661	5.26067e-07	6.27896	PB_raw.txt	Potri.012G053100	5322907	5323476	-	5_prime
Chr12	5328661	5.26067e-07	6.27896	PB_raw.txt	Potri.012G053200	5356658	5364159	-	3_prime	['PF13676,PF00931', 'PTHR11017,PTHR11017:SF151', 'KOG4658', '', '', 'GO:0007165,GO:0005515,GO:0043531', 'AT1G27170.2', '', 'transmembrane receptors;ATP binding']
Chr12	5355073	3.6139e-07	6.44202	PB_raw.txt	Potri.012G053100	5322907	5323476	-	5_prime
Chr12	5355073	3.6139e-07	6.44202	PB_raw.txt	Potri.012G053200	5356658	5364159	-	3_prime	['PF13676,PF00931', 'PTHR11017,PTHR11017:SF151', 'KOG4658', '', '', 'GO:0007165,GO:0005515,GO:0043531', 'AT1G27170.2', '', 'transmembrane receptors;ATP binding']
Chr12	11193002	2.1114e-07	6.67543	PB_raw.txt	Potri.012G084400	11172318	11179602	-	5_prime	['PF02727,PF02728,PF01179', 'PTHR10638,PTHR10638:SF34', '', '1.4.3.21', 'K00276', 'GO:0055114,GO:0048038,GO:0009308,GO:0008131,GO:0005507', 'AT2G42490.1', '', 'Copper amine oxidase family protein']
Chr12	11193002	2.1114e-07	6.67543	PB_raw.txt	Potri.012G084500	11196822	11197296	+	5_prime	['', 'PTHR23155,PTHR23155:SF443', '', '', '', '', 'AT1G50180.1', '', 'NB-ARC domain-containing disease resistance protein']
Chr12	11193059	4.2471e-07	6.37191	PB_raw.txt	Potri.012G084400	11172318	11179602	-	5_prime	['PF02727,PF02728,PF01179', 'PTHR10638,PTHR10638:SF34', '', '1.4.3.21', 'K00276', 'GO:0055114,GO:0048038,GO:0009308,GO:0008131,GO:0005507', 'AT2G42490.1', '', 'Copper amine oxidase family protein']
Chr12	11193059	4.2471e-07	6.37191	PB_raw.txt	Potri.012G084500	11196822	11197296	+	5_prime	['', 'PTHR23155,PTHR23155:SF443', '', '', '', '', 'AT1G50180.1', '', 'NB-ARC domain-containing disease resistance protein']
Chr12	11197933	1.87745e-07	6.72643	PB_raw.txt	Potri.012G084600	11197404	11202111	-	in_gene	['PF00271,PF00270', 'PTHR24031,PTHR24031:SF269', '', '3.6.4.13', '', 'GO:0005524,GO:0003676', 'AT1G55150.1', '', 'DEA(D/H)-box RNA helicase family protein']
Chr12	11200321	4.29496e-07	6.36704	PB_raw.txt	Potri.012G084600	11197404	11202111	-	in_gene	['PF00271,PF00270', 'PTHR24031,PTHR24031:SF269', '', '3.6.4.13', '', 'GO:0005524,GO:0003676', 'AT1G55150.1', '', 'DEA(D/H)-box RNA helicase family protein']
Chr12	11212934	1.2212e-07	6.91321	PB_raw.txt	Potri.012G084700	11211510	11213526	-	in_gene	['PF00582', 'PTHR31964,PTHR31964:SF53', '', '6.3.2.19', '', 'GO:0006950', 'AT5G47740.1', '', 'Adenine nucleotide alpha hydrolases-like superfamily protein']
Chr05	12616863	8.85895e-07	6.05262	PB_raw.txt	Potri.005G145500	12579657	12581109	+	3_prime	['PF03195', 'PTHR31304,PTHR31304:SF1', '', '', '', '', 'AT3G49940.1', 'LBD38', 'LOB domain-containing protein 38']
Chr05	12616863	8.85895e-07	6.05262	PB_raw.txt	Potri.005G145600	12620257	12621699	+	5_prime	['PF03514', 'PTHR31636,PTHR31636:SF51', '', '', '', '', 'AT3G49950.1', '', 'GRAS family transcription factor']
Chr05	15563469	8.97318e-07	6.04705	PB_raw.txt	Potri.005G156500	15528637	15533296	+	3_prime	['PF00855']
Chr05	15563469	8.97318e-07	6.04705	PB_raw.txt	Potri.005G156600	15609198	15612637	+	5_prime	['PF00484', 'PTHR11002,PTHR11002:SF19', 'KOG1578', '4.2.1.1', 'K01673', 'GO:0008270,GO:0004089', 'AT4G33580.1', 'ATBCA5,BCA5', 'beta carbonic anhydrase 5']
Chr09	5644380	2.83614e-07	6.54727	PB_raw.txt	Potri.009G051800	5631046	5637300	-	5_prime	['PF11891', 'PTHR31620,PTHR31620:SF9', '', '', '', '', 'AT5G12470.1', '', 'Protein of unknown function (DUF3411)']
Chr09	5644380	2.83614e-07	6.54727	PB_raw.txt	Potri.009G051900	5654776	5656688	-	3_prime	['PF01764', 'PTHR31403,PTHR31403:SF6', 'KOG4569', '3.1.1.32,3.1.1.26,3.1.1.3', '', 'GO:0006629', 'AT1G51440.1', '', 'alpha/beta-Hydrolases superfamily protein']
Chr09	9858425	9.48547e-07	6.02294	PB_raw.txt	Potri.009G116700	9852666	9854282	+	3_prime	['PF08541,PF08392', 'PTHR31561,PTHR31561:SF15', '', '2.3.1.199', 'K15397', 'GO:0016747,GO:0008610,GO:0016020,GO:0006633', 'AT1G19440.1', 'KCS4', '3-ketoacyl-CoA synthase 4']
Chr09	9858425	9.48547e-07	6.02294	PB_raw.txt	Potri.009G116800	9862392	9864387	+	5_prime	['PF00561', 'PTHR10992,PTHR10992:SF838', 'KOG1454', '3.1.1.3', '', '', 'AT2G18360.1', '', 'alpha/beta-Hydrolases superfamily protein']
Chr19	8315291	8.26938e-07	6.08253	PB_raw.txt	Potri.019G054100	8305235	8308243	+	3_prime	['PF07727']
Chr19	8315291	8.26938e-07	6.08253	PB_raw.txt	Potri.019G054200	8338890	8344606	+	5_prime	['PF00481', 'PTHR13832,PTHR13832:SF286', 'KOG0698', '3.1.3.16', '', 'GO:0003824,GO:0006470,GO:0004722', 'AT3G02750.2', '', 'Protein phosphatase 2C family protein']
Chr15	2943781	4.29813e-07	6.36672	PB_raw.txt	Potri.015G034200	2932685	2938663	-	5_prime	['PF02705', 'PTHR30540,PTHR30540:SF34', '', '', 'K03549', 'GO:0071805,GO:0016020,GO:0015079', 'AT2G40540.2', 'ATKT2,ATKUP2,KT2,KUP2,SHY3,TRK2', 'potassium transporter 2']
Chr15	2943781	4.29813e-07	6.36672	PB_raw.txt	Potri.015G034300	2944822	2946063	+	5_prime
Chr15	11707880	8.61178e-07	6.06491	PB_raw.txt	Potri.015G096900	11705376	11707050	-	5_prime	['PF04669', 'PTHR31444,PTHR31444:SF7', '', '2.1.1.112', '', '', 'AT4G24910.1', '', 'Protein of unknown function (DUF579)']
Chr15	11707880	8.61178e-07	6.06491	PB_raw.txt	Potri.015G097000	11711751	11713728	+	5_prime	['', 'PTHR14237', '', '2.8.1.9', '', '', 'AT4G37100.1', '', 'Pyridoxal phosphate (PLP)-dependent transferases superfamily protein']
Chr15	12157730	8.46524e-07	6.07236	PB_raw.txt	Potri.015G103400	12152285	12155768	-	5_prime	['PF00627,PF00179', 'PTHR24067,PTHR24067:SF29', 'KOG0418', '6.3.2.19', 'K04649', '', 'AT5G50870.1', 'UBC27', 'ubiquitin-conjugating enzyme 27']
Chr15	12157730	8.46524e-07	6.07236	PB_raw.txt	Potri.015G103500	12161227	12166813	+	5_prime	['PF13915,PF13889', 'PTHR13199', 'KOG2306', '', '', '', 'AT5G41110.1']
Chr13	7347141	3.66808e-07	6.43556	PB_raw.txt	Potri.013G082200	7330999	7337696	-	5_prime	['PF13632,PF14570', 'PTHR13301,PTHR13301:SF72', 'KOG0320', '2.4.2.24', '', '', 'AT3G03050.1', 'ATCSLD3,CSLD3,KJK', 'cellulose synthase-like D3']
Chr13	7347141	3.66808e-07	6.43556	PB_raw.txt	Potri.013G082300	7347794	7348242	+	5_prime
Chr13	8083177	3.54443e-07	6.45045	PB_raw.txt	Potri.013G085800	8078436	8080052	-	5_prime	['PF06775', 'PTHR21212,PTHR21212:SF0', '', '', '', '', 'AT5G16460.1', '', 'Putative adipose-regulatory protein (Seipin)']
Chr13	8083177	3.54443e-07	6.45045	PB_raw.txt	Potri.013G085900	8085535	8086101	-	3_prime	['PF06775', 'PTHR21212,PTHR21212:SF0', '', '', '', '', 'AT5G16460.1', '', 'Putative adipose-regulatory protein (Seipin)']
Chr10	11322901	8.69129e-07	6.06092	PB_raw.txt	Potri.010G089500	11305668	11310387	-	5_prime	['PF01477,PF00305', 'PTHR11771,PTHR11771:SF53', '', '1.13.11.58', 'K15718', 'GO:0005515,GO:0055114,GO:0046872,GO:0016702', 'AT3G22400.1', 'LOX5', 'PLAT/LH2 domain-containing lipoxygenase family protein']
Chr10	11322901	8.69129e-07	6.06092	PB_raw.txt	Potri.010G089600	11323398	11328800	+	5_prime	['PF09335', 'PTHR10281,PTHR10281:SF44', 'KOG1109', '', '', '', 'AT4G14950.1', '', 'SNARE associated Golgi protein family']
Chr10	19955998	1.50884e-07	6.82136	PB_raw.txt	Potri.010G210900	19947823	19953912	-	5_prime	['PF00782', 'PTHR10159,PTHR10159:SF339', 'KOG1718', '3.1.3.48', '', 'GO:0008138,GO:0006470', 'AT3G55270.1', 'ATMKP1,MKP1', 'mitogen-activated protein kinase phosphatase 1']
Chr10	19955998	1.50884e-07	6.82136	PB_raw.txt	Potri.010G211000	19959478	19966717	-	3_prime	['PF14845,PF00728', 'PTHR22600,PTHR22600:SF16', '', '3.2.1.52', 'K12373', 'GO:0005975,GO:0004553', 'AT3G55260.1', 'ATHEX2,HEXO1', 'beta-hexosaminidase 1']
Chr16	7074147	9.92646e-07	6.00321	PB_raw.txt	Potri.016G088500	7068548	7071302	+	3_prime	['', 'PTHR10593,PTHR10593:SF42', '', '', '', '', 'AT5G03150.1', 'JKD', 'C2H2-like zinc finger protein']
Chr16	7074147	9.92646e-07	6.00321	PB_raw.txt	Potri.016G088600	7086634	7090934	+	5_prime	['PF13414,PF07719,PF00226', 'PTHR24078,PTHR24078:SF268', 'KOG0550', '', 'K09523', '', 'AT5G03160.1', 'ATP58IPK,P58IPK', 'homolog of mamallian P58IPK']
Chr16	7082531	6.5046e-07	6.18678	PB_raw.txt	Potri.016G088500	7068548	7071302	+	3_prime	['', 'PTHR10593,PTHR10593:SF42', '', '', '', '', 'AT5G03150.1', 'JKD', 'C2H2-like zinc finger protein']
Chr16	7082531	6.5046e-07	6.18678	PB_raw.txt	Potri.016G088600	7086634	7090934	+	5_prime	['PF13414,PF07719,PF00226', 'PTHR24078,PTHR24078:SF268', 'KOG0550', '', 'K09523', '', 'AT5G03160.1', 'ATP58IPK,P58IPK', 'homolog of mamallian P58IPK']
Chr16	7083180	6.89492e-07	6.16147	PB_raw.txt	Potri.016G088500	7068548	7071302	+	3_prime	['', 'PTHR10593,PTHR10593:SF42', '', '', '', '', 'AT5G03150.1', 'JKD', 'C2H2-like zinc finger protein']
Chr16	7083180	6.89492e-07	6.16147	PB_raw.txt	Potri.016G088600	7086634	7090934	+	5_prime	['PF13414,PF07719,PF00226', 'PTHR24078,PTHR24078:SF268', 'KOG0550', '', 'K09523', '', 'AT5G03160.1', 'ATP58IPK,P58IPK', 'homolog of mamallian P58IPK']
Chr07	10700898	3.09256e-07	6.50968	PB_raw.txt	Potri.007G082600	10696835	10697599	-	5_prime
Chr07	10700898	3.09256e-07	6.50968	PB_raw.txt	Potri.007G082700	10705964	10706224	-	3_prime	['', 'PTHR23241,PTHR23241:SF49']
Chr01	1313811	2.23816e-07	6.65011	PB_raw.txt	Potri.001G018200	1300207	1306545	-	5_prime	['PF07944', 'PTHR31151,PTHR31151:SF0', '', '', 'K09955', '', 'AT5G12950.1', '', 'Putative glycosyl hydrolase of unknown function (DUF1680)']
Chr01	1313811	2.23816e-07	6.65011	PB_raw.txt	Potri.001G018300	1322131	1323645	-	3_prime	['PF07714,PF00069', 'PTHR24351,PTHR24351:SF107', 'KOG0610', '2.7.11.1', '', 'GO:0006468,GO:0004672,GO:0005524', 'AT3G20830.1', '', 'AGC (cAMP-dependent, cGMP-dependent and protein kinase C) kinase family protein']
Chr01	30732032	5.0391e-07	6.29765	PB_raw.txt	Potri.001G304100	30724827	30730909	-	5_prime	['PF12906', 'PTHR13145', '', '6.3.2.19', 'K10661', 'GO:0008270', 'AT4G34100.2', '', 'RING/U-box superfamily protein']
Chr01	30732032	5.0391e-07	6.29765	PB_raw.txt	Potri.001G304200	30745876	30750376	+	5_prime	['PF05911', 'PTHR31580,PTHR31580:SF8', '', '', '', '', 'AT3G19370.3', '', 'Plant protein of unknown function (DUF869)']
Chr17	5270161	9.10401e-07	6.04077	PB_raw.txt	Potri.017G057800	5245839	5251789	-	5_prime	['PF00862,PF05116,PF00534', 'PTHR12526,PTHR12526:SF351', 'KOG0853', '2.4.1.14', 'K00696', 'GO:0016157,GO:0005985', 'AT1G04920.1', 'ATSPS3F,SPS3F', 'sucrose phosphate synthase 3F']
Chr17	5270161	9.10401e-07	6.04077	PB_raw.txt	Potri.017G057900	5271382	5285055	-	3_prime	['PF02140,PF01301', 'PTHR23421,PTHR23421:SF69', '', '3.2.1.23', '', 'GO:0030246,GO:0005975,GO:0004553', 'AT2G32810.1', 'BGAL9', 'beta galactosidase 9']
scaffold_27	61376	7.87837e-08	7.10356	PB_raw.txt	Potri.T017000	29463	30078	+	3_prime	['', 'PTHR33228,PTHR33228:SF3', '', '', '', '', 'AT4G31730.1', 'GDU1', 'glutamine dumper 1']
scaffold_27	61376	7.87837e-08	7.10356	PB_raw.txt	Potri.T017100	62507	62809	+	5_prime	['', 'PTHR33228', '', '', '', '', 'AT4G25760.1', 'ATGDU2,GDU2', 'glutamine dumper 2']
Chr11	14067002	3.02754e-07	6.51891	S_G_raw.txt	Potri.011G115500	14045866	14048806	-	5_prime	['PF13812,PF01535,PF13041', 'PTHR24015,PTHR24015:SF399', '', '', '', '', 'AT3G15200.1', '', 'Tetratricopeptide repeat (TPR)-like superfamily protein']
Chr11	14067002	3.02754e-07	6.51891	S_G_raw.txt	Potri.011G115600	14068532	14070432	+	5_prime	['PF00847', 'PTHR31677,PTHR31677:SF7', '', '', '', 'GO:0006355,GO:0003700', 'AT3G15210.1', 'ATERF-4,ATERF4,ERF4,RAP2.5', 'ethylene responsive element binding factor 4']
Chr01	12620958	5.89514e-07	6.22951	S_G_raw.txt	Potri.001G153000	12615026	12619106	-	5_prime	['PF09598,PF04774', 'PTHR12299,PTHR12299:SF24', 'KOG2945', '', 'K13199', '', 'AT4G17520.1', '', 'Hyaluronan / mRNA binding family']
Chr01	12620958	5.89514e-07	6.22951	S_G_raw.txt	Potri.001G153100	12630051	12631690	-	3_prime	['PF01764', 'PTHR31403,PTHR31403:SF2', 'KOG4569', '3.1.1.32', '', 'GO:0006629', 'AT4G16820.1', 'PLA-I{beta]2', 'alpha/beta-Hydrolases superfamily protein']
Chr01	35949855	6.65044e-07	6.17715	S_G_raw.txt	Potri.001G352100	35944316	35946954	-	5_prime	['PF16913', 'PTHR31376,PTHR31376:SF17', '', '', '', 'GO:0016021,GO:0005215', 'AT4G18210.1', 'ATPUP10,PUP10', 'purine permease 10']
Chr01	35949855	6.65044e-07	6.17715	S_G_raw.txt	Potri.001G352200	35961487	35963272	-	3_prime	['PF16913', 'PTHR31376,PTHR31376:SF17', '', '', '', 'GO:0016021,GO:0005215', 'AT4G18210.1', 'ATPUP10,PUP10', 'purine permease 10']
Chr01	35952253	3.03006e-07	6.51855	S_G_raw.txt	Potri.001G352100	35944316	35946954	-	5_prime	['PF16913', 'PTHR31376,PTHR31376:SF17', '', '', '', 'GO:0016021,GO:0005215', 'AT4G18210.1', 'ATPUP10,PUP10', 'purine permease 10']
Chr01	35952253	3.03006e-07	6.51855	S_G_raw.txt	Potri.001G352200	35961487	35963272	-	3_prime	['PF16913', 'PTHR31376,PTHR31376:SF17', '', '', '', 'GO:0016021,GO:0005215', 'AT4G18210.1', 'ATPUP10,PUP10', 'purine permease 10']
Chr01	43940781	3.29036e-09	8.48276	S_G_raw.txt	Potri.001G414700	43935371	43937090	+	3_prime	['PF00643', 'PTHR31717,PTHR31717:SF7', '', '', '', 'GO:0008270,GO:0005622', 'AT5G54470.1', '', 'B-box type zinc finger family protein']
Chr01	43940781	3.29036e-09	8.48276	S_G_raw.txt	Potri.001G414800	43941046	43944821	-	3_prime	['PF00582', 'PTHR31966,PTHR31966:SF5', '', '', '', 'GO:0006950', 'AT1G11360.1', '', 'Adenine nucleotide alpha hydrolases-like superfamily protein']
Chr01	44213079	2.37282e-07	6.62473	S_G_raw.txt	Potri.001G417100	44197391	44199341	+	3_prime	['PF12624', 'PTHR22774,PTHR22774:SF11', '', '', '', '', 'AT3G20720.2']
Chr01	44213079	2.37282e-07	6.62473	S_G_raw.txt	Potri.001G417200	44221811	44230889	+	5_prime	['PF12624', 'PTHR22774,PTHR22774:SF11', '', '', '', '', 'AT3G20720.2']
Chr10	13542160	9.66414e-08	7.01484	S_G_raw.txt	Potri.010G117800	13531983	13542569	-	in_gene	['PF00270,PF00035,PF00271,PF07717,PF04408', 'PTHR18934,PTHR18934:SF146', '', '3.6.4.13', 'K14442', 'GO:0005524,GO:0003676,GO:0004386', 'AT2G01130.1', '', 'DEA(D/H)-box RNA helicase family protein']
Chr10	19771484	1.36979e-07	6.86335	S_G_raw.txt	Potri.010G207700	19761629	19769106	+	3_prime	['PF01842', 'PTHR31096,PTHR31096:SF4', '', '2.7.7.59', '', 'GO:0016597,GO:0008152', 'AT2G39570.1', '', 'ACT domain-containing protein']
Chr10	19771484	1.36979e-07	6.86335	S_G_raw.txt	Potri.010G207800	19771689	19772396	-	3_prime	['PF00378', 'PTHR11941,PTHR11941:SF84', '', '', '', 'GO:0008152,GO:0003824', 'AT1G65520.1', 'ATECI1,ECHIC,ECI1,PEC11', 'delta(3), delta(2)-enoyl CoA isomerase 1']
Chr06	18941313	4.51809e-07	6.34505	S_G_raw.txt	Potri.006G176600	18911364	18919423	-	5_prime	['PF13857,PF12796', 'PTHR24128,PTHR24128:SF22', 'KOG4412', '', 'K19044', '', 'AT5G57740.1', 'XBAT32', 'XB3 ortholog 2 in Arabidopsis thaliana']
Chr06	18941313	4.51809e-07	6.34505	S_G_raw.txt	Potri.006G176700	18959503	18961382	+	5_prime	['PF13639', 'PTHR14155,PTHR14155:SF80', '', '', '', 'GO:0008270,GO:0005515', 'AT4G30400.1', '', 'RING/U-box superfamily protein']
Chr06	18941740	4.51809e-07	6.34505	S_G_raw.txt	Potri.006G176600	18911364	18919423	-	5_prime	['PF13857,PF12796', 'PTHR24128,PTHR24128:SF22', 'KOG4412', '', 'K19044', '', 'AT5G57740.1', 'XBAT32', 'XB3 ortholog 2 in Arabidopsis thaliana']
Chr06	18941740	4.51809e-07	6.34505	S_G_raw.txt	Potri.006G176700	18959503	18961382	+	5_prime	['PF13639', 'PTHR14155,PTHR14155:SF80', '', '', '', 'GO:0008270,GO:0005515', 'AT4G30400.1', '', 'RING/U-box superfamily protein']
Chr06	18943037	5.67109e-07	6.24633	S_G_raw.txt	Potri.006G176600	18911364	18919423	-	5_prime	['PF13857,PF12796', 'PTHR24128,PTHR24128:SF22', 'KOG4412', '', 'K19044', '', 'AT5G57740.1', 'XBAT32', 'XB3 ortholog 2 in Arabidopsis thaliana']
Chr06	18943037	5.67109e-07	6.24633	S_G_raw.txt	Potri.006G176700	18959503	18961382	+	5_prime	['PF13639', 'PTHR14155,PTHR14155:SF80', '', '', '', 'GO:0008270,GO:0005515', 'AT4G30400.1', '', 'RING/U-box superfamily protein']
Chr06	18943137	5.67109e-07	6.24633	S_G_raw.txt	Potri.006G176600	18911364	18919423	-	5_prime	['PF13857,PF12796', 'PTHR24128,PTHR24128:SF22', 'KOG4412', '', 'K19044', '', 'AT5G57740.1', 'XBAT32', 'XB3 ortholog 2 in Arabidopsis thaliana']
Chr06	18943137	5.67109e-07	6.24633	S_G_raw.txt	Potri.006G176700	18959503	18961382	+	5_prime	['PF13639', 'PTHR14155,PTHR14155:SF80', '', '', '', 'GO:0008270,GO:0005515', 'AT4G30400.1', '', 'RING/U-box superfamily protein']
Chr15	4572197	3.27408e-07	6.48491	S_G_raw.txt	Potri.015G045800	4554466	4560593	-	5_prime	['PF08969,PF01398', 'PTHR12947,PTHR12947:SF10', 'KOG2880', '3.4.25.1', 'K11866', 'GO:0005515', 'AT1G48790.1', 'AMSH1', 'associated molecule with the SH3 domain of STAM 1']
Chr15	4572197	3.27408e-07	6.48491	S_G_raw.txt	Potri.015G045900	4573089	4576403	+	5_prime	['PF13398', 'PTHR33979,PTHR33979:SF3', '', '', '', '', 'AT1G67060.1']
Chr15	4578871	9.70478e-07	6.01301	S_G_raw.txt	Potri.015G046100	4577485	4578450	-	5_prime	['PF01251', 'PTHR11278,PTHR11278:SF1', '', '', 'K02993', 'GO:0006412,GO:0005840,GO:0005622,GO:0003735', 'AT1G48830.1', '', 'Ribosomal protein S7e family protein']
Chr15	4578871	9.70478e-07	6.01301	S_G_raw.txt	Potri.015G046200	4593472	4595356	-	3_prime	['PF00249', 'PTHR10641,PTHR10641:SF581', 'KOG0048', '', 'K09422', '', 'AT1G25340.1', 'AtMYB116,MYB116', 'myb domain protein 116']
Chr05	11864822	8.67068e-07	6.06195	S_G_raw.txt	Potri.005G140800	11860620	11866033	+	in_gene	['PF00571', 'PTHR11911,PTHR11911:SF109', '', '', '', '', 'AT4G36910.1', 'CDCP2,LEJ2', 'Cystathionine beta-synthase (CBS) family protein']
Chr14	182360	2.61449e-07	6.58261	S_G_raw.txt	Potri.014G001700	181651	186362	+	in_gene	['PF00582,PF07714', 'PTHR27003,PTHR27003:SF80', 'KOG1187', '2.7.11.1', '', 'GO:0006950,GO:0006468,GO:0004672', 'AT1G16760.1', '', 'Protein kinase protein with adenine nucleotide alpha hydrolases-like domain']
Chr14	1088358	3.78283e-07	6.42218	S_G_raw.txt	Potri.014G010600	1081363	1085294	-	5_prime	['PF00931', 'PTHR23155,PTHR23155:SF563', 'KOG4658', '', '', 'GO:0043531', 'AT3G14470.1', '', 'NB-ARC domain-containing disease resistance protein']
Chr14	1088358	3.78283e-07	6.42218	S_G_raw.txt	Potri.014G010700	1088873	1099666	-	3_prime	['PF03732,PF00931', 'PTHR23155,PTHR23155:SF563', 'KOG4658', '', '', 'GO:0043531', 'AT3G14470.1', '', 'NB-ARC domain-containing disease resistance protein']
Chr12	1462327	9.71127e-07	6.01272	S_G_raw.txt	Potri.012G014900	1456286	1461754	-	5_prime	['PF12695,PF00930', 'PTHR11731,PTHR11731:SF110', '', '3.4.14.5', 'K01278', 'GO:0006508', 'AT5G24260.1', '', 'prolyl oligopeptidase family protein']
Chr12	1462327	9.71127e-07	6.01272	S_G_raw.txt	Potri.012G015000	1466939	1471579	+	5_prime	['PF02469', 'PTHR32077,PTHR32077:SF10', '', '', '', '', 'AT5G03170.1', 'ATFLA11,FLA11', 'FASCICLIN-like arabinogalactan-protein 11']
Chr04	11255094	7.93718e-07	6.10033	S_G_raw.txt	Potri.004G120100	11220867	11225522	-	5_prime	['PF00450', 'PTHR11802,PTHR11802:SF43', '', '3.4.16.6', 'K16297', 'GO:0006508,GO:0004185', 'AT3G02110.1', 'scpl25', 'serine carboxypeptidase-like 25']
Chr04	11255094	7.93718e-07	6.10033	S_G_raw.txt	Potri.004G120200	11272477	11273381	+	5_prime	['', 'PTHR36747', '', '', '', '', 'AT3G02120.1', '', 'hydroxyproline-rich glycoprotein family protein']
Chr04	15442650	7.53435e-07	6.12295	S_G_raw.txt	Potri.004G134000	15430274	15438266	+	3_prime	['PF01426,PF00145,PF12047', 'PTHR10629,PTHR10629:SF36', '', '2.1.1.37', 'K00558', 'GO:0003682', 'AT5G49160.1', 'DDM2,DMT01,DMT1,MET1,MET2,METI', 'methyltransferase 1']
Chr04	15442650	7.53435e-07	6.12295	S_G_raw.txt	Potri.004G134100	15447332	15454617	-	3_prime	['', 'PTHR21660,PTHR21660:SF6', '', '3.1.2.20', '', '', 'AT1G04290.1', '', 'Thioesterase superfamily protein']
Chr04	21090466	4.74712e-07	6.32357	S_G_raw.txt	Potri.004G198400	21076535	21079677	+	3_prime	['PF06068', 'PTHR11093', '', '3.6.4.12', '', 'GO:0005524,GO:0003678,GO:0043141', 'AT5G22330.1', 'ATTIP49A,RIN1', 'P-loop containing nucleoside triphosphate hydrolases superfamily protein']
Chr04	21090466	4.74712e-07	6.32357	S_G_raw.txt	Potri.004G198500	21096059	21097189	+	5_prime	['', 'PTHR23155,PTHR23155:SF563', '', '', '', '', 'AT3G44480.1', 'cog1,RPP1', 'Disease resistance protein (TIR-NBS-LRR class) family']
Chr08	10503199	2.71457e-07	6.5663	S_G_raw.txt	Potri.008G155500	10499894	10502447	-	5_prime	['PF00227', 'PTHR11599,PTHR11599:SF6', 'KOG0177', '3.4.25.1', 'K02734', 'GO:0051603,GO:0005839,GO:0004298', 'AT3G22630.1', 'PBD1,PRCGB', '20S proteasome beta subunit D1']
Chr08	10503199	2.71457e-07	6.5663	S_G_raw.txt	Potri.008G155600	10506961	10507309	+	5_prime	['PF09253', 'PTHR35632,PTHR35632:SF1']
Chr08	10503240	2.76831e-08	7.55779	S_G_raw.txt	Potri.008G155500	10499894	10502447	-	5_prime	['PF00227', 'PTHR11599,PTHR11599:SF6', 'KOG0177', '3.4.25.1', 'K02734', 'GO:0051603,GO:0005839,GO:0004298', 'AT3G22630.1', 'PBD1,PRCGB', '20S proteasome beta subunit D1']
Chr08	10503240	2.76831e-08	7.55779	S_G_raw.txt	Potri.008G155600	10506961	10507309	+	5_prime	['PF09253', 'PTHR35632,PTHR35632:SF1']
Chr08	10503275	9.49683e-08	7.02242	S_G_raw.txt	Potri.008G155500	10499894	10502447	-	5_prime	['PF00227', 'PTHR11599,PTHR11599:SF6', 'KOG0177', '3.4.25.1', 'K02734', 'GO:0051603,GO:0005839,GO:0004298', 'AT3G22630.1', 'PBD1,PRCGB', '20S proteasome beta subunit D1']
Chr08	10503275	9.49683e-08	7.02242	S_G_raw.txt	Potri.008G155600	10506961	10507309	+	5_prime	['PF09253', 'PTHR35632,PTHR35632:SF1']
Chr08	10506382	6.73835e-08	7.17145	S_G_raw.txt	Potri.008G155500	10499894	10502447	-	5_prime	['PF00227', 'PTHR11599,PTHR11599:SF6', 'KOG0177', '3.4.25.1', 'K02734', 'GO:0051603,GO:0005839,GO:0004298', 'AT3G22630.1', 'PBD1,PRCGB', '20S proteasome beta subunit D1']
Chr08	10506382	6.73835e-08	7.17145	S_G_raw.txt	Potri.008G155600	10506961	10507309	+	5_prime	['PF09253', 'PTHR35632,PTHR35632:SF1']
Chr08	10506912	5.46197e-08	7.26265	S_G_raw.txt	Potri.008G155500	10499894	10502447	-	5_prime	['PF00227', 'PTHR11599,PTHR11599:SF6', 'KOG0177', '3.4.25.1', 'K02734', 'GO:0051603,GO:0005839,GO:0004298', 'AT3G22630.1', 'PBD1,PRCGB', '20S proteasome beta subunit D1']
Chr08	10506912	5.46197e-08	7.26265	S_G_raw.txt	Potri.008G155600	10506961	10507309	+	5_prime	['PF09253', 'PTHR35632,PTHR35632:SF1']
Chr08	10509891	5.51357e-07	6.25857	S_G_raw.txt	Potri.008G155600	10506961	10507309	+	3_prime	['PF09253', 'PTHR35632,PTHR35632:SF1']
Chr08	10509891	5.51357e-07	6.25857	S_G_raw.txt	Potri.008G155700	10513016	10518417	-	3_prime	['PF03372', 'PTHR11200,PTHR11200:SF174', 'KOG0565', '', '', '', 'AT2G32010.1', 'CVL1', 'CVP2 like 1']
Chr08	10510603	1.55946e-08	7.80702	S_G_raw.txt	Potri.008G155600	10506961	10507309	+	3_prime	['PF09253', 'PTHR35632,PTHR35632:SF1']
Chr08	10510603	1.55946e-08	7.80702	S_G_raw.txt	Potri.008G155700	10513016	10518417	-	3_prime	['PF03372', 'PTHR11200,PTHR11200:SF174', 'KOG0565', '', '', '', 'AT2G32010.1', 'CVL1', 'CVP2 like 1']
Chr08	10503240	2.93954e-07	6.53172	S_raw.txt	Potri.008G155500	10499894	10502447	-	5_prime	['PF00227', 'PTHR11599,PTHR11599:SF6', 'KOG0177', '3.4.25.1', 'K02734', 'GO:0051603,GO:0005839,GO:0004298', 'AT3G22630.1', 'PBD1,PRCGB', '20S proteasome beta subunit D1']
Chr08	10503240	2.93954e-07	6.53172	S_raw.txt	Potri.008G155600	10506961	10507309	+	5_prime	['PF09253', 'PTHR35632,PTHR35632:SF1']
Chr08	10503275	8.65366e-07	6.0628	S_raw.txt	Potri.008G155500	10499894	10502447	-	5_prime	['PF00227', 'PTHR11599,PTHR11599:SF6', 'KOG0177', '3.4.25.1', 'K02734', 'GO:0051603,GO:0005839,GO:0004298', 'AT3G22630.1', 'PBD1,PRCGB', '20S proteasome beta subunit D1']
Chr08	10503275	8.65366e-07	6.0628	S_raw.txt	Potri.008G155600	10506961	10507309	+	5_prime	['PF09253', 'PTHR35632,PTHR35632:SF1']
Chr08	10506382	2.5179e-07	6.59896	S_raw.txt	Potri.008G155500	10499894	10502447	-	5_prime	['PF00227', 'PTHR11599,PTHR11599:SF6', 'KOG0177', '3.4.25.1', 'K02734', 'GO:0051603,GO:0005839,GO:0004298', 'AT3G22630.1', 'PBD1,PRCGB', '20S proteasome beta subunit D1']
Chr08	10506382	2.5179e-07	6.59896	S_raw.txt	Potri.008G155600	10506961	10507309	+	5_prime	['PF09253', 'PTHR35632,PTHR35632:SF1']
Chr08	10506912	1.15891e-07	6.93595	S_raw.txt	Potri.008G155500	10499894	10502447	-	5_prime	['PF00227', 'PTHR11599,PTHR11599:SF6', 'KOG0177', '3.4.25.1', 'K02734', 'GO:0051603,GO:0005839,GO:0004298', 'AT3G22630.1', 'PBD1,PRCGB', '20S proteasome beta subunit D1']
Chr08	10506912	1.15891e-07	6.93595	S_raw.txt	Potri.008G155600	10506961	10507309	+	5_prime	['PF09253', 'PTHR35632,PTHR35632:SF1']
Chr08	10509276	6.49465e-07	6.18744	S_raw.txt	Potri.008G155600	10506961	10507309	+	3_prime	['PF09253', 'PTHR35632,PTHR35632:SF1']
Chr08	10509276	6.49465e-07	6.18744	S_raw.txt	Potri.008G155700	10513016	10518417	-	3_prime	['PF03372', 'PTHR11200,PTHR11200:SF174', 'KOG0565', '', '', '', 'AT2G32010.1', 'CVL1', 'CVP2 like 1']
Chr08	10510603	2.74805e-07	6.56098	S_raw.txt	Potri.008G155600	10506961	10507309	+	3_prime	['PF09253', 'PTHR35632,PTHR35632:SF1']
Chr08	10510603	2.74805e-07	6.56098	S_raw.txt	Potri.008G155700	10513016	10518417	-	3_prime	['PF03372', 'PTHR11200,PTHR11200:SF174', 'KOG0565', '', '', '', 'AT2G32010.1', 'CVL1', 'CVP2 like 1']
Chr02	9138547	4.60593e-07	6.33668	S_raw.txt	Potri.002G122200	9134253	9134540	-	5_prime
Chr02	9138547	4.60593e-07	6.33668	S_raw.txt	Potri.002G122300	9142631	9143619	+	5_prime	['PF00646', 'PTHR12874,PTHR12874:SF10', '', '', 'K14495', 'GO:0005515', 'AT4G24210.1', 'SLY1', 'F-box family protein']
Chr13	11922935	4.13357e-07	6.38367	S_raw.txt	Potri.013G105400	11915825	11922407	-	5_prime	['PF06803', 'PTHR22894', 'KOG4604', '', '', '', 'AT1G72175.1', '', 'RING/U-box protein with domain of unknown function (DUF 1232)']
Chr13	11922935	4.13357e-07	6.38367	S_raw.txt	Potri.013G105500	11925660	11930130	+	5_prime	['PF02190', 'PTHR23327,PTHR23327:SF13', '', '', '', 'GO:0006508,GO:0004176', 'AT1G35340.1', '', 'ATP-dependent protease La (LON) domain protein']
Chr13	11923212	8.32003e-07	6.07988	S_raw.txt	Potri.013G105400	11915825	11922407	-	5_prime	['PF06803', 'PTHR22894', 'KOG4604', '', '', '', 'AT1G72175.1', '', 'RING/U-box protein with domain of unknown function (DUF 1232)']
Chr13	11923212	8.32003e-07	6.07988	S_raw.txt	Potri.013G105500	11925660	11930130	+	5_prime	['PF02190', 'PTHR23327,PTHR23327:SF13', '', '', '', 'GO:0006508,GO:0004176', 'AT1G35340.1', '', 'ATP-dependent protease La (LON) domain protein']
Chr13	11923623	4.55422e-07	6.34159	S_raw.txt	Potri.013G105400	11915825	11922407	-	5_prime	['PF06803', 'PTHR22894', 'KOG4604', '', '', '', 'AT1G72175.1', '', 'RING/U-box protein with domain of unknown function (DUF 1232)']
Chr13	11923623	4.55422e-07	6.34159	S_raw.txt	Potri.013G105500	11925660	11930130	+	5_prime	['PF02190', 'PTHR23327,PTHR23327:SF13', '', '', '', 'GO:0006508,GO:0004176', 'AT1G35340.1', '', 'ATP-dependent protease La (LON) domain protein']
Chr13	11923737	5.81856e-07	6.23518	S_raw.txt	Potri.013G105400	11915825	11922407	-	5_prime	['PF06803', 'PTHR22894', 'KOG4604', '', '', '', 'AT1G72175.1', '', 'RING/U-box protein with domain of unknown function (DUF 1232)']
Chr13	11923737	5.81856e-07	6.23518	S_raw.txt	Potri.013G105500	11925660	11930130	+	5_prime	['PF02190', 'PTHR23327,PTHR23327:SF13', '', '', '', 'GO:0006508,GO:0004176', 'AT1G35340.1', '', 'ATP-dependent protease La (LON) domain protein']
Chr15	4572197	4.94639e-07	6.30571	S_raw.txt	Potri.015G045800	4554466	4560593	-	5_prime	['PF08969,PF01398', 'PTHR12947,PTHR12947:SF10', 'KOG2880', '3.4.25.1', 'K11866', 'GO:0005515', 'AT1G48790.1', 'AMSH1', 'associated molecule with the SH3 domain of STAM 1']
Chr15	4572197	4.94639e-07	6.30571	S_raw.txt	Potri.015G045900	4573089	4576403	+	5_prime	['PF13398', 'PTHR33979,PTHR33979:SF3', '', '', '', '', 'AT1G67060.1']
Chr06	18941198	4.13194e-07	6.38385	S_raw.txt	Potri.006G176600	18911364	18919423	-	5_prime	['PF13857,PF12796', 'PTHR24128,PTHR24128:SF22', 'KOG4412', '', 'K19044', '', 'AT5G57740.1', 'XBAT32', 'XB3 ortholog 2 in Arabidopsis thaliana']
Chr06	18941198	4.13194e-07	6.38385	S_raw.txt	Potri.006G176700	18959503	18961382	+	5_prime	['PF13639', 'PTHR14155,PTHR14155:SF80', '', '', '', 'GO:0008270,GO:0005515', 'AT4G30400.1', '', 'RING/U-box superfamily protein']
Chr06	18941313	1.0628e-09	8.97355	S_raw.txt	Potri.006G176600	18911364	18919423	-	5_prime	['PF13857,PF12796', 'PTHR24128,PTHR24128:SF22', 'KOG4412', '', 'K19044', '', 'AT5G57740.1', 'XBAT32', 'XB3 ortholog 2 in Arabidopsis thaliana']
Chr06	18941313	1.0628e-09	8.97355	S_raw.txt	Potri.006G176700	18959503	18961382	+	5_prime	['PF13639', 'PTHR14155,PTHR14155:SF80', '', '', '', 'GO:0008270,GO:0005515', 'AT4G30400.1', '', 'RING/U-box superfamily protein']
Chr06	18941341	4.22567e-08	7.3741	S_raw.txt	Potri.006G176600	18911364	18919423	-	5_prime	['PF13857,PF12796', 'PTHR24128,PTHR24128:SF22', 'KOG4412', '', 'K19044', '', 'AT5G57740.1', 'XBAT32', 'XB3 ortholog 2 in Arabidopsis thaliana']
Chr06	18941341	4.22567e-08	7.3741	S_raw.txt	Potri.006G176700	18959503	18961382	+	5_prime	['PF13639', 'PTHR14155,PTHR14155:SF80', '', '', '', 'GO:0008270,GO:0005515', 'AT4G30400.1', '', 'RING/U-box superfamily protein']
Chr06	18941740	1.0628e-09	8.97355	S_raw.txt	Potri.006G176600	18911364	18919423	-	5_prime	['PF13857,PF12796', 'PTHR24128,PTHR24128:SF22', 'KOG4412', '', 'K19044', '', 'AT5G57740.1', 'XBAT32', 'XB3 ortholog 2 in Arabidopsis thaliana']
Chr06	18941740	1.0628e-09	8.97355	S_raw.txt	Potri.006G176700	18959503	18961382	+	5_prime	['PF13639', 'PTHR14155,PTHR14155:SF80', '', '', '', 'GO:0008270,GO:0005515', 'AT4G30400.1', '', 'RING/U-box superfamily protein']
Chr06	18941816	4.22567e-08	7.3741	S_raw.txt	Potri.006G176600	18911364	18919423	-	5_prime	['PF13857,PF12796', 'PTHR24128,PTHR24128:SF22', 'KOG4412', '', 'K19044', '', 'AT5G57740.1', 'XBAT32', 'XB3 ortholog 2 in Arabidopsis thaliana']
Chr06	18941816	4.22567e-08	7.3741	S_raw.txt	Potri.006G176700	18959503	18961382	+	5_prime	['PF13639', 'PTHR14155,PTHR14155:SF80', '', '', '', 'GO:0008270,GO:0005515', 'AT4G30400.1', '', 'RING/U-box superfamily protein']
Chr06	18942076	4.22567e-08	7.3741	S_raw.txt	Potri.006G176600	18911364	18919423	-	5_prime	['PF13857,PF12796', 'PTHR24128,PTHR24128:SF22', 'KOG4412', '', 'K19044', '', 'AT5G57740.1', 'XBAT32', 'XB3 ortholog 2 in Arabidopsis thaliana']
Chr06	18942076	4.22567e-08	7.3741	S_raw.txt	Potri.006G176700	18959503	18961382	+	5_prime	['PF13639', 'PTHR14155,PTHR14155:SF80', '', '', '', 'GO:0008270,GO:0005515', 'AT4G30400.1', '', 'RING/U-box superfamily protein']
Chr06	18942531	4.99566e-07	6.30141	S_raw.txt	Potri.006G176600	18911364	18919423	-	5_prime	['PF13857,PF12796', 'PTHR24128,PTHR24128:SF22', 'KOG4412', '', 'K19044', '', 'AT5G57740.1', 'XBAT32', 'XB3 ortholog 2 in Arabidopsis thaliana']
Chr06	18942531	4.99566e-07	6.30141	S_raw.txt	Potri.006G176700	18959503	18961382	+	5_prime	['PF13639', 'PTHR14155,PTHR14155:SF80', '', '', '', 'GO:0008270,GO:0005515', 'AT4G30400.1', '', 'RING/U-box superfamily protein']
Chr06	18942931	4.22567e-08	7.3741	S_raw.txt	Potri.006G176600	18911364	18919423	-	5_prime	['PF13857,PF12796', 'PTHR24128,PTHR24128:SF22', 'KOG4412', '', 'K19044', '', 'AT5G57740.1', 'XBAT32', 'XB3 ortholog 2 in Arabidopsis thaliana']
Chr06	18942931	4.22567e-08	7.3741	S_raw.txt	Potri.006G176700	18959503	18961382	+	5_prime	['PF13639', 'PTHR14155,PTHR14155:SF80', '', '', '', 'GO:0008270,GO:0005515', 'AT4G30400.1', '', 'RING/U-box superfamily protein']
Chr06	18943037	1.88532e-09	8.72462	S_raw.txt	Potri.006G176600	18911364	18919423	-	5_prime	['PF13857,PF12796', 'PTHR24128,PTHR24128:SF22', 'KOG4412', '', 'K19044', '', 'AT5G57740.1', 'XBAT32', 'XB3 ortholog 2 in Arabidopsis thaliana']
Chr06	18943037	1.88532e-09	8.72462	S_raw.txt	Potri.006G176700	18959503	18961382	+	5_prime	['PF13639', 'PTHR14155,PTHR14155:SF80', '', '', '', 'GO:0008270,GO:0005515', 'AT4G30400.1', '', 'RING/U-box superfamily protein']
Chr06	18943137	1.88532e-09	8.72462	S_raw.txt	Potri.006G176600	18911364	18919423	-	5_prime	['PF13857,PF12796', 'PTHR24128,PTHR24128:SF22', 'KOG4412', '', 'K19044', '', 'AT5G57740.1', 'XBAT32', 'XB3 ortholog 2 in Arabidopsis thaliana']
Chr06	18943137	1.88532e-09	8.72462	S_raw.txt	Potri.006G176700	18959503	18961382	+	5_prime	['PF13639', 'PTHR14155,PTHR14155:SF80', '', '', '', 'GO:0008270,GO:0005515', 'AT4G30400.1', '', 'RING/U-box superfamily protein']
Chr06	18943623	6.71708e-08	7.17282	S_raw.txt	Potri.006G176600	18911364	18919423	-	5_prime	['PF13857,PF12796', 'PTHR24128,PTHR24128:SF22', 'KOG4412', '', 'K19044', '', 'AT5G57740.1', 'XBAT32', 'XB3 ortholog 2 in Arabidopsis thaliana']
Chr06	18943623	6.71708e-08	7.17282	S_raw.txt	Potri.006G176700	18959503	18961382	+	5_prime	['PF13639', 'PTHR14155,PTHR14155:SF80', '', '', '', 'GO:0008270,GO:0005515', 'AT4G30400.1', '', 'RING/U-box superfamily protein']
Chr06	18943649	9.07688e-07	6.04206	S_raw.txt	Potri.006G176600	18911364	18919423	-	5_prime	['PF13857,PF12796', 'PTHR24128,PTHR24128:SF22', 'KOG4412', '', 'K19044', '', 'AT5G57740.1', 'XBAT32', 'XB3 ortholog 2 in Arabidopsis thaliana']
Chr06	18943649	9.07688e-07	6.04206	S_raw.txt	Potri.006G176700	18959503	18961382	+	5_prime	['PF13639', 'PTHR14155,PTHR14155:SF80', '', '', '', 'GO:0008270,GO:0005515', 'AT4G30400.1', '', 'RING/U-box superfamily protein']
Chr01	43913561	7.90634e-07	6.10202	S_raw.txt	Potri.001G414400	43906681	43908252	-	5_prime	['PF07714', 'PTHR27002,PTHR27002:SF129', 'KOG1187', '2.7.11.1', 'K04730', 'GO:0006468,GO:0004672', 'AT4G03230.1', '', 'S-locus lectin protein kinase family protein']
Chr01	43913561	7.90634e-07	6.10202	S_raw.txt	Potri.001G414500	43919494	43919922	-	3_prime	['PF01453', 'PTHR27002,PTHR27002:SF129', '', '', '', '', 'AT4G27290.1', '', 'S-locus lectin protein kinase family protein']
scaffold_29	415491	6.7112e-07	6.1732	S_raw.txt	Potri.T023400	388482	397516	-	5_prime	['PF11883,PF00954,PF08276,PF01453,PF07714', 'PTHR27002,PTHR27002:SF89', 'KOG1187', '2.7.11.1', '', 'GO:0004674,GO:0048544,GO:0006468,GO:0004672', 'AT4G27290.1', '', 'S-locus lectin protein kinase family protein']
scaffold_29	415491	6.7112e-07	6.1732	S_raw.txt	Potri.T023500	425316	429090	+	5_prime	['PF11883,PF08276,PF00954,PF01453,PF07714', 'PTHR27002,PTHR27002:SF9', 'KOG1187', '2.7.11.1', '', 'GO:0004674,GO:0048544,GO:0006468,GO:0004672', 'AT4G27290.1', '', 'S-locus lectin protein kinase family protein']
Chr11	10559737	4.64198e-07	6.3333	S_raw.txt	Potri.011G088100	10537287	10541502	+	3_prime	['PF00076', 'PTHR24012,PTHR24012:SF433', 'KOG4205', '', 'K14411', 'GO:0003676', 'AT3G07810.2', '', 'RNA-binding (RRM/RBD/RNP motifs) family protein']
Chr11	10559737	4.64198e-07	6.3333	S_raw.txt	Potri.011G088200	10586821	10589692	+	5_prime	['', '', '', '', '', '', 'AT5G55540.1', 'LOP1,TRN1', 'tornado 1']
Chr11	17339714	4.47175e-07	6.34952	S_raw.txt	Potri.011G155000	17333926	17336074	-	5_prime	['PF07714', 'PTHR27002,PTHR27002:SF116', '', '2.7.11.1', '', 'GO:0006468,GO:0004672', 'AT1G65800.1', 'ARK2,RK2', 'receptor kinase 2']
Chr11	17339714	4.47175e-07	6.34952	S_raw.txt	Potri.011G155100	17341185	17347447	+	5_prime	['PF05964,PF02928,PF02375,PF05965,PF02373', 'PTHR10694,PTHR10694:SF41', 'KOG1246', '', '', 'GO:0005634', 'AT4G20400.1', 'JMJ14,PKDM7B', 'JUMONJI 14']
Chr04	7293906	5.03955e-07	6.29761	spirodienone_raw.txt	Potri.004G087200	7290123	7290430	+	3_prime
Chr04	7293906	5.03955e-07	6.29761	spirodienone_raw.txt	Potri.004G087300	7296656	7298638	+	5_prime	['', 'PTHR13833,PTHR13833:SF46', '', '', '', '', 'AT1G23890.2', '', 'NHL domain-containing protein']
Chr04	7502139	2.25366e-07	6.64711	spirodienone_raw.txt	Potri.004G088800	7493225	7498140	-	5_prime	['PF04826', 'PTHR23315,PTHR23315:SF65', '', '6.3.2.19', 'K08332', '', 'AT3G03440.1', '', 'ARM repeat superfamily protein']
Chr04	7502139	2.25366e-07	6.64711	spirodienone_raw.txt	Potri.004G088900	7529439	7530870	-	3_prime	['PF00010', 'PTHR16223,PTHR16223:SF19', '', '', '', 'GO:0046983', 'AT5G37800.1', 'ATRSL1,RSL1', 'RHD SIX-LIKE 1']
Chr18	16503644	2.88602e-07	6.5397	spirodienone_raw.txt	Potri.018G145600	16500434	16504406	-	in_gene	['PF03711,PF00155', 'PTHR11751,PTHR11751:SF435', '', '4.1.1.19', '', 'GO:0003824,GO:0030170,GO:0009058']
Chr13	2865372	2.73354e-08	7.56328	spirodienone_raw.txt	Potri.013G040900	2860120	2864931	+	3_prime	['PF02416', 'PTHR33162,PTHR33162:SF1', '', '', 'K03116', 'GO:0015031,GO:0008565', 'AT5G28750.1', '', 'Bacterial sec-independent translocation protein mttA/Hcf106']
Chr13	2865372	2.73354e-08	7.56328	spirodienone_raw.txt	Potri.013G041000	2870421	2875152	+	5_prime	['PF00010', 'PTHR16223,PTHR16223:SF38', '', '', '', 'GO:0046983', 'AT4G02590.1', 'UNE12', 'basic helix-loop-helix (bHLH) DNA-binding superfamily protein']
Chr01	29323023	4.03398e-07	6.39427	spirodienone_raw.txt	Potri.001G287100	29318592	29321531	-	5_prime	['PF00248', 'PTHR11732,PTHR11732:SF14', 'KOG1576', '1.1.1.316', 'K17744', '', 'AT4G33670.1', '', 'NAD(P)-linked oxidoreductase superfamily protein']
Chr01	29323023	4.03398e-07	6.39427	spirodienone_raw.txt	Potri.001G287200	29325151	29327494	+	5_prime	['PF00010', 'PTHR23042,PTHR23042:SF61', '', '', '', 'GO:0046983', 'AT4G37850.1', '', 'basic helix-loop-helix (bHLH) DNA-binding superfamily protein']
Chr17	4032194	1.86309e-07	6.72977	spirodienone_raw.txt	Potri.017G048200	4027044	4030758	-	5_prime	['PF03000', 'PTHR32370,PTHR32370:SF6', '', '', '', 'GO:0016567', 'AT5G64330.1', 'JK218,NPH3,RPT3', 'Phototropic-responsive NPH3 family protein']
Chr17	4032194	1.86309e-07	6.72977	spirodienone_raw.txt	Potri.017G048300	4041882	4043701	-	3_prime	['PF04577', 'PTHR20961,PTHR20961:SF33', '', '', '', 'GO:0016757', 'AT4G33600.1']
Chr11	2200083	3.21097e-07	6.49336	spirodienone_raw.txt	Potri.011G026700	2189014	2195925	+	3_prime	['PF14226,PF03171', 'PTHR10209,PTHR10209:SF90', 'KOG0143', '1.14.11.13', '', 'GO:0055114,GO:0016491', 'AT4G21200.1', 'ATGA2OX8,GA2OX8', 'gibberellin 2-oxidase 8']
Chr11	2200083	3.21097e-07	6.49336	spirodienone_raw.txt	Potri.011G026800	2201946	2203218	+	5_prime	['', 'PTHR31756,PTHR31756:SF3', '', '2.7.4.27,2.7.11.32', '', '', 'AT4G21210.1', 'ATRP1,RP1', 'PPDK regulatory protein']
Chr11	2656458	7.59155e-07	6.11967	spirodienone_raw.txt	Potri.011G032100	2643620	2646303	+	3_prime	['PF03000', 'PTHR32370,PTHR32370:SF25', '', '', '', '', 'AT3G22104.1', '', 'Phototropic-responsive NPH3 family protein']
Chr11	2656458	7.59155e-07	6.11967	spirodienone_raw.txt	Potri.011G032200	2657603	2663168	+	5_prime	['PF01363', 'PTHR22835,PTHR22835:SF225', 'KOG1818', '', '', 'GO:0046872', 'AT1G61690.1', '', 'phosphoinositide binding']

## Sheet: log7
Chr	Pos	P-value	-log10(p-value)	Phenotype	Gene ID	Gene Start	Gene End	Orientation	Type	Annot
scaffold_20	54866	5.00799e-09	8.30034	B-5_raw.txt	Potri.T000400	42491	44450	+	3_prime	['PF01397,PF03936', 'PTHR31225,PTHR31225:SF6', '', '4.2.3.8', '', 'GO:0016829,GO:0010333,GO:0008152,GO:0000287', 'AT5G23960.2', 'ATTPS21,TPS21', 'terpene synthase 21']
scaffold_20	54866	5.00799e-09	8.30034	B-5_raw.txt	Potri.T000500	66120	67673	-	3_prime	['PF03936,PF01397', 'PTHR31225,PTHR31225:SF16', '', '4.2.3.111', '', 'GO:0016829,GO:0010333,GO:0000287,GO:0008152', 'AT4G16740.2', 'ATTPS03,TPS03', 'terpene synthase 03']
Chr14	11808078	3.50501e-08	7.45531	B-5_raw.txt	Potri.014G152200	11800725	11805666	-	5_prime	['PF13458,PF00497,PF00060', 'PTHR18966,PTHR18966:SF190', 'KOG1052', '', 'K05387', 'GO:0016020,GO:0004970', 'AT1G05200.1', 'ATGLR3.4,GLR3.4,GLUR3', 'glutamate receptor 3.4']
Chr14	11808078	3.50501e-08	7.45531	B-5_raw.txt	Potri.014G152300	11820278	11823941	-	3_prime	['PF04116,PF12076', 'PTHR11863,PTHR11863:SF41', '', '', 'K15404', 'GO:0055114,GO:0016491,GO:0006633,GO:0005506', 'AT1G02205.3', 'CER1', 'Fatty acid hydroxylase superfamily']
Chr19	4722831	3.7167e-08	7.42984	B-B_raw.txt	Potri.019G040900	4713175	4714919	-	5_prime	['PF00249', 'PTHR10641,PTHR10641:SF473', 'KOG0048', '', 'K09422', '', 'AT1G69560.1', 'ATMYB105,LOF2,MYB105', 'myb domain protein 105']
Chr19	4722831	3.7167e-08	7.42984	B-B_raw.txt	Potri.019G041000	4750337	4750654	-	3_prime	['PF03765', 'PTHR10174,PTHR10174:SF128', '', '', '', '', 'AT4G08690.1', '', 'Sec14p-like phosphatidylinositol transfer family protein']
Chr19	4723409	4.31138e-08	7.36538	B-B_raw.txt	Potri.019G040900	4713175	4714919	-	5_prime	['PF00249', 'PTHR10641,PTHR10641:SF473', 'KOG0048', '', 'K09422', '', 'AT1G69560.1', 'ATMYB105,LOF2,MYB105', 'myb domain protein 105']
Chr19	4723409	4.31138e-08	7.36538	B-B_raw.txt	Potri.019G041000	4750337	4750654	-	3_prime	['PF03765', 'PTHR10174,PTHR10174:SF128', '', '', '', '', 'AT4G08690.1', '', 'Sec14p-like phosphatidylinositol transfer family protein']
Chr05	6218457	1.05036e-08	7.97866	B-B_raw.txt	Potri.005G083700	6204035	6210220	-	5_prime	['', 'PTHR33704,PTHR33704:SF1', '', '', '', '', 'AT5G10010.1']
Chr05	6218457	1.05036e-08	7.97866	B-B_raw.txt	Potri.005G083800	6224116	6236365	+	5_prime	['PF10408,PF00622', 'PTHR13363,PTHR13363:SF1', 'KOG4692', '', 'K12169', 'GO:0034450,GO:0016567,GO:0006511,GO:0000151,GO:0005515', 'AT2G22010.1', 'RKP', 'related to KPC1']
Chr04	6431838	7.7466e-08	7.11089	B-B_raw.txt	Potri.004G077700	6430705	6436169	-	in_gene	['PF13086,PF13087', 'PTHR10887,PTHR10887:SF358', '', '', 'K10706', '', 'AT1G65780.1', '', 'P-loop containing nucleoside triphosphate hydrolases superfamily protein']
Chr04	6431845	7.7466e-08	7.11089	B-B_raw.txt	Potri.004G077700	6430705	6436169	-	in_gene	['PF13086,PF13087', 'PTHR10887,PTHR10887:SF358', '', '', 'K10706', '', 'AT1G65780.1', '', 'P-loop containing nucleoside triphosphate hydrolases superfamily protein']
Chr10	12432885	6.5448e-08	7.1841	B-B_raw.txt	Potri.010G103200	12427746	12429164	-	5_prime	['PF07651', 'PTHR22951,PTHR22951:SF22', 'KOG0251', '', '', 'GO:0005543', 'AT2G25430.1', '', 'epsin N-terminal homology (ENTH) domain-containing protein / clathrin assembly protein-related']
Chr10	12432885	6.5448e-08	7.1841	B-B_raw.txt	Potri.010G103300	12434272	12437381	+	5_prime	['PF01453,PF00954,PF00069', 'PTHR27002,PTHR27002:SF119', 'KOG1187', '2.7.11.1', '', 'GO:0048544,GO:0006468,GO:0005524,GO:0004672', 'AT1G34300.1', '', 'lectin protein kinase family protein']
Chr10	16119290	5.59079e-09	8.25253	B-O-4_raw.txt	Potri.010G153600	16118497	16127015	+	in_gene	['PF14510,PF08370,PF00005,PF01061', 'PTHR19241,PTHR19241:SF297', '', '', '', 'GO:0016887,GO:0005524,GO:0016020', 'AT3G53480.1', 'ABCG37,ATPDR9,PDR9,PIS1', 'pleiotropic drug resistance 9']
Chr10	16127177	2.66221e-08	7.57476	B-O-4_raw.txt	Potri.010G153600	16118497	16127015	+	3_prime	['PF14510,PF08370,PF00005,PF01061', 'PTHR19241,PTHR19241:SF297', '', '', '', 'GO:0016887,GO:0005524,GO:0016020', 'AT3G53480.1', 'ABCG37,ATPDR9,PDR9,PIS1', 'pleiotropic drug resistance 9']
Chr10	16127177	2.66221e-08	7.57476	B-O-4_raw.txt	Potri.010G153700	16130965	16139340	+	5_prime	['PF14510,PF08370,PF00005,PF01061', 'PTHR19241,PTHR19241:SF297', '', '', '', 'GO:0016887,GO:0005524,GO:0016020', 'AT3G53480.1', 'ABCG37,ATPDR9,PDR9,PIS1', 'pleiotropic drug resistance 9']
scaffold_67	94331	5.33574e-08	7.27281	B-O-4_raw.txt	Potri.T064500	92342	93321	+	3_prime	['PF13947,PF14380', 'PTHR33138,PTHR33138:SF3', '', '', '', 'GO:0030247', 'AT1G66940.1', '', 'protein kinase-related']
scaffold_67	94331	5.33574e-08	7.27281	B-O-4_raw.txt	Potri.T064600	97704	98950	+	5_prime	['PF00069', 'PTHR27009,PTHR27009:SF21', 'KOG1187', '3.1.4.46', '', 'GO:0006468,GO:0005524,GO:0004672', 'AT1G70250.1', '', 'receptor serine/threonine kinase, putative']
Chr01	10793902	3.75206e-09	8.42573	B-O-4_raw.txt	Potri.001G134400	10791365	10794964	-	in_gene	['PF00931', 'PTHR23155,PTHR23155:SF633', 'KOG4658', '', '', 'GO:0043531', 'AT3G07040.1', 'RPM1,RPS3', 'NB-ARC domain-containing disease resistance protein']
Chr12	15528487	9.99679e-11	10.0001	B-O-4_raw.txt	Potri.012G141900	15522004	15523847	-	5_prime
Chr12	15528487	9.99679e-11	10.0001	B-O-4_raw.txt	Potri.012G142000	15535438	15542504	+	5_prime	['PF00067', 'PTHR24282,PTHR24282:SF15', 'KOG0157', '', '', 'GO:0055114,GO:0020037,GO:0016705,GO:0005506', 'AT5G52400.1', 'CYP715A1', 'cytochrome P450, family 715, subfamily A, polypeptide 1']
Chr12	15529984	9.99679e-11	10.0001	B-O-4_raw.txt	Potri.012G141900	15522004	15523847	-	5_prime
Chr12	15529984	9.99679e-11	10.0001	B-O-4_raw.txt	Potri.012G142000	15535438	15542504	+	5_prime	['PF00067', 'PTHR24282,PTHR24282:SF15', 'KOG0157', '', '', 'GO:0055114,GO:0020037,GO:0016705,GO:0005506', 'AT5G52400.1', 'CYP715A1', 'cytochrome P450, family 715, subfamily A, polypeptide 1']
Chr04	6431838	1.10524e-24	23.9565	B-O-4_raw.txt	Potri.004G077700	6430705	6436169	-	in_gene	['PF13086,PF13087', 'PTHR10887,PTHR10887:SF358', '', '', 'K10706', '', 'AT1G65780.1', '', 'P-loop containing nucleoside triphosphate hydrolases superfamily protein']
Chr04	6431845	1.10524e-24	23.9565	B-O-4_raw.txt	Potri.004G077700	6430705	6436169	-	in_gene	['PF13086,PF13087', 'PTHR10887,PTHR10887:SF358', '', '', 'K10706', '', 'AT1G65780.1', '', 'P-loop containing nucleoside triphosphate hydrolases superfamily protein']
Chr04	19271425	5.18098e-08	7.28559	B-O-4_raw.txt	Potri.004G174200	19265824	19268513	+	3_prime	['PF10584,PF00227', 'PTHR11599,PTHR11599:SF15', 'KOG0183', '3.4.25.1', 'K02731', 'GO:0019773,GO:0006511,GO:0004175,GO:0051603,GO:0005839,GO:0004298', 'AT5G66140.1', 'PAD2', 'proteasome alpha subunit D2']
Chr04	19271425	5.18098e-08	7.28559	B-O-4_raw.txt	Potri.004G174300	19277083	19277838	-	3_prime
Chr02	15948828	5.42006e-09	8.266	B-O-4_raw.txt	Potri.002G198500	15938996	15944883	-	5_prime	['PF03485,PF05746,PF00750', 'PTHR11956,PTHR11956:SF5', '', '6.1.1.19', 'K01887', 'GO:0006420,GO:0005737,GO:0005524,GO:0004814,GO:0000166', 'AT4G26300.1', 'emb1027', 'Arginyl-tRNA synthetase, class Ic']
Chr02	15948828	5.42006e-09	8.266	B-O-4_raw.txt	Potri.002G198600	15951047	15956056	+	5_prime	['PF00586,PF02769', 'PTHR10520', '', '6.3.3.1', 'K01933', '', 'AT3G55010.2', 'ATPURM,PUR5', 'phosphoribosylformylglycinamidine cyclo-ligase, chloroplast / phosphoribosyl-aminoimidazole synthetase / AIR synthase (PUR5)']
Chr02	15948850	1.10246e-08	7.95764	B-O-4_raw.txt	Potri.002G198500	15938996	15944883	-	5_prime	['PF03485,PF05746,PF00750', 'PTHR11956,PTHR11956:SF5', '', '6.1.1.19', 'K01887', 'GO:0006420,GO:0005737,GO:0005524,GO:0004814,GO:0000166', 'AT4G26300.1', 'emb1027', 'Arginyl-tRNA synthetase, class Ic']
Chr02	15948850	1.10246e-08	7.95764	B-O-4_raw.txt	Potri.002G198600	15951047	15956056	+	5_prime	['PF00586,PF02769', 'PTHR10520', '', '6.3.3.1', 'K01933', '', 'AT3G55010.2', 'ATPURM,PUR5', 'phosphoribosylformylglycinamidine cyclo-ligase, chloroplast / phosphoribosyl-aminoimidazole synthetase / AIR synthase (PUR5)']
Chr02	24749764	5.97521e-08	7.22365	B-O-4_raw.txt	Potri.002G258600	24741088	24743531	+	3_prime	['PF00076', 'PTHR24012,PTHR24012:SF452', 'KOG4205', '', '', 'GO:0003676', 'AT4G14300.1', '', 'RNA-binding (RRM/RBD/RNP motifs) family protein']
Chr02	24749764	5.97521e-08	7.22365	B-O-4_raw.txt	Potri.002G258700	24750711	24753375	+	5_prime	['PF00854', 'PTHR11654,PTHR11654:SF132', '', '', 'K14638', 'GO:0016020,GO:0006810,GO:0005215', 'AT5G46050.1', 'ATPTR3,PTR3', 'peptide transporter 3']
Chr13	9731276	7.44154e-09	8.12834	B-O-4_raw.txt	Potri.013G091300	9725005	9726231	-	5_prime	['PF13639', 'PTHR14155,PTHR14155:SF106', '', '', 'K19040', 'GO:0008270,GO:0005515', 'AT3G10910.1', '', 'RING/U-box superfamily protein']
Chr13	9731276	7.44154e-09	8.12834	B-O-4_raw.txt	Potri.013G091400	9740067	9743958	+	5_prime	['PF00170', 'PTHR13690,PTHR13690:SF82', '', '', '', 'GO:0043565,GO:0006355,GO:0003700', 'AT2G40620.1', '', 'Basic-leucine zipper (bZIP) transcription factor family protein']
Chr05	11727003	9.3519e-08	7.0291	B-O-4_raw.txt	Potri.005G140200	11714827	11723098	-	5_prime	['PF00856', 'PTHR22884,PTHR22884:SF237', '', '2.1.1.43', 'K11430', 'GO:0005515', 'AT2G23380.1', 'CLF,ICU1,SDG1,SET1', 'SET domain-containing protein']
Chr05	11727003	9.3519e-08	7.0291	B-O-4_raw.txt	Potri.005G140300	11733588	11739879	-	3_prime	['PF05911', 'PTHR31580,PTHR31580:SF3', '', '', '', '', 'AT2G23360.1', '', 'Plant protein of unknown function (DUF869)']
Chr02	9138547	4.42633e-08	7.35396	G_raw.txt	Potri.002G122200	9134253	9134540	-	5_prime
Chr02	9138547	4.42633e-08	7.35396	G_raw.txt	Potri.002G122300	9142631	9143619	+	5_prime	['PF00646', 'PTHR12874,PTHR12874:SF10', '', '', 'K14495', 'GO:0005515', 'AT4G24210.1', 'SLY1', 'F-box family protein']
Chr08	10503199	4.53453e-08	7.34347	G_raw.txt	Potri.008G155500	10499894	10502447	-	5_prime	['PF00227', 'PTHR11599,PTHR11599:SF6', 'KOG0177', '3.4.25.1', 'K02734', 'GO:0051603,GO:0005839,GO:0004298', 'AT3G22630.1', 'PBD1,PRCGB', '20S proteasome beta subunit D1']
Chr08	10503199	4.53453e-08	7.34347	G_raw.txt	Potri.008G155600	10506961	10507309	+	5_prime	['PF09253', 'PTHR35632,PTHR35632:SF1']
Chr08	10503240	3.69205e-09	8.43273	G_raw.txt	Potri.008G155500	10499894	10502447	-	5_prime	['PF00227', 'PTHR11599,PTHR11599:SF6', 'KOG0177', '3.4.25.1', 'K02734', 'GO:0051603,GO:0005839,GO:0004298', 'AT3G22630.1', 'PBD1,PRCGB', '20S proteasome beta subunit D1']
Chr08	10503240	3.69205e-09	8.43273	G_raw.txt	Potri.008G155600	10506961	10507309	+	5_prime	['PF09253', 'PTHR35632,PTHR35632:SF1']
Chr08	10503275	1.07227e-08	7.96969	G_raw.txt	Potri.008G155500	10499894	10502447	-	5_prime	['PF00227', 'PTHR11599,PTHR11599:SF6', 'KOG0177', '3.4.25.1', 'K02734', 'GO:0051603,GO:0005839,GO:0004298', 'AT3G22630.1', 'PBD1,PRCGB', '20S proteasome beta subunit D1']
Chr08	10503275	1.07227e-08	7.96969	G_raw.txt	Potri.008G155600	10506961	10507309	+	5_prime	['PF09253', 'PTHR35632,PTHR35632:SF1']
Chr08	10506382	1.7639e-08	7.75353	G_raw.txt	Potri.008G155500	10499894	10502447	-	5_prime	['PF00227', 'PTHR11599,PTHR11599:SF6', 'KOG0177', '3.4.25.1', 'K02734', 'GO:0051603,GO:0005839,GO:0004298', 'AT3G22630.1', 'PBD1,PRCGB', '20S proteasome beta subunit D1']
Chr08	10506382	1.7639e-08	7.75353	G_raw.txt	Potri.008G155600	10506961	10507309	+	5_prime	['PF09253', 'PTHR35632,PTHR35632:SF1']
Chr08	10506912	8.5884e-09	8.06609	G_raw.txt	Potri.008G155500	10499894	10502447	-	5_prime	['PF00227', 'PTHR11599,PTHR11599:SF6', 'KOG0177', '3.4.25.1', 'K02734', 'GO:0051603,GO:0005839,GO:0004298', 'AT3G22630.1', 'PBD1,PRCGB', '20S proteasome beta subunit D1']
Chr08	10506912	8.5884e-09	8.06609	G_raw.txt	Potri.008G155600	10506961	10507309	+	5_prime	['PF09253', 'PTHR35632,PTHR35632:SF1']
Chr08	10510603	7.85837e-09	8.10467	G_raw.txt	Potri.008G155600	10506961	10507309	+	3_prime	['PF09253', 'PTHR35632,PTHR35632:SF1']
Chr08	10510603	7.85837e-09	8.10467	G_raw.txt	Potri.008G155700	10513016	10518417	-	3_prime	['PF03372', 'PTHR11200,PTHR11200:SF174', 'KOG0565', '', '', '', 'AT2G32010.1', 'CVL1', 'CVP2 like 1']
Chr06	18941313	5.52546e-09	8.25763	G_raw.txt	Potri.006G176600	18911364	18919423	-	5_prime	['PF13857,PF12796', 'PTHR24128,PTHR24128:SF22', 'KOG4412', '', 'K19044', '', 'AT5G57740.1', 'XBAT32', 'XB3 ortholog 2 in Arabidopsis thaliana']
Chr06	18941313	5.52546e-09	8.25763	G_raw.txt	Potri.006G176700	18959503	18961382	+	5_prime	['PF13639', 'PTHR14155,PTHR14155:SF80', '', '', '', 'GO:0008270,GO:0005515', 'AT4G30400.1', '', 'RING/U-box superfamily protein']
Chr06	18941740	5.52546e-09	8.25763	G_raw.txt	Potri.006G176600	18911364	18919423	-	5_prime	['PF13857,PF12796', 'PTHR24128,PTHR24128:SF22', 'KOG4412', '', 'K19044', '', 'AT5G57740.1', 'XBAT32', 'XB3 ortholog 2 in Arabidopsis thaliana']
Chr06	18941740	5.52546e-09	8.25763	G_raw.txt	Potri.006G176700	18959503	18961382	+	5_prime	['PF13639', 'PTHR14155,PTHR14155:SF80', '', '', '', 'GO:0008270,GO:0005515', 'AT4G30400.1', '', 'RING/U-box superfamily protein']
Chr06	18943037	7.87546e-09	8.10372	G_raw.txt	Potri.006G176600	18911364	18919423	-	5_prime	['PF13857,PF12796', 'PTHR24128,PTHR24128:SF22', 'KOG4412', '', 'K19044', '', 'AT5G57740.1', 'XBAT32', 'XB3 ortholog 2 in Arabidopsis thaliana']
Chr06	18943037	7.87546e-09	8.10372	G_raw.txt	Potri.006G176700	18959503	18961382	+	5_prime	['PF13639', 'PTHR14155,PTHR14155:SF80', '', '', '', 'GO:0008270,GO:0005515', 'AT4G30400.1', '', 'RING/U-box superfamily protein']
Chr06	18943137	7.87546e-09	8.10372	G_raw.txt	Potri.006G176600	18911364	18919423	-	5_prime	['PF13857,PF12796', 'PTHR24128,PTHR24128:SF22', 'KOG4412', '', 'K19044', '', 'AT5G57740.1', 'XBAT32', 'XB3 ortholog 2 in Arabidopsis thaliana']
Chr06	18943137	7.87546e-09	8.10372	G_raw.txt	Potri.006G176700	18959503	18961382	+	5_prime	['PF13639', 'PTHR14155,PTHR14155:SF80', '', '', '', 'GO:0008270,GO:0005515', 'AT4G30400.1', '', 'RING/U-box superfamily protein']
scaffold_23	793958	3.63419e-08	7.43959	H_raw.txt	Potri.T007700	762282	762941	+	3_prime
scaffold_49	106880	1.97071e-08	7.70538	H_raw.txt	Potri.T053600	85381	88535	-	5_prime	['PF03140', 'PTHR31170', '', '', '', '', 'AT3G60470.1', '', 'Plant protein of unknown function (DUF247)']
scaffold_49	106880	1.97071e-08	7.70538	H_raw.txt	Potri.T053700	109881	112813	-	3_prime	['PF04178', 'PTHR23137', '', '', '', 'GO:0016192,GO:0016021,GO:0006810', 'AT5G24170.1', '', 'Got1/Sft2-like vescicle transport protein family']
scaffold_222	66945	2.38789e-08	7.62199	H_raw.txt	Potri.T125700	51741	59176	-	5_prime	['PF00076', 'PTHR23147,PTHR23147:SF10', 'KOG4207', '', 'K12891', 'GO:0003676', 'AT5G64200.1', 'ATSC35,SC35', 'ortholog of human splicing factor SC35']
scaffold_1687	3517	1.08046e-08	7.96639	H_raw.txt	Potri.T177900	1	1670	+	3_prime	['PF00160', 'PTHR11071,PTHR11071:SF200', 'KOG0881', '5.2.1.8', '', 'GO:0006457,GO:0003755,GO:0000413', 'AT3G66654.2', '', 'Cyclophilin-like peptidyl-prolyl cis-trans isomerase family protein']
scaffold_1687	3630	4.7041e-09	8.32752	H_raw.txt	Potri.T177900	1	1670	+	3_prime	['PF00160', 'PTHR11071,PTHR11071:SF200', 'KOG0881', '5.2.1.8', '', 'GO:0006457,GO:0003755,GO:0000413', 'AT3G66654.2', '', 'Cyclophilin-like peptidyl-prolyl cis-trans isomerase family protein']
Chr17	3998234	2.37137e-08	7.625	H_raw.txt	Potri.017G047700	3990043	3991608	-	5_prime	['', 'PTHR33597,PTHR33597:SF2', '', '', '', '', 'AT1G58120.1']
Chr17	3998234	2.37137e-08	7.625	H_raw.txt	Potri.017G047800	3999214	4000708	+	5_prime	['PF00153', 'PTHR24089,PTHR24089:SF392', 'KOG0759', '', 'K15104', '', 'AT2G22500.1', 'ATPUMP5,DIC1,UCP5', 'uncoupling protein 5']
Chr11	1879861	5.42738e-08	7.26541	H_raw.txt	Potri.011G022300	1872258	1877198	+	3_prime	['PF12763,PF00350,PF16880', 'PTHR11216,PTHR11216:SF76', '', '', 'K12483', '', 'AT4G05520.2', 'ATEHD2,EHD2', 'EPS15 homology domain 2']
Chr11	1879861	5.42738e-08	7.26541	H_raw.txt	Potri.011G022400	1881508	1884761	+	5_prime	['PF08659', 'PTHR24322,PTHR24322:SF502', 'KOG0725', '', 'K11147', '', 'AT4G05530.1', 'IBR1,SDRA', 'indole-3-butyric acid response 1']
Chr11	15248922	2.2561e-08	7.64664	H_raw.txt	Potri.011G127600	15244161	15247878	-	5_prime	['PF13450,PF04433', 'PTHR10742,PTHR10742:SF210', 'KOG0029', '1.5.3.16', 'K11450', 'GO:0005515', 'AT3G13682.1', 'LDL2', 'LSD1-like2']
Chr11	15248922	2.2561e-08	7.64664	H_raw.txt	Potri.011G127700	15251729	15252253	+	5_prime	['', 'PTHR31656,PTHR31656:SF4', '', '', '', '', 'AT5G54370.1', '', 'Late embryogenesis abundant (LEA) protein-related']
Chr11	18046226	3.63419e-08	7.43959	H_raw.txt	Potri.011G162900	18042298	18044178	+	3_prime	['PF08031,PF01565', 'PTHR32448,PTHR32448:SF30', '', '1.3.3.8', '', 'GO:0055114,GO:0050660,GO:0016491', 'AT5G44400.1', '', 'FAD-binding Berberine family protein']
Chr11	18046226	3.63419e-08	7.43959	H_raw.txt	Potri.011G163000	18049998	18051851	+	5_prime	['PF08031,PF01565', 'PTHR32448', '', '1.3.3.8', '', 'GO:0055114,GO:0050660,GO:0016491', 'AT4G20820.1', '', 'FAD-binding Berberine family protein']
Chr01	3267206	3.63419e-08	7.43959	H_raw.txt	Potri.001G045100	3265577	3268269	-	in_gene	['PF01073', 'PTHR10366,PTHR10366:SF404', 'KOG1502', '1.2.1.44', 'K09753', 'GO:0055114,GO:0016616,GO:0006694,GO:0003854', 'AT1G15950.1', 'ATCCR1,CCR1,IRX4', 'cinnamoyl coa reductase 1']
Chr01	3831209	8.64137e-08	7.06342	H_raw.txt	Potri.001G050100	3820470	3823780	+	3_prime	['PF00646,PF14299', 'PTHR32278,PTHR32278:SF6', '', '', '', 'GO:0005515', 'AT2G02230.1', 'AtPP2-B1,PP2-B1', 'phloem protein 2-B1']
Chr01	3831209	8.64137e-08	7.06342	H_raw.txt	Potri.001G050200	3831898	3836658	+	5_prime	['PF13632', 'PTHR13301,PTHR13301:SF40', '', '2.4.2.24', '', '', 'AT2G33100.1', 'ATCSLD1,CSLD1', 'cellulose synthase-like D1']
Chr01	5924521	4.29707e-08	7.36683	H_raw.txt	Potri.001G074600	5917099	5919997	-	5_prime	['PF13704', 'PTHR21461,PTHR21461:SF12', '', '', '', '', 'AT5G44670.1', '', 'Domain of unknown function (DUF23)']
Chr01	5924521	4.29707e-08	7.36683	H_raw.txt	Potri.001G074700	5928544	5931341	-	3_prime	['PF03352', 'PTHR31116,PTHR31116:SF4', '', '3.2.2.20', 'K01246', 'GO:0008725,GO:0006284', 'AT5G44680.1', '', 'DNA glycosylase superfamily protein']
Chr01	16826858	1.01775e-08	7.99236	H_raw.txt	Potri.001G189300	16824138	16824859	+	3_prime
Chr01	16826858	1.01775e-08	7.99236	H_raw.txt	Potri.001G189400	16842641	16844944	-	3_prime	['PF03171,PF14226', 'PTHR10209,PTHR10209:SF89', 'KOG0143', '', '', 'GO:0055114,GO:0016491', 'AT1G79760.1', 'DTA4', 'downstream target of AGL15-4']
Chr01	30009005	3.63105e-08	7.43997	H_raw.txt	Potri.001G295500	29993383	29994497	+	3_prime	['PF13912', 'PTHR26374,PTHR26374:SF164', '', '', '', '', 'AT1G27730.1', 'STZ,ZAT10', 'salt tolerance zinc finger']
Chr01	30009005	3.63105e-08	7.43997	H_raw.txt	Potri.001G295600	30020990	30024772	+	5_prime	['PF00651,PF03000', 'PTHR32370,PTHR32370:SF4', '', '', '', 'GO:0005515,GO:0009958', 'AT2G14820.1', 'NPY2', 'Phototropic-responsive NPH3 family protein']
Chr01	32920203	7.35308e-08	7.13353	H_raw.txt	Potri.001G325200	32913690	32917226	-	5_prime	['PF03009', 'PTHR22958,PTHR22958:SF10', 'KOG2421', '3.1.4.46', 'K18696', 'GO:0008081,GO:0006629', 'AT3G02040.1', 'SRG3', 'senescence-related gene 3']
Chr01	32920203	7.35308e-08	7.13353	H_raw.txt	Potri.001G325300	32924704	32927016	-	3_prime	['PF00035', 'PTHR10910,PTHR10910:SF109', '', '', '', '', 'AT5G41070.1', 'DRB5', 'dsRNA-binding protein 5']
Chr01	35221621	4.82634e-08	7.31638	H_raw.txt	Potri.001G346300	35217867	35218307	+	3_prime	['PF00420', 'PTHR11434,PTHR11434:SF5', '', '1.6.5.3', 'K03882', 'GO:0055114,GO:0042773,GO:0016651', 'ATMG00650.1', '', 'NADH dehydrogenase subunit 4L']
Chr01	35221621	4.82634e-08	7.31638	H_raw.txt	Potri.001G346400	35223928	35224820	+	5_prime	['', 'PTHR24015,PTHR24015:SF665', '', '', '', '', 'AT3G26782.1', '', 'Tetratricopeptide repeat (TPR)-like superfamily protein']
Chr01	35227240	3.83142e-09	8.41664	H_raw.txt	Potri.001G346500	35225629	35226624	-	5_prime	['PF12819', 'PTHR27003,PTHR27003:SF105', '', '2.7.11.1', '', '', 'AT1G05700.1', '', 'Leucine-rich repeat transmembrane protein kinase protein']
Chr01	35227240	3.83142e-09	8.41664	H_raw.txt	Potri.001G346600	35235393	35238342	-	3_prime	['PF00249', 'PTHR10641,PTHR10641:SF531', '', '', 'K09422', '', 'AT3G27810.1', 'ATMYB21,ATMYB3,MYB21', 'myb domain protein 21']
Chr01	35231330	1.13921e-08	7.9434	H_raw.txt	Potri.001G346500	35225629	35226624	-	5_prime	['PF12819', 'PTHR27003,PTHR27003:SF105', '', '2.7.11.1', '', '', 'AT1G05700.1', '', 'Leucine-rich repeat transmembrane protein kinase protein']
Chr01	35231330	1.13921e-08	7.9434	H_raw.txt	Potri.001G346600	35235393	35238342	-	3_prime	['PF00249', 'PTHR10641,PTHR10641:SF531', '', '', 'K09422', '', 'AT3G27810.1', 'ATMYB21,ATMYB3,MYB21', 'myb domain protein 21']
Chr01	35266708	1.23557e-08	7.90813	H_raw.txt	Potri.001G346800	35254323	35257095	-	5_prime	['PF00295', 'PTHR31375,PTHR31375:SF34', '', '3.2.1.15', '', 'GO:0005975,GO:0004650', 'AT5G14650.1', '', 'Pectin lyase-like superfamily protein']
Chr01	35266708	1.23557e-08	7.90813	H_raw.txt	Potri.001G346900	35274752	35276362	-	3_prime	['PF09724', 'PTHR13395,PTHR13395:SF6', 'KOG0798', '', 'K11271', '', 'AT2G44580.1', '', 'zinc ion binding']
Chr01	35267668	2.44959e-08	7.61091	H_raw.txt	Potri.001G346800	35254323	35257095	-	5_prime	['PF00295', 'PTHR31375,PTHR31375:SF34', '', '3.2.1.15', '', 'GO:0005975,GO:0004650', 'AT5G14650.1', '', 'Pectin lyase-like superfamily protein']
Chr01	35267668	2.44959e-08	7.61091	H_raw.txt	Potri.001G346900	35274752	35276362	-	3_prime	['PF09724', 'PTHR13395,PTHR13395:SF6', 'KOG0798', '', 'K11271', '', 'AT2G44580.1', '', 'zinc ion binding']
Chr01	35274726	6.04674e-09	8.21848	H_raw.txt	Potri.001G346800	35254323	35257095	-	5_prime	['PF00295', 'PTHR31375,PTHR31375:SF34', '', '3.2.1.15', '', 'GO:0005975,GO:0004650', 'AT5G14650.1', '', 'Pectin lyase-like superfamily protein']
Chr01	35274726	6.04674e-09	8.21848	H_raw.txt	Potri.001G346900	35274752	35276362	-	3_prime	['PF09724', 'PTHR13395,PTHR13395:SF6', 'KOG0798', '', 'K11271', '', 'AT2G44580.1', '', 'zinc ion binding']
Chr01	35282983	1.99755e-08	7.6995	H_raw.txt	Potri.001G346900	35274752	35276362	-	5_prime	['PF09724', 'PTHR13395,PTHR13395:SF6', 'KOG0798', '', 'K11271', '', 'AT2G44580.1', '', 'zinc ion binding']
Chr01	35282983	1.99755e-08	7.6995	H_raw.txt	Potri.001G347000	35294346	35303325	+	5_prime	['PF00145', 'PTHR23068,PTHR23068:SF12', '', '2.1.1.37', '', '', 'AT5G15380.1', 'DRM1', 'domains rearranged methylase 1']
Chr07	947211	3.63419e-08	7.43959	H_raw.txt	Potri.007G011900	945554	950164	+	in_gene	['PF13014,PF00013', 'PTHR10288,PTHR10288:SF160', 'KOG2190', '', 'K13162', 'GO:0003723', 'AT2G22600.1', '', 'RNA-binding KH domain-containing protein']
Chr07	14552462	5.82887e-08	7.23442	H_raw.txt	Potri.007G130800	14546532	14551229	-	5_prime	['PF00170', 'PTHR13690,PTHR13690:SF80', '', '', '', 'GO:0043565,GO:0006355,GO:0003700', 'AT1G06070.1', '', 'Basic-leucine zipper (bZIP) transcription factor family protein']
Chr07	14552462	5.82887e-08	7.23442	H_raw.txt	Potri.007G130900	14555123	14560007	-	3_prime	['PF04379', 'PTHR14289,PTHR14289:SF16', 'KOG4408', '', '', '', 'AT1G06110.1', 'SKIP16', 'SKP1/ASK-interacting protein 16']
Chr07	14553632	4.21659e-14	13.375	H_raw.txt	Potri.007G130800	14546532	14551229	-	5_prime	['PF00170', 'PTHR13690,PTHR13690:SF80', '', '', '', 'GO:0043565,GO:0006355,GO:0003700', 'AT1G06070.1', '', 'Basic-leucine zipper (bZIP) transcription factor family protein']
Chr07	14553632	4.21659e-14	13.375	H_raw.txt	Potri.007G130900	14555123	14560007	-	3_prime	['PF04379', 'PTHR14289,PTHR14289:SF16', 'KOG4408', '', '', '', 'AT1G06110.1', 'SKIP16', 'SKP1/ASK-interacting protein 16']
Chr10	1604184	3.63419e-08	7.43959	H_raw.txt	Potri.010G011900	1581964	1595539	+	3_prime	['PF16113,PF00725,PF02737', 'PTHR23309,PTHR23309:SF23', 'KOG1683', '1.1.1.35,5.1.2.3,5.3.3.8,4.2.1.55,4.2.1.17', 'K10527', 'GO:0055114,GO:0016491,GO:0006631,GO:0003857', 'AT3G06860.1', 'ATMFP2,MFP2', 'multifunctional protein 2']
Chr10	1604184	3.63419e-08	7.43959	H_raw.txt	Potri.010G012000	1604370	1606480	+	5_prime	['', 'PTHR34460,PTHR34460:SF2', '', '', '', '', 'AT5G49100.1']
Chr10	8282827	6.46775e-08	7.18925	H_raw.txt	Potri.010G052400	8279805	8281499	-	5_prime	['PF13561', 'PTHR24322,PTHR24322:SF591', 'KOG1014', '', 'K10251', '', 'AT1G67730.1', 'ATKCR1,KCR1,YBR159', 'beta-ketoacyl reductase 1']
Chr10	8282827	6.46775e-08	7.18925	H_raw.txt	Potri.010G052500	8298734	8302902	-	3_prime	['PF13561', 'PTHR24322,PTHR24322:SF552', 'KOG1014', '1.1.1.330', 'K10251', '', 'AT1G24470.1', 'ATKCR2,KCR2', 'beta-ketoacyl reductase 2']
Chr10	9172042	1.41188e-08	7.8502	H_raw.txt	Potri.010G064000	9157054	9158638	-	5_prime	['PF00249', 'PTHR10641,PTHR10641:SF456', 'KOG0048', '', 'K09422', '', 'AT4G13480.1', 'AtMYB79,MYB79', 'myb domain protein 79']
Chr10	9172042	1.41188e-08	7.8502	H_raw.txt	Potri.010G064100	9176348	9178301	+	5_prime	['PF15459,PF04935', 'PTHR14369,PTHR14369:SF0', 'KOG2885', '', '', '', 'AT5G05210.1', '', 'Surfeit locus protein 6']
Chr10	11733805	1.16806e-09	8.93254	H_raw.txt	Potri.010G094800	11731885	11740962	+	in_gene	['PF00533,PF14716,PF14791,PF10391,PF14792', 'PTHR11276,PTHR11276:SF1', 'KOG2534', '2.7.7.7', 'K03512', 'GO:0034061,GO:0005634,GO:0003677', 'AT1G10520.1', '', 'DNA polymerase lambda (POLL)']
Chr10	14095707	1.05635e-09	8.97619	H_raw.txt	Potri.010G124900	14093110	14093736	+	3_prime	['', 'PTHR37184', '', '', '', '', 'AT1G25425.1', 'CLE43', 'CLAVATA3/ESR-RELATED 43']
Chr10	14095707	1.05635e-09	8.97619	H_raw.txt	Potri.010G125000	14103926	14105188	+	5_prime	['PF03195', 'PTHR31304,PTHR31304:SF7', '', '', '', '', 'AT1G68510.1', 'LBD42', 'LOB domain-containing protein 42']
Chr06	9355132	8.07466e-08	7.09288	H_raw.txt	Potri.006G118400	9336398	9341032	-	5_prime	['PF00585,PF00291', 'PTHR10314,PTHR10314:SF30', 'KOG1250', '4.3.1.19', 'K01754', '', 'AT3G10050.1', 'OMR1', 'L-O-methylthreonine resistant 1']
Chr06	9355132	8.07466e-08	7.09288	H_raw.txt	Potri.006G118500	9364041	9365978	+	5_prime	['PF13947,PF07714', 'PTHR27005,PTHR27005:SF69', 'KOG1187', '2.7.11.1', '', 'GO:0030247,GO:0006468,GO:0004672', 'AT5G02070.1', '', 'Protein kinase family protein']
Chr06	12696499	4.1819e-08	7.37863	H_raw.txt	Potri.006G147600	12682842	12695340	+	3_prime	['PF03062', 'PTHR10408,PTHR10408:SF7', 'KOG0380', '2.3.1.20', 'K11155', 'GO:0008374,GO:0019432,GO:0004144', 'AT2G19450.1', 'ABX45,AS11,ATDGAT,DGAT1,RDS1,TAG1', 'membrane bound O-acyl transferase (MBOAT) family protein']
Chr06	12696499	4.1819e-08	7.37863	H_raw.txt	Potri.006G147700	12702622	12704219	+	5_prime	['PF12023', 'PTHR33193,PTHR33193:SF11', '', '', '', '', 'AT2G19460.1', '', 'Protein of unknown function (DUF3511)']
Chr06	17386924	9.30576e-08	7.03125	H_raw.txt	Potri.006G168500	17383880	17384176	+	3_prime
Chr06	17386924	9.30576e-08	7.03125	H_raw.txt	Potri.006G168600	17406132	17409248	-	3_prime
Chr06	17575580	5.69587e-10	9.24444	H_raw.txt	Potri.006G169500	17552829	17553368	-	5_prime	['', 'PTHR11214,PTHR11214:SF141', '', '2.4.1.134', '', 'GO:0016020,GO:0008378,GO:0006486', 'AT5G57500.1', '', 'Galactosyltransferase family protein']
Chr06	17575580	5.69587e-10	9.24444	H_raw.txt	Potri.006G169600	17583167	17591581	+	5_prime	['PF13193,PF00501', 'PTHR24096,PTHR24096:SF149', '', '6.2.1.34,6.2.1.12', 'K01904', 'GO:0008152,GO:0003824', 'AT3G21240.1', '4CL2,AT4CL2', '4-coumarate:CoA ligase 2']
Chr06	17577492	1.899e-08	7.72147	H_raw.txt	Potri.006G169500	17552829	17553368	-	5_prime	['', 'PTHR11214,PTHR11214:SF141', '', '2.4.1.134', '', 'GO:0016020,GO:0008378,GO:0006486', 'AT5G57500.1', '', 'Galactosyltransferase family protein']
Chr06	17577492	1.899e-08	7.72147	H_raw.txt	Potri.006G169600	17583167	17591581	+	5_prime	['PF13193,PF00501', 'PTHR24096,PTHR24096:SF149', '', '6.2.1.34,6.2.1.12', 'K01904', 'GO:0008152,GO:0003824', 'AT3G21240.1', '4CL2,AT4CL2', '4-coumarate:CoA ligase 2']
Chr06	17577528	1.96609e-08	7.7064	H_raw.txt	Potri.006G169500	17552829	17553368	-	5_prime	['', 'PTHR11214,PTHR11214:SF141', '', '2.4.1.134', '', 'GO:0016020,GO:0008378,GO:0006486', 'AT5G57500.1', '', 'Galactosyltransferase family protein']
Chr06	17577528	1.96609e-08	7.7064	H_raw.txt	Potri.006G169600	17583167	17591581	+	5_prime	['PF13193,PF00501', 'PTHR24096,PTHR24096:SF149', '', '6.2.1.34,6.2.1.12', 'K01904', 'GO:0008152,GO:0003824', 'AT3G21240.1', '4CL2,AT4CL2', '4-coumarate:CoA ligase 2']
Chr06	17579626	5.1269e-08	7.29014	H_raw.txt	Potri.006G169500	17552829	17553368	-	5_prime	['', 'PTHR11214,PTHR11214:SF141', '', '2.4.1.134', '', 'GO:0016020,GO:0008378,GO:0006486', 'AT5G57500.1', '', 'Galactosyltransferase family protein']
Chr06	17579626	5.1269e-08	7.29014	H_raw.txt	Potri.006G169600	17583167	17591581	+	5_prime	['PF13193,PF00501', 'PTHR24096,PTHR24096:SF149', '', '6.2.1.34,6.2.1.12', 'K01904', 'GO:0008152,GO:0003824', 'AT3G21240.1', '4CL2,AT4CL2', '4-coumarate:CoA ligase 2']
Chr06	17579721	2.27695e-08	7.64265	H_raw.txt	Potri.006G169500	17552829	17553368	-	5_prime	['', 'PTHR11214,PTHR11214:SF141', '', '2.4.1.134', '', 'GO:0016020,GO:0008378,GO:0006486', 'AT5G57500.1', '', 'Galactosyltransferase family protein']
Chr06	17579721	2.27695e-08	7.64265	H_raw.txt	Potri.006G169600	17583167	17591581	+	5_prime	['PF13193,PF00501', 'PTHR24096,PTHR24096:SF149', '', '6.2.1.34,6.2.1.12', 'K01904', 'GO:0008152,GO:0003824', 'AT3G21240.1', '4CL2,AT4CL2', '4-coumarate:CoA ligase 2']
Chr06	17580021	8.58332e-08	7.06634	H_raw.txt	Potri.006G169500	17552829	17553368	-	5_prime	['', 'PTHR11214,PTHR11214:SF141', '', '2.4.1.134', '', 'GO:0016020,GO:0008378,GO:0006486', 'AT5G57500.1', '', 'Galactosyltransferase family protein']
Chr06	17580021	8.58332e-08	7.06634	H_raw.txt	Potri.006G169600	17583167	17591581	+	5_prime	['PF13193,PF00501', 'PTHR24096,PTHR24096:SF149', '', '6.2.1.34,6.2.1.12', 'K01904', 'GO:0008152,GO:0003824', 'AT3G21240.1', '4CL2,AT4CL2', '4-coumarate:CoA ligase 2']
Chr06	17580723	8.88761e-11	10.0512	H_raw.txt	Potri.006G169500	17552829	17553368	-	5_prime	['', 'PTHR11214,PTHR11214:SF141', '', '2.4.1.134', '', 'GO:0016020,GO:0008378,GO:0006486', 'AT5G57500.1', '', 'Galactosyltransferase family protein']
Chr06	17580723	8.88761e-11	10.0512	H_raw.txt	Potri.006G169600	17583167	17591581	+	5_prime	['PF13193,PF00501', 'PTHR24096,PTHR24096:SF149', '', '6.2.1.34,6.2.1.12', 'K01904', 'GO:0008152,GO:0003824', 'AT3G21240.1', '4CL2,AT4CL2', '4-coumarate:CoA ligase 2']
Chr06	17580785	3.17785e-09	8.49787	H_raw.txt	Potri.006G169500	17552829	17553368	-	5_prime	['', 'PTHR11214,PTHR11214:SF141', '', '2.4.1.134', '', 'GO:0016020,GO:0008378,GO:0006486', 'AT5G57500.1', '', 'Galactosyltransferase family protein']
Chr06	17580785	3.17785e-09	8.49787	H_raw.txt	Potri.006G169600	17583167	17591581	+	5_prime	['PF13193,PF00501', 'PTHR24096,PTHR24096:SF149', '', '6.2.1.34,6.2.1.12', 'K01904', 'GO:0008152,GO:0003824', 'AT3G21240.1', '4CL2,AT4CL2', '4-coumarate:CoA ligase 2']
Chr06	17580982	5.89713e-10	9.22936	H_raw.txt	Potri.006G169500	17552829	17553368	-	5_prime	['', 'PTHR11214,PTHR11214:SF141', '', '2.4.1.134', '', 'GO:0016020,GO:0008378,GO:0006486', 'AT5G57500.1', '', 'Galactosyltransferase family protein']
Chr06	17580982	5.89713e-10	9.22936	H_raw.txt	Potri.006G169600	17583167	17591581	+	5_prime	['PF13193,PF00501', 'PTHR24096,PTHR24096:SF149', '', '6.2.1.34,6.2.1.12', 'K01904', 'GO:0008152,GO:0003824', 'AT3G21240.1', '4CL2,AT4CL2', '4-coumarate:CoA ligase 2']
Chr06	17581063	5.72558e-08	7.24218	H_raw.txt	Potri.006G169500	17552829	17553368	-	5_prime	['', 'PTHR11214,PTHR11214:SF141', '', '2.4.1.134', '', 'GO:0016020,GO:0008378,GO:0006486', 'AT5G57500.1', '', 'Galactosyltransferase family protein']
Chr06	17581063	5.72558e-08	7.24218	H_raw.txt	Potri.006G169600	17583167	17591581	+	5_prime	['PF13193,PF00501', 'PTHR24096,PTHR24096:SF149', '', '6.2.1.34,6.2.1.12', 'K01904', 'GO:0008152,GO:0003824', 'AT3G21240.1', '4CL2,AT4CL2', '4-coumarate:CoA ligase 2']
Chr06	17581256	2.201e-09	8.65738	H_raw.txt	Potri.006G169500	17552829	17553368	-	5_prime	['', 'PTHR11214,PTHR11214:SF141', '', '2.4.1.134', '', 'GO:0016020,GO:0008378,GO:0006486', 'AT5G57500.1', '', 'Galactosyltransferase family protein']
Chr06	17581256	2.201e-09	8.65738	H_raw.txt	Potri.006G169600	17583167	17591581	+	5_prime	['PF13193,PF00501', 'PTHR24096,PTHR24096:SF149', '', '6.2.1.34,6.2.1.12', 'K01904', 'GO:0008152,GO:0003824', 'AT3G21240.1', '4CL2,AT4CL2', '4-coumarate:CoA ligase 2']
Chr06	17596603	2.38475e-08	7.62256	H_raw.txt	Potri.006G169600	17583167	17591581	+	3_prime	['PF13193,PF00501', 'PTHR24096,PTHR24096:SF149', '', '6.2.1.34,6.2.1.12', 'K01904', 'GO:0008152,GO:0003824', 'AT3G21240.1', '4CL2,AT4CL2', '4-coumarate:CoA ligase 2']
Chr06	17596603	2.38475e-08	7.62256	H_raw.txt	Potri.006G169700	17600619	17607969	+	5_prime	['PF13193,PF00501', 'PTHR24096,PTHR24096:SF149', '', '6.2.1.34,6.2.1.12', 'K01904', 'GO:0008152,GO:0003824', 'AT3G21240.1', '4CL2,AT4CL2', '4-coumarate:CoA ligase 2']
Chr06	17597020	2.38475e-08	7.62256	H_raw.txt	Potri.006G169600	17583167	17591581	+	3_prime	['PF13193,PF00501', 'PTHR24096,PTHR24096:SF149', '', '6.2.1.34,6.2.1.12', 'K01904', 'GO:0008152,GO:0003824', 'AT3G21240.1', '4CL2,AT4CL2', '4-coumarate:CoA ligase 2']
Chr06	17597020	2.38475e-08	7.62256	H_raw.txt	Potri.006G169700	17600619	17607969	+	5_prime	['PF13193,PF00501', 'PTHR24096,PTHR24096:SF149', '', '6.2.1.34,6.2.1.12', 'K01904', 'GO:0008152,GO:0003824', 'AT3G21240.1', '4CL2,AT4CL2', '4-coumarate:CoA ligase 2']
Chr06	27841067	3.63419e-08	7.43959	H_raw.txt	Potri.006G280300	27839079	27840429	+	3_prime
Chr06	27841067	3.63419e-08	7.43959	H_raw.txt	Potri.006G280400	27844108	27844747	-	3_prime	['PF00332', 'PTHR32227,PTHR32227:SF90', '', '3.2.1.39', '', 'GO:0005975,GO:0004553', 'AT4G31140.1', '', 'O-Glycosyl hydrolases family 17 protein']
Chr13	4653519	1.92798e-09	8.7149	H_raw.txt	Potri.013G061500	4650648	4658580	-	in_gene	['PF00035', 'PTHR10910,PTHR10910:SF95', '', '', '', '', 'AT3G62800.2', 'DRB4', 'double-stranded-RNA-binding protein 4']
Chr13	6127410	2.44873e-09	8.61106	H_raw.txt	Potri.013G073000	6124996	6126258	-	5_prime	['', 'PTHR31618,PTHR31618:SF5', '', '', '', '', 'AT5G12080.1', 'ATMSL10,MSL10', 'mechanosensitive channel of small conductance-like 10']
Chr13	6127410	2.44873e-09	8.61106	H_raw.txt	Potri.013G073100	6134793	6139455	-	3_prime	['PF16029', 'PTHR35455,PTHR35455:SF1', '', '', '', '', 'AT5G17610.1']
Chr13	12633842	3.63419e-08	7.43959	H_raw.txt	Potri.013G112900	12628471	12632322	+	3_prime	['PF00829', 'PTHR21349,PTHR21349:SF2', 'KOG1686', '', 'K02888', 'GO:0005840', 'AT1G35680.1', '', 'Ribosomal protein L21']
Chr13	12633842	3.63419e-08	7.43959	H_raw.txt	Potri.013G113000	12634819	12638021	-	3_prime	['PF09335', 'PTHR12677,PTHR12677:SF29', 'KOG3140', '', '', '', 'AT1G71940.1', '', 'SNARE associated Golgi protein family']
Chr13	14822953	1.73885e-09	8.75974	H_raw.txt	Potri.013G140900	14820296	14820798	+	3_prime
Chr13	14822953	1.73885e-09	8.75974	H_raw.txt	Potri.013G141000	14828217	14832398	+	5_prime
Chr15	10696947	3.32357e-08	7.4784	H_raw.txt	Potri.015G082600	10675131	10676438	-	5_prime
Chr15	10696947	3.32357e-08	7.4784	H_raw.txt	Potri.015G082700	10698488	10700485	+	5_prime	['PF00249', 'PTHR10641,PTHR10641:SF466', 'KOG0048', '', 'K09422', '', 'AT1G57560.1', 'AtMYB50,MYB50', 'myb domain protein 50']
Chr19	10989083	1.74369e-08	7.75853	H_raw.txt	Potri.019G075500	10985729	10986781	+	3_prime	['PF00847', 'PTHR31985,PTHR31985:SF17', '', '', '', 'GO:0006355,GO:0003700', 'AT1G71450.1', '', 'Integrase-type DNA-binding superfamily protein']
Chr19	10989083	1.74369e-08	7.75853	H_raw.txt	Potri.019G075600	10998101	10998951	+	5_prime	['PF00847', 'PTHR31985,PTHR31985:SF28', '', '', '', 'GO:0006355,GO:0003700', 'AT1G33760.1', '', 'Integrase-type DNA-binding superfamily protein']
Chr09	2286330	1.09613e-09	8.96014	H_raw.txt	Potri.009G014000	2284198	2285121	-	5_prime	['', 'PTHR31973,PTHR31973:SF32']
Chr09	2286330	1.09613e-09	8.96014	H_raw.txt	Potri.009G014100	2327254	2328409	+	5_prime	['PF04520', 'PTHR33083,PTHR33083:SF9', '', '', '', '', 'AT3G45210.1', '', 'Protein of unknown function, DUF584']
Chr09	4522874	3.63419e-08	7.43959	H_raw.txt	Potri.009G035700	4522183	4524420	+	in_gene	['PF00069,PF00139', 'PTHR27007,PTHR27007:SF7', 'KOG1187', '2.7.11.1', '', 'GO:0006468,GO:0005524,GO:0004672,GO:0030246', 'AT3G45430.1', '', 'Concanavalin A-like lectin protein kinase family protein']
Chr09	6996571	1.85659e-08	7.73128	H_raw.txt	Potri.009G070900	6994878	6998304	-	in_gene	['PF13656', 'PTHR13946,PTHR13946:SF16', 'KOG4392', '2.7.7.6', '', '', 'AT3G52090.1', 'ATRPB13.6,NRPB11,NRPD11,NRPE11', 'DNA-directed RNA polymerase, RBP11-like']
Chr09	9362449	3.30079e-08	7.48138	H_raw.txt	Potri.009G108200	9358951	9360841	-	5_prime	['', 'PTHR36345,PTHR36345:SF1', '', '', '', '', 'AT2G15890.1', 'MEE14', 'maternal effect embryo arrest 14']
Chr09	9362449	3.30079e-08	7.48138	H_raw.txt	Potri.009G108300	9366729	9376996	+	5_prime	['PF00787,PF08628,PF02194', 'PTHR22999,PTHR22999:SF23', '', '', 'K17925', 'GO:0035091', 'AT2G15900.1', '', 'Phox-associated domain;Phox-like;Sorting nexin, C-terminal']
Chr05	2967832	4.52878e-10	9.34402	H_raw.txt	Potri.005G040400	2963525	2965738	+	3_prime	['PF01627', 'PTHR28242,PTHR28242:SF8', 'KOG4747', '', 'K14490', 'GO:0004871,GO:0000160', 'AT3G21510.1', 'AHP1', 'histidine-containing phosphotransmitter 1']
Chr05	2967832	4.52878e-10	9.34402	H_raw.txt	Potri.005G040500	2970524	2972708	+	5_prime	['', '', '', '', '', '', 'AT5G27330.1', '', 'Prefoldin chaperone subunit family protein']
Chr05	4798737	6.90042e-10	9.16112	H_raw.txt	Potri.005G066600	4788105	4798011	+	3_prime	['PF04851,PF00271', 'PTHR10799,PTHR10799:SF654', '', '3.6.4.12', '', 'GO:0016787,GO:0005524,GO:0003677', 'AT5G63950.1', 'CHR24', 'chromatin remodeling 24']
Chr05	4798737	6.90042e-10	9.16112	H_raw.txt	Potri.005G066700	4799548	4801428	+	5_prime	['PF01535,PF13041', 'PTHR24015,PTHR24015:SF516', '', '', '', '', 'AT1G20300.1', '', 'Pentatricopeptide repeat (PPR) superfamily protein']
Chr05	8955195	1.00039e-10	9.99983	H_raw.txt	Potri.005G116100	8950361	8951675	-	5_prime	['PF03140', 'PTHR31549,PTHR31549:SF6', '', '', '', '', 'AT2G36430.1', '', 'Plant protein of unknown function (DUF247)']
Chr05	8955195	1.00039e-10	9.99983	H_raw.txt	Potri.005G116200	8958400	8959834	+	5_prime	['PF16363', 'PTHR10366,PTHR10366:SF346', '', '4.2.1.47', 'K01711', '', 'AT3G51160.1', 'GMD2,MUR1,MUR_1', 'NAD(P)-binding Rossmann-fold superfamily protein']
Chr05	11304559	9.11856e-13	12.0401	H_raw.txt	Potri.005G137200	11297132	11297828	+	3_prime
Chr05	11304559	9.11856e-13	12.0401	H_raw.txt	Potri.005G137300	11320882	11321479	+	5_prime
Chr05	17367182	3.63419e-08	7.43959	H_raw.txt	Potri.005G166600	17355192	17355965	+	3_prime	['PF03168', 'PTHR31852,PTHR31852:SF40', '', '', '', '', 'AT2G27080.1', '', 'Late embryogenesis abundant (LEA) hydroxyproline-rich glycoprotein family']
Chr05	17367182	3.63419e-08	7.43959	H_raw.txt	Potri.005G166700	17374311	17377024	-	3_prime	['PF02358', 'PTHR10788,PTHR10788:SF26', '', '3.1.3.12', '', 'GO:0005992,GO:0003824', 'AT5G65140.2', '', 'Haloacid dehalogenase-like hydrolase (HAD) superfamily protein']
Chr03	10329619	1.17018e-09	8.93175	H_raw.txt	Potri.003G074600	10324873	10328082	+	3_prime	['PF12708', 'PTHR33928,PTHR33928:SF2', '', '3.2.1.15', '', '', 'AT4G20050.1', 'QRT3', 'Pectin lyase-like superfamily protein']
Chr03	10329619	1.17018e-09	8.93175	H_raw.txt	Potri.003G074700	10333095	10339996	+	5_prime	['PF01704', 'PTHR11952,PTHR11952:SF12', '', '2.7.7.23,2.7.7.83,2.7.7.9', 'K00972', 'GO:0070569,GO:0008152', 'AT2G35020.1', 'GlcNAc1pUT2', 'N-acetylglucosamine-1-phosphate uridylyltransferase 2']
Chr03	11067674	9.47846e-08	7.02326	H_raw.txt	Potri.003G082900	11061979	11063418	-	5_prime	['', 'PTHR38221']
Chr03	11067674	9.47846e-08	7.02326	H_raw.txt	Potri.003G083000	11067978	11068931	+	5_prime
Chr03	12533443	3.49933e-08	7.45602	H_raw.txt	Potri.003G099000	12531956	12535843	+	in_gene	['PF00931', 'PTHR23155,PTHR23155:SF633', 'KOG4658', '', 'K13457', 'GO:0043531', 'AT3G07040.1', 'RPM1,RPS3', 'NB-ARC domain-containing disease resistance protein']
Chr03	17295043	3.63419e-08	7.43959	H_raw.txt	Potri.003G161900	17289251	17292604	-	5_prime	['PF00923', 'PTHR10683,PTHR10683:SF6', 'KOG2772', '2.2.1.2', 'K00616', 'GO:0005975', 'AT5G13420.1', '', 'Aldolase-type TIM barrel family protein']
Chr03	17295043	3.63419e-08	7.43959	H_raw.txt	Potri.003G162000	17296689	17300534	-	3_prime	['PF03016', 'PTHR11062,PTHR11062:SF105', 'KOG1021', '2.4.2.41', '', '', 'AT1G27440.1', 'ATGUT1,GUT2,IRX10', 'Exostosin family protein']
Chr03	18579982	3.63419e-08	7.43959	H_raw.txt	Potri.003G177900	18572506	18576112	+	3_prime	['', 'PTHR38382,PTHR38382:SF1', '', '', '', '', 'AT4G13690.1']
Chr03	18579982	3.63419e-08	7.43959	H_raw.txt	Potri.003G178000	18588350	18598388	+	5_prime	['PF12215,PF04685', 'PTHR12654', '', '3.2.1.45', 'K17108', 'GO:0016021,GO:0006665,GO:0004348', 'AT3G24180.1', '', 'Beta-glucosidase, GBA2 type family protein']
Chr03	19035902	3.63419e-08	7.43959	H_raw.txt	Potri.003G184100	19029016	19032319	-	5_prime	['PF08263,PF13855,PF00069', 'PTHR27000,PTHR27000:SF79', 'KOG1187', '2.7.11.1', '', 'GO:0005515,GO:0006468,GO:0005524,GO:0004672', 'AT2G24130.1', '', 'Leucine-rich receptor-like protein kinase family protein']
Chr03	19035902	3.63419e-08	7.43959	H_raw.txt	Potri.003G184200	19037782	19039356	+	5_prime	['PF00069', 'PTHR24361,PTHR24361:SF303', 'KOG0198', '2.7.11.25', '', 'GO:0006468,GO:0005524,GO:0004672', 'AT4G36950.1', 'MAPKKK21', 'mitogen-activated protein kinase kinase kinase 21']
Chr03	20387252	3.07783e-09	8.51176	H_raw.txt	Potri.003G201900	20380460	20383399	-	5_prime	['PF00931', 'PTHR23155,PTHR23155:SF630', 'KOG4658', '', '', 'GO:0043531', 'AT3G14470.1', '', 'NB-ARC domain-containing disease resistance protein']
Chr03	20387252	3.07783e-09	8.51176	H_raw.txt	Potri.003G202000	20389128	20389625	+	5_prime	['', 'PTHR21495,PTHR21495:SF59', '', '', '', '', 'AT2G21100.1', '', 'Disease resistance-responsive (dirigent-like protein) family protein']
Chr03	20387253	3.07783e-09	8.51176	H_raw.txt	Potri.003G201900	20380460	20383399	-	5_prime	['PF00931', 'PTHR23155,PTHR23155:SF630', 'KOG4658', '', '', 'GO:0043531', 'AT3G14470.1', '', 'NB-ARC domain-containing disease resistance protein']
Chr03	20387253	3.07783e-09	8.51176	H_raw.txt	Potri.003G202000	20389128	20389625	+	5_prime	['', 'PTHR21495,PTHR21495:SF59', '', '', '', '', 'AT2G21100.1', '', 'Disease resistance-responsive (dirigent-like protein) family protein']
Chr03	20387286	1.43546e-08	7.84301	H_raw.txt	Potri.003G201900	20380460	20383399	-	5_prime	['PF00931', 'PTHR23155,PTHR23155:SF630', 'KOG4658', '', '', 'GO:0043531', 'AT3G14470.1', '', 'NB-ARC domain-containing disease resistance protein']
Chr03	20387286	1.43546e-08	7.84301	H_raw.txt	Potri.003G202000	20389128	20389625	+	5_prime	['', 'PTHR21495,PTHR21495:SF59', '', '', '', '', 'AT2G21100.1', '', 'Disease resistance-responsive (dirigent-like protein) family protein']
Chr03	20387660	6.04533e-08	7.21858	H_raw.txt	Potri.003G201900	20380460	20383399	-	5_prime	['PF00931', 'PTHR23155,PTHR23155:SF630', 'KOG4658', '', '', 'GO:0043531', 'AT3G14470.1', '', 'NB-ARC domain-containing disease resistance protein']
Chr03	20387660	6.04533e-08	7.21858	H_raw.txt	Potri.003G202000	20389128	20389625	+	5_prime	['', 'PTHR21495,PTHR21495:SF59', '', '', '', '', 'AT2G21100.1', '', 'Disease resistance-responsive (dirigent-like protein) family protein']
Chr03	20387726	2.02626e-12	11.6933	H_raw.txt	Potri.003G201900	20380460	20383399	-	5_prime	['PF00931', 'PTHR23155,PTHR23155:SF630', 'KOG4658', '', '', 'GO:0043531', 'AT3G14470.1', '', 'NB-ARC domain-containing disease resistance protein']
Chr03	20387726	2.02626e-12	11.6933	H_raw.txt	Potri.003G202000	20389128	20389625	+	5_prime	['', 'PTHR21495,PTHR21495:SF59', '', '', '', '', 'AT2G21100.1', '', 'Disease resistance-responsive (dirigent-like protein) family protein']
Chr03	20387736	4.03967e-12	11.3937	H_raw.txt	Potri.003G201900	20380460	20383399	-	5_prime	['PF00931', 'PTHR23155,PTHR23155:SF630', 'KOG4658', '', '', 'GO:0043531', 'AT3G14470.1', '', 'NB-ARC domain-containing disease resistance protein']
Chr03	20387736	4.03967e-12	11.3937	H_raw.txt	Potri.003G202000	20389128	20389625	+	5_prime	['', 'PTHR21495,PTHR21495:SF59', '', '', '', '', 'AT2G21100.1', '', 'Disease resistance-responsive (dirigent-like protein) family protein']
Chr03	20387855	8.16898e-08	7.08783	H_raw.txt	Potri.003G201900	20380460	20383399	-	5_prime	['PF00931', 'PTHR23155,PTHR23155:SF630', 'KOG4658', '', '', 'GO:0043531', 'AT3G14470.1', '', 'NB-ARC domain-containing disease resistance protein']
Chr03	20387855	8.16898e-08	7.08783	H_raw.txt	Potri.003G202000	20389128	20389625	+	5_prime	['', 'PTHR21495,PTHR21495:SF59', '', '', '', '', 'AT2G21100.1', '', 'Disease resistance-responsive (dirigent-like protein) family protein']
Chr12	2115030	2.69666e-08	7.56917	H_raw.txt	Potri.012G024400	2109001	2111083	+	3_prime	['PF01182', 'PTHR11054,PTHR11054:SF3', 'KOG3147', '3.1.1.31', 'K01057', 'GO:0005975', 'AT5G24400.1', 'EMB2024,PGL3', 'NagB/RpiA/CoA transferase-like superfamily protein']
Chr12	2115030	2.69666e-08	7.56917	H_raw.txt	Potri.012G024500	2117332	2121608	+	5_prime	['PF00566', 'PTHR22957,PTHR22957:SF293', 'KOG2197', '', '', '', 'AT3G49350.1', '', 'Ypt/Rab-GAP domain of gyp1p superfamily protein']
Chr12	2123035	8.62648e-09	8.06417	H_raw.txt	Potri.012G024600	2121609	2124026	-	in_gene	['PF00173', 'PTHR19359,PTHR19359:SF22', 'KOG0537', '', '', '', 'AT5G53560.1', 'ATB5-A,ATCB5-E,B5 #2,CB5-E', 'cytochrome B5 isoform E']
Chr12	2123038	9.1521e-09	8.03848	H_raw.txt	Potri.012G024600	2121609	2124026	-	in_gene	['PF00173', 'PTHR19359,PTHR19359:SF22', 'KOG0537', '', '', '', 'AT5G53560.1', 'ATB5-A,ATCB5-E,B5 #2,CB5-E', 'cytochrome B5 isoform E']
Chr12	2123039	1.14188e-08	7.94238	H_raw.txt	Potri.012G024600	2121609	2124026	-	in_gene	['PF00173', 'PTHR19359,PTHR19359:SF22', 'KOG0537', '', '', '', 'AT5G53560.1', 'ATB5-A,ATCB5-E,B5 #2,CB5-E', 'cytochrome B5 isoform E']
Chr12	3280629	6.77251e-08	7.16925	H_raw.txt	Potri.012G036700	3274571	3277835	-	5_prime	['PF13639,PF14369', 'PTHR22763,PTHR22763:SF28', '', '6.3.2.19', 'K11982', 'GO:0008270,GO:0005515', 'AT3G19950.1', '', 'RING/U-box superfamily protein']
Chr12	3280629	6.77251e-08	7.16925	H_raw.txt	Potri.012G036800	3281006	3281880	+	5_prime	['PF01722', 'PTHR12735,PTHR12735:SF21', 'KOG2313', '', 'K05527', '', 'AT1G55805.1', '', 'BolA-like family protein']
Chr12	3280631	4.7739e-08	7.32113	H_raw.txt	Potri.012G036700	3274571	3277835	-	5_prime	['PF13639,PF14369', 'PTHR22763,PTHR22763:SF28', '', '6.3.2.19', 'K11982', 'GO:0008270,GO:0005515', 'AT3G19950.1', '', 'RING/U-box superfamily protein']
Chr12	3280631	4.7739e-08	7.32113	H_raw.txt	Potri.012G036800	3281006	3281880	+	5_prime	['PF01722', 'PTHR12735,PTHR12735:SF21', 'KOG2313', '', 'K05527', '', 'AT1G55805.1', '', 'BolA-like family protein']
Chr12	3280860	1.60322e-09	8.79501	H_raw.txt	Potri.012G036700	3274571	3277835	-	5_prime	['PF13639,PF14369', 'PTHR22763,PTHR22763:SF28', '', '6.3.2.19', 'K11982', 'GO:0008270,GO:0005515', 'AT3G19950.1', '', 'RING/U-box superfamily protein']
Chr12	3280860	1.60322e-09	8.79501	H_raw.txt	Potri.012G036800	3281006	3281880	+	5_prime	['PF01722', 'PTHR12735,PTHR12735:SF21', 'KOG2313', '', 'K05527', '', 'AT1G55805.1', '', 'BolA-like family protein']
Chr12	3280960	3.11396e-08	7.50669	H_raw.txt	Potri.012G036700	3274571	3277835	-	5_prime	['PF13639,PF14369', 'PTHR22763,PTHR22763:SF28', '', '6.3.2.19', 'K11982', 'GO:0008270,GO:0005515', 'AT3G19950.1', '', 'RING/U-box superfamily protein']
Chr12	3280960	3.11396e-08	7.50669	H_raw.txt	Potri.012G036800	3281006	3281880	+	5_prime	['PF01722', 'PTHR12735,PTHR12735:SF21', 'KOG2313', '', 'K05527', '', 'AT1G55805.1', '', 'BolA-like family protein']
Chr12	3394166	3.63419e-08	7.43959	H_raw.txt	Potri.012G038400	3392927	3394293	-	in_gene	['PF07649', 'PTHR13871,PTHR13871:SF49', '', '', '', 'GO:0055114,GO:0047134', 'AT2G27660.1', '', 'Cysteine/Histidine-rich C1 domain family protein']
Chr12	10756320	2.90435e-09	8.53695	H_raw.txt	Potri.012G081200	10751866	10752428	+	3_prime	['', '', '', '', '', '', 'ATCG00280.1', '', 'photosystem II reaction center protein C']
Chr12	10756320	2.90435e-09	8.53695	H_raw.txt	Potri.012G081300	10796766	10799160	+	5_prime	['PF02701', 'PTHR31992,PTHR31992:SF14', '', '', '', 'GO:0006355,GO:0003677', 'AT5G62940.1', 'DOF5.6,HCA2', 'Dof-type zinc finger DNA-binding family protein']
Chr12	13963653	4.05811e-08	7.39168	H_raw.txt	Potri.012G119400	13961627	13962982	-	5_prime	['PF00295', 'PTHR31375,PTHR31375:SF42', '', '3.2.1.15', '', 'GO:0005975,GO:0004650', 'AT5G17200.1', '', 'Pectin lyase-like superfamily protein']
Chr12	13963653	4.05811e-08	7.39168	H_raw.txt	Potri.012G119500	13966067	13967199	+	5_prime	['PF07524', 'PTHR12321,PTHR12321:SF38', '', '', 'K14649', '', 'AT1G31240.1', '', 'Bromodomain transcription factor']
Chr14	2153024	3.37071e-08	7.47228	H_raw.txt	Potri.014G025200	2146804	2148576	+	3_prime	['PF00847', 'PTHR31729,PTHR31729:SF2', '', '', 'K09286', 'GO:0006355,GO:0003700', 'AT1G46768.1', 'RAP2.1', 'related to AP2 1']
Chr14	2153024	3.37071e-08	7.47228	H_raw.txt	Potri.014G025300	2169818	2171379	+	5_prime	['PF00046', 'PTHR24326,PTHR24326:SF263', '', '', '', 'GO:0003677', 'AT1G46480.1', 'WOX4', 'WUSCHEL related homeobox 4']
Chr14	3785915	4.98896e-08	7.30199	H_raw.txt	Potri.014G048000	3784871	3787080	-	in_gene	['', 'PTHR13198', '', '', 'K10640', '', 'AT3G60300.1', '', 'RWD domain-containing protein']
Chr14	3795008	8.27839e-09	8.08205	H_raw.txt	Potri.014G048100	3789618	3795520	+	in_gene
Chr14	4457280	3.63262e-09	8.43978	H_raw.txt	Potri.014G057700	4451810	4454560	+	3_prime	['PF03110', 'PTHR31251,PTHR31251:SF4', '', '', '', 'GO:0005634,GO:0003677', 'AT1G02065.1', 'SPL8', 'squamosa promoter binding protein-like 8']
Chr14	4457280	3.63262e-09	8.43978	H_raw.txt	Potri.014G057800	4465308	4468876	-	3_prime	['PF03110', 'PTHR31251,PTHR31251:SF15', '', '', '', 'GO:0005634,GO:0003677', 'AT1G27370.4', 'SPL10', 'squamosa promoter binding protein-like 10']
Chr14	4473701	6.79209e-09	8.168	H_raw.txt	Potri.014G057800	4465308	4468876	-	5_prime	['PF03110', 'PTHR31251,PTHR31251:SF15', '', '', '', 'GO:0005634,GO:0003677', 'AT1G27370.4', 'SPL10', 'squamosa promoter binding protein-like 10']
Chr14	4473701	6.79209e-09	8.168	H_raw.txt	Potri.014G057900	4483404	4483991	+	5_prime	['PF12796', 'PTHR24177,PTHR24177:SF19', '', '', '', '', 'AT5G35830.1', '', 'Ankyrin repeat family protein']
Chr14	4473733	6.84555e-09	8.16459	H_raw.txt	Potri.014G057800	4465308	4468876	-	5_prime	['PF03110', 'PTHR31251,PTHR31251:SF15', '', '', '', 'GO:0005634,GO:0003677', 'AT1G27370.4', 'SPL10', 'squamosa promoter binding protein-like 10']
Chr14	4473733	6.84555e-09	8.16459	H_raw.txt	Potri.014G057900	4483404	4483991	+	5_prime	['PF12796', 'PTHR24177,PTHR24177:SF19', '', '', '', '', 'AT5G35830.1', '', 'Ankyrin repeat family protein']
Chr14	4473753	1.71274e-08	7.76631	H_raw.txt	Potri.014G057800	4465308	4468876	-	5_prime	['PF03110', 'PTHR31251,PTHR31251:SF15', '', '', '', 'GO:0005634,GO:0003677', 'AT1G27370.4', 'SPL10', 'squamosa promoter binding protein-like 10']
Chr14	4473753	1.71274e-08	7.76631	H_raw.txt	Potri.014G057900	4483404	4483991	+	5_prime	['PF12796', 'PTHR24177,PTHR24177:SF19', '', '', '', '', 'AT5G35830.1', '', 'Ankyrin repeat family protein']
Chr14	4473854	1.71274e-08	7.76631	H_raw.txt	Potri.014G057800	4465308	4468876	-	5_prime	['PF03110', 'PTHR31251,PTHR31251:SF15', '', '', '', 'GO:0005634,GO:0003677', 'AT1G27370.4', 'SPL10', 'squamosa promoter binding protein-like 10']
Chr14	4473854	1.71274e-08	7.76631	H_raw.txt	Potri.014G057900	4483404	4483991	+	5_prime	['PF12796', 'PTHR24177,PTHR24177:SF19', '', '', '', '', 'AT5G35830.1', '', 'Ankyrin repeat family protein']
Chr14	4475447	5.30414e-09	8.27538	H_raw.txt	Potri.014G057800	4465308	4468876	-	5_prime	['PF03110', 'PTHR31251,PTHR31251:SF15', '', '', '', 'GO:0005634,GO:0003677', 'AT1G27370.4', 'SPL10', 'squamosa promoter binding protein-like 10']
Chr14	4475447	5.30414e-09	8.27538	H_raw.txt	Potri.014G057900	4483404	4483991	+	5_prime	['PF12796', 'PTHR24177,PTHR24177:SF19', '', '', '', '', 'AT5G35830.1', '', 'Ankyrin repeat family protein']
Chr14	10437505	2.13238e-09	8.67114	H_raw.txt	Potri.014G136400	10436731	10439307	+	in_gene	['PF00069', 'PTHR27006,PTHR27006:SF36', 'KOG1187', '2.7.11.1', '', 'GO:0006468,GO:0005524,GO:0004672', 'AT2G48010.1', 'RKF3', 'receptor-like kinase in in flowers 3']
Chr14	13813766	9.46672e-09	8.0238	H_raw.txt	Potri.014G171200	13804020	13804852	-	5_prime	['', 'PTHR35130,PTHR35130:SF1', '', '', '', '', 'AT4G04920.2', 'SFR6', 'sensitive to freezing 6']
Chr14	13813766	9.46672e-09	8.0238	H_raw.txt	Potri.014G171300	13821704	13822837	+	5_prime	['', 'PTHR22814,PTHR22814:SF106', '', '', '', '', 'AT3G07600.1', '', 'Heavy metal transport/detoxification superfamily protein']
Chr14	14235889	3.71866e-08	7.42961	H_raw.txt	Potri.014G175000	14221218	14222702	+	3_prime	['PF00201', 'PTHR11926,PTHR11926:SF213', 'KOG1192', '', 'K13691', 'GO:0016758,GO:0008152', 'AT2G43840.2', 'UGT74F1', 'UDP-glycosyltransferase 74 F1']
Chr14	14235889	3.71866e-08	7.42961	H_raw.txt	Potri.014G175100	14236775	14237400	-	3_prime
Chr18	2287287	3.63419e-08	7.43959	H_raw.txt	Potri.018G028900	2281785	2283630	+	3_prime	['PF03151', 'PTHR11132,PTHR11132:SF80', 'KOG1441', '', '', '', 'AT4G32390.1', '', 'Nucleotide-sugar transporter family protein']
Chr18	2287287	3.63419e-08	7.43959	H_raw.txt	Potri.018G029000	2288179	2289172	-	3_prime	['PF01535', 'PTHR24015,PTHR24015:SF239', '', '', '', '', 'AT1G18485.1', '', 'Pentatricopeptide repeat (PPR) superfamily protein']
Chr18	3108970	5.82324e-09	8.23484	H_raw.txt	Potri.018G037400	3093294	3105390	+	3_prime	['PF01925', 'PTHR14255,PTHR14255:SF1', '', '', '', 'GO:0016021', 'AT2G25737.1', '', 'Sulfite exporter TauE/SafE family protein']
Chr18	3108970	5.82324e-09	8.23484	H_raw.txt	Potri.018G037500	3119563	3122947	+	5_prime	['PF01925', 'PTHR14255,PTHR14255:SF1', '', '', '', 'GO:0016021', 'AT2G25737.1', '', 'Sulfite exporter TauE/SafE family protein']
Chr18	4969889	6.75701e-08	7.17025	H_raw.txt	Potri.018G049300	4894361	4895828	-	5_prime	['PF02365', 'PTHR31719,PTHR31719:SF35', '', '', '', 'GO:0006355,GO:0003677', 'AT1G26870.1', 'ANAC009,FEZ', 'NAC (No Apical Meristem) domain transcriptional regulator superfamily protein']
Chr18	4969889	6.75701e-08	7.17025	H_raw.txt	Potri.018G049400	4970716	4971179	+	5_prime	['PF00462', 'PTHR10168,PTHR10168:SF115', 'KOG1752', '1.8.1.9', 'K03676', 'GO:0045454,GO:0015035,GO:0009055', 'AT5G18600.1', '', 'Thioredoxin superfamily protein']
Chr18	7793949	5.62762e-09	8.24968	H_raw.txt	Potri.018G062900	7775137	7783700	-	5_prime	['PF02801,PF00109', 'PTHR11712,PTHR11712:SF287', '', '2.3.1.179', 'K09458', '', 'AT1G74960.3', 'ATKAS2,FAB1,KAS2', 'fatty acid biosynthesis 1']
Chr18	7793949	5.62762e-09	8.24968	H_raw.txt	Potri.018G063000	7859028	7866472	+	5_prime	['PF02309,PF02362,PF06507', 'PTHR31384,PTHR31384:SF21', '', '', '', 'GO:0006355,GO:0005634,GO:0003677,GO:0009725', 'AT1G19220.1', 'ARF11,ARF19,IAA22', 'auxin response factor 19']
Chr18	7793955	1.19589e-08	7.92231	H_raw.txt	Potri.018G062900	7775137	7783700	-	5_prime	['PF02801,PF00109', 'PTHR11712,PTHR11712:SF287', '', '2.3.1.179', 'K09458', '', 'AT1G74960.3', 'ATKAS2,FAB1,KAS2', 'fatty acid biosynthesis 1']
Chr18	7793955	1.19589e-08	7.92231	H_raw.txt	Potri.018G063000	7859028	7866472	+	5_prime	['PF02309,PF02362,PF06507', 'PTHR31384,PTHR31384:SF21', '', '', '', 'GO:0006355,GO:0005634,GO:0003677,GO:0009725', 'AT1G19220.1', 'ARF11,ARF19,IAA22', 'auxin response factor 19']
Chr18	7794623	7.42158e-08	7.1295	H_raw.txt	Potri.018G062900	7775137	7783700	-	5_prime	['PF02801,PF00109', 'PTHR11712,PTHR11712:SF287', '', '2.3.1.179', 'K09458', '', 'AT1G74960.3', 'ATKAS2,FAB1,KAS2', 'fatty acid biosynthesis 1']
Chr18	7794623	7.42158e-08	7.1295	H_raw.txt	Potri.018G063000	7859028	7866472	+	5_prime	['PF02309,PF02362,PF06507', 'PTHR31384,PTHR31384:SF21', '', '', '', 'GO:0006355,GO:0005634,GO:0003677,GO:0009725', 'AT1G19220.1', 'ARF11,ARF19,IAA22', 'auxin response factor 19']
Chr18	7809795	5.08633e-10	9.2936	H_raw.txt	Potri.018G062900	7775137	7783700	-	5_prime	['PF02801,PF00109', 'PTHR11712,PTHR11712:SF287', '', '2.3.1.179', 'K09458', '', 'AT1G74960.3', 'ATKAS2,FAB1,KAS2', 'fatty acid biosynthesis 1']
Chr18	7809795	5.08633e-10	9.2936	H_raw.txt	Potri.018G063000	7859028	7866472	+	5_prime	['PF02309,PF02362,PF06507', 'PTHR31384,PTHR31384:SF21', '', '', '', 'GO:0006355,GO:0005634,GO:0003677,GO:0009725', 'AT1G19220.1', 'ARF11,ARF19,IAA22', 'auxin response factor 19']
Chr18	7844168	2.86952e-09	8.54219	H_raw.txt	Potri.018G062900	7775137	7783700	-	5_prime	['PF02801,PF00109', 'PTHR11712,PTHR11712:SF287', '', '2.3.1.179', 'K09458', '', 'AT1G74960.3', 'ATKAS2,FAB1,KAS2', 'fatty acid biosynthesis 1']
Chr18	7844168	2.86952e-09	8.54219	H_raw.txt	Potri.018G063000	7859028	7866472	+	5_prime	['PF02309,PF02362,PF06507', 'PTHR31384,PTHR31384:SF21', '', '', '', 'GO:0006355,GO:0005634,GO:0003677,GO:0009725', 'AT1G19220.1', 'ARF11,ARF19,IAA22', 'auxin response factor 19']
Chr18	14308584	5.46965e-10	9.26204	H_raw.txt	Potri.018G119000	14305681	14306910	+	3_prime
Chr18	14308584	5.46965e-10	9.26204	H_raw.txt	Potri.018G119100	14314946	14315637	-	3_prime
Chr18	14589899	7.40522e-08	7.13046	H_raw.txt	Potri.018G122400	14577787	14578026	+	3_prime
Chr18	14589899	7.40522e-08	7.13046	H_raw.txt	Potri.018G122500	14594855	14595461	-	3_prime
Chr18	14590926	3.09479e-09	8.50937	H_raw.txt	Potri.018G122400	14577787	14578026	+	3_prime
Chr18	14590926	3.09479e-09	8.50937	H_raw.txt	Potri.018G122500	14594855	14595461	-	3_prime
Chr18	14591736	7.63456e-08	7.11722	H_raw.txt	Potri.018G122400	14577787	14578026	+	3_prime
Chr18	14591736	7.63456e-08	7.11722	H_raw.txt	Potri.018G122500	14594855	14595461	-	3_prime
Chr18	16814986	3.63419e-08	7.43959	H_raw.txt	Potri.018G150200	16814285	16814965	-	5_prime	['PF00403', 'PTHR22814,PTHR22814:SF107', 'KOG1603', '', '', 'GO:0046872,GO:0030001', 'AT1G06330.1', '', 'Heavy metal transport/detoxification superfamily protein']
Chr18	16814986	3.63419e-08	7.43959	H_raw.txt	Potri.018G150300	16816005	16817608	+	5_prime	['PF08392', 'PTHR31561,PTHR31561:SF21', '', '2.3.1.199', '', 'GO:0016747,GO:0016020,GO:0006633', 'AT3G52160.1', 'KCS15', '3-ketoacyl-CoA synthase 15']
Chr08	4466211	3.63419e-08	7.43959	H_raw.txt	Potri.008G072200	4461729	4463163	-	5_prime	['PF00462', 'PTHR10168,PTHR10168:SF68', '', '', 'K17479', 'GO:0045454,GO:0015035,GO:0009055', 'AT5G58530.1', '', 'Glutaredoxin family protein']
Chr08	4466211	3.63419e-08	7.43959	H_raw.txt	Potri.008G072300	4466871	4472906	-	3_prime	['PF04824,PF04825', 'PTHR12585,PTHR12585:SF26', 'KOG1213', '', 'K06670', 'GO:0000228,GO:0005515', 'AT5G05490.1', 'ATREC8,DIF1,REC8,SYN1', 'Rad21/Rec8-like family protein']
Chr08	5753371	3.21382e-08	7.49298	H_raw.txt	Potri.008G091700	5742015	5748064	-	5_prime	['PF01529', 'PTHR22883,PTHR22883:SF96', 'KOG1311', '2.3.1.225', '', 'GO:0008270', 'AT1G69420.1', '', 'DHHC-type zinc finger family protein']
Chr08	5753371	3.21382e-08	7.49298	H_raw.txt	Potri.008G091800	5757656	5758884	+	5_prime
Chr08	13664709	6.74303e-08	7.17114	H_raw.txt	Potri.008G195800	13654528	13662046	-	5_prime	['PF00069', 'PTHR22983,PTHR22983:SF15', '', '2.7.11.1', 'K17545', 'GO:0006468,GO:0005524,GO:0004672', 'AT5G18700.1', 'EMB3013,RUK', 'Protein kinase family protein with ARM repeat domain']
Chr08	13664709	6.74303e-08	7.17114	H_raw.txt	Potri.008G195900	13667506	13688147	+	5_prime	['PF04851,PF00271,PF14619', 'PTHR10799,PTHR10799:SF783', 'KOG0388', '3.6.4.12', '', 'GO:0016787,GO:0005524,GO:0003677,GO:0042393', 'AT2G28290.1', 'CHR3,SYD', 'P-loop containing nucleoside triphosphate hydrolases superfamily protein']
Chr08	17252187	5.38292e-08	7.26898	H_raw.txt	Potri.008G214600	17239823	17240740	+	3_prime	['PF00462', 'PTHR10168,PTHR10168:SF115', 'KOG1752', '1.8.1.9', 'K03676', 'GO:0045454,GO:0015035,GO:0009055', 'AT5G18600.1', '', 'Thioredoxin superfamily protein']
Chr08	17252187	5.38292e-08	7.26898	H_raw.txt	Potri.008G214700	17258784	17259320	-	3_prime
Chr04	3673820	3.63419e-08	7.43959	H_raw.txt	Potri.004G047600	3654301	3655009	-	5_prime	['PF00847', 'PTHR31677', '', '', '', 'GO:0006355,GO:0003700', 'AT5G44210.1', 'ATERF-9,ATERF9,ERF9', 'erf domain protein 9']
Chr04	3673820	3.63419e-08	7.43959	H_raw.txt	Potri.004G047700	3675939	3680076	+	5_prime	['PF01823', 'PTHR33199,PTHR33199:SF8', '', '', '', '', 'AT1G28380.1', 'NSL1', 'MAC/Perforin domain-containing protein']
Chr04	17306839	4.66206e-09	8.33142	H_raw.txt	Potri.004G150800	17302642	17304185	-	5_prime	['PF05055', 'PTHR31113,PTHR31113:SF3', '', '', '', '', 'AT4G34320.1', '', 'Protein of unknown function (DUF677)']
Chr04	17306839	4.66206e-09	8.33142	H_raw.txt	Potri.004G150900	17322715	17324150	-	3_prime	['PF01715', 'PTHR11088', 'KOG1384', '2.5.1.27,2.5.1.112', 'K10760', 'GO:0008033', 'AT5G19040.1', 'ATIPT5,IPT5', 'isopentenyltransferase 5']
Chr04	17308553	2.32985e-08	7.63267	H_raw.txt	Potri.004G150800	17302642	17304185	-	5_prime	['PF05055', 'PTHR31113,PTHR31113:SF3', '', '', '', '', 'AT4G34320.1', '', 'Protein of unknown function (DUF677)']
Chr04	17308553	2.32985e-08	7.63267	H_raw.txt	Potri.004G150900	17322715	17324150	-	3_prime	['PF01715', 'PTHR11088', 'KOG1384', '2.5.1.27,2.5.1.112', 'K10760', 'GO:0008033', 'AT5G19040.1', 'ATIPT5,IPT5', 'isopentenyltransferase 5']
Chr04	18614909	5.59949e-08	7.25185	H_raw.txt	Potri.004G165500	18611396	18611774	-	5_prime	['PF02519', 'PTHR31929', '', '', 'K14488', 'GO:0009733', 'AT4G34770.1', '', 'SAUR-like auxin-responsive protein family']
Chr04	18614909	5.59949e-08	7.25185	H_raw.txt	Potri.004G165600	18620558	18620911	-	3_prime	['PF02519', 'PTHR31929', '', '', 'K14488', 'GO:0009733', 'AT4G34770.1', '', 'SAUR-like auxin-responsive protein family']
Chr04	18674465	7.74001e-12	11.1113	H_raw.txt	Potri.004G167000	18672434	18673602	-	5_prime	['PF00230', 'PTHR19139,PTHR19139:SF162', 'KOG0223', '', 'K09872', 'GO:0016020,GO:0006810,GO:0005215', 'AT3G61430.1', 'ATPIP1,PIP1,PIP1;1,PIP1A', 'plasma membrane intrinsic protein 1A']
Chr04	18674465	7.74001e-12	11.1113	H_raw.txt	Potri.004G167100	18685312	18688778	+	5_prime	['PF04833', 'PTHR31673,PTHR31673:SF9', '', '', '', 'GO:0031225,GO:0016049,GO:0010215', 'AT3G29810.1', 'COBL2', 'COBRA-like protein 2 precursor']
Chr04	20496974	7.46273e-09	8.1271	H_raw.txt	Potri.004G189900	20483234	20486498	-	5_prime	['PF01073', 'PTHR10366,PTHR10366:SF348', 'KOG1429', '4.1.1.35', 'K12449', 'GO:0055114,GO:0016616,GO:0006694,GO:0003854', 'AT1G08200.1', 'AXS2', 'UDP-D-apiose/UDP-D-xylose synthase 2']
Chr04	20496974	7.46273e-09	8.1271	H_raw.txt	Potri.004G190000	20499100	20499797	-	3_prime
Chr02	3746447	7.3061e-08	7.13631	H_raw.txt	Potri.002G055900	3744947	3745855	+	3_prime	['PF07717', 'PTHR18934,PTHR18934:SF115', '', '', '', '', 'AT2G30800.1', 'ATVT-1,HVT1', 'helicase in vascular tissue and tapetum']
Chr02	3746447	7.3061e-08	7.13631	H_raw.txt	Potri.002G056000	3748149	3751459	-	3_prime
scaffold_20	21486	5.52679e-08	7.25753	I_B_raw.txt	Potri.T000200	11378	18079	-	5_prime	['PF00909', 'PTHR11730,PTHR11730:SF38', 'KOG0682', '', 'K03320', 'GO:0016020,GO:0015696,GO:0008519,GO:0072488', 'AT2G38290.1', 'AMT2,AMT2;1,ATAMT2', 'ammonium transporter 2']
scaffold_20	21486	5.52679e-08	7.25753	I_B_raw.txt	Potri.T000300	23366	26800	-	3_prime	['PF01397,PF03936', 'PTHR31225,PTHR31225:SF16', '', '4.2.3.111', '', 'GO:0016829,GO:0010333,GO:0008152,GO:0000287', 'AT3G25830.1', 'ATTPS-CIN,TPS-CIN', 'terpene synthase-like sequence-1,8-cineole']
scaffold_238	56782	3.6852e-08	7.43354	I_B_raw.txt	Potri.T129400	46736	55321	+	3_prime	['PF13676,PF00931,PF01582', 'PTHR11017,PTHR11017:SF174', 'KOG4658', '', '', 'GO:0007165,GO:0005515,GO:0043531', 'AT4G12010.1', '', 'Disease resistance protein (TIR-NBS-LRR class) family']
Chr06	4120580	7.70464e-08	7.11325	I_B_raw.txt	Potri.006G056500	4112957	4115912	+	3_prime	['PF01428,PF01754', 'PTHR10634,PTHR10634:SF32', 'KOG3173', '', '', 'GO:0008270,GO:0003677', 'AT1G51200.4', '', 'A20/AN1-like zinc finger family protein']
Chr06	4120580	7.70464e-08	7.11325	I_B_raw.txt	Potri.006G056600	4122289	4125292	+	5_prime	['PF00560,PF08263,PF13855,PF00069', 'PTHR27000,PTHR27000:SF146', 'KOG1187', '2.7.11.1', '', 'GO:0005515,GO:0006468,GO:0005524,GO:0004672', 'AT5G06940.1', '', 'Leucine-rich repeat receptor-like protein kinase family protein']
Chr05	16883909	9.99121e-09	8.00038	I_B_raw.txt	Potri.005G163800	16852958	16853475	+	3_prime	['PF12776', 'PTHR31704,PTHR31704:SF9', '', '', '', '', 'AT5G05800.1']
Chr05	16883909	9.99121e-09	8.00038	I_B_raw.txt	Potri.005G163900	16897355	16902949	+	5_prime	['PF03141', 'PTHR10108,PTHR10108:SF899', '', '2.1.1.157', '', 'GO:0008168', 'AT1G78240.1', 'OSU1,QUA2,TSD2', 'S-adenosyl-L-methionine-dependent methyltransferases superfamily protein']
Chr13	15222669	5.59369e-08	7.2523	I_B_raw.txt	Potri.013G147600	15220756	15232065	+	in_gene	['PF00637,PF05131', 'PTHR23323,PTHR23323:SF26', '', '', '', 'GO:0016192,GO:0006886', 'AT1G12470.1', '', 'zinc ion binding']
Chr13	15222671	5.59369e-08	7.2523	I_B_raw.txt	Potri.013G147600	15220756	15232065	+	in_gene	['PF00637,PF05131', 'PTHR23323,PTHR23323:SF26', '', '', '', 'GO:0016192,GO:0006886', 'AT1G12470.1', '', 'zinc ion binding']
Chr13	15224389	2.55435e-08	7.59272	I_B_raw.txt	Potri.013G147600	15220756	15232065	+	in_gene	['PF00637,PF05131', 'PTHR23323,PTHR23323:SF26', '', '', '', 'GO:0016192,GO:0006886', 'AT1G12470.1', '', 'zinc ion binding']
Chr13	15230120	3.17943e-08	7.49765	I_B_raw.txt	Potri.013G147600	15220756	15232065	+	in_gene	['PF00637,PF05131', 'PTHR23323,PTHR23323:SF26', '', '', '', 'GO:0016192,GO:0006886', 'AT1G12470.1', '', 'zinc ion binding']
Chr13	15230314	3.62641e-08	7.44052	I_B_raw.txt	Potri.013G147600	15220756	15232065	+	in_gene	['PF00637,PF05131', 'PTHR23323,PTHR23323:SF26', '', '', '', 'GO:0016192,GO:0006886', 'AT1G12470.1', '', 'zinc ion binding']
Chr18	12664530	6.03519e-08	7.21931	J_B_raw.txt	Potri.018G098300	12658997	12661897	+	3_prime	['PF00999', 'PTHR32468,PTHR32468:SF17', '', '', '', 'GO:0055085,GO:0016021,GO:0015299,GO:0006812', 'AT5G22900.1', 'ATCHX3,CHX3', 'cation/H+ exchanger 3']
Chr18	12664530	6.03519e-08	7.21931	J_B_raw.txt	Potri.018G098400	12669848	12676925	-	3_prime	['PF12796', 'PTHR24128,PTHR24128:SF22', 'KOG4412', '', 'K19044', '', 'AT5G57740.1', 'XBAT32', 'XB3 ortholog 2 in Arabidopsis thaliana']
Chr08	6685486	3.37708e-08	7.47146	PB_raw.txt	Potri.008G105300	6678182	6684739	-	5_prime	['PF00549,PF00285', 'PTHR23118,PTHR23118:SF6', '', '2.3.3.8', 'K01648', 'GO:0008152,GO:0003824,GO:0046912', 'AT3G06650.1', 'ACLB-1', 'ATP-citrate lyase B-1']
Chr08	6685486	3.37708e-08	7.47146	PB_raw.txt	Potri.008G105400	6690901	6696389	-	3_prime	['PF12617']
scaffold_27	61376	7.87837e-08	7.10356	PB_raw.txt	Potri.T017000	29463	30078	+	3_prime	['', 'PTHR33228,PTHR33228:SF3', '', '', '', '', 'AT4G31730.1', 'GDU1', 'glutamine dumper 1']
scaffold_27	61376	7.87837e-08	7.10356	PB_raw.txt	Potri.T017100	62507	62809	+	5_prime	['', 'PTHR33228', '', '', '', '', 'AT4G25760.1', 'ATGDU2,GDU2', 'glutamine dumper 2']
Chr01	43940781	3.29036e-09	8.48276	S_G_raw.txt	Potri.001G414700	43935371	43937090	+	3_prime	['PF00643', 'PTHR31717,PTHR31717:SF7', '', '', '', 'GO:0008270,GO:0005622', 'AT5G54470.1', '', 'B-box type zinc finger family protein']
Chr01	43940781	3.29036e-09	8.48276	S_G_raw.txt	Potri.001G414800	43941046	43944821	-	3_prime	['PF00582', 'PTHR31966,PTHR31966:SF5', '', '', '', 'GO:0006950', 'AT1G11360.1', '', 'Adenine nucleotide alpha hydrolases-like superfamily protein']
Chr10	13542160	9.66414e-08	7.01484	S_G_raw.txt	Potri.010G117800	13531983	13542569	-	in_gene	['PF00270,PF00035,PF00271,PF07717,PF04408', 'PTHR18934,PTHR18934:SF146', '', '3.6.4.13', 'K14442', 'GO:0005524,GO:0003676,GO:0004386', 'AT2G01130.1', '', 'DEA(D/H)-box RNA helicase family protein']
Chr08	10503240	2.76831e-08	7.55779	S_G_raw.txt	Potri.008G155500	10499894	10502447	-	5_prime	['PF00227', 'PTHR11599,PTHR11599:SF6', 'KOG0177', '3.4.25.1', 'K02734', 'GO:0051603,GO:0005839,GO:0004298', 'AT3G22630.1', 'PBD1,PRCGB', '20S proteasome beta subunit D1']
Chr08	10503240	2.76831e-08	7.55779	S_G_raw.txt	Potri.008G155600	10506961	10507309	+	5_prime	['PF09253', 'PTHR35632,PTHR35632:SF1']
Chr08	10503275	9.49683e-08	7.02242	S_G_raw.txt	Potri.008G155500	10499894	10502447	-	5_prime	['PF00227', 'PTHR11599,PTHR11599:SF6', 'KOG0177', '3.4.25.1', 'K02734', 'GO:0051603,GO:0005839,GO:0004298', 'AT3G22630.1', 'PBD1,PRCGB', '20S proteasome beta subunit D1']
Chr08	10503275	9.49683e-08	7.02242	S_G_raw.txt	Potri.008G155600	10506961	10507309	+	5_prime	['PF09253', 'PTHR35632,PTHR35632:SF1']
Chr08	10506382	6.73835e-08	7.17145	S_G_raw.txt	Potri.008G155500	10499894	10502447	-	5_prime	['PF00227', 'PTHR11599,PTHR11599:SF6', 'KOG0177', '3.4.25.1', 'K02734', 'GO:0051603,GO:0005839,GO:0004298', 'AT3G22630.1', 'PBD1,PRCGB', '20S proteasome beta subunit D1']
Chr08	10506382	6.73835e-08	7.17145	S_G_raw.txt	Potri.008G155600	10506961	10507309	+	5_prime	['PF09253', 'PTHR35632,PTHR35632:SF1']
Chr08	10506912	5.46197e-08	7.26265	S_G_raw.txt	Potri.008G155500	10499894	10502447	-	5_prime	['PF00227', 'PTHR11599,PTHR11599:SF6', 'KOG0177', '3.4.25.1', 'K02734', 'GO:0051603,GO:0005839,GO:0004298', 'AT3G22630.1', 'PBD1,PRCGB', '20S proteasome beta subunit D1']
Chr08	10506912	5.46197e-08	7.26265	S_G_raw.txt	Potri.008G155600	10506961	10507309	+	5_prime	['PF09253', 'PTHR35632,PTHR35632:SF1']
Chr08	10510603	1.55946e-08	7.80702	S_G_raw.txt	Potri.008G155600	10506961	10507309	+	3_prime	['PF09253', 'PTHR35632,PTHR35632:SF1']
Chr08	10510603	1.55946e-08	7.80702	S_G_raw.txt	Potri.008G155700	10513016	10518417	-	3_prime	['PF03372', 'PTHR11200,PTHR11200:SF174', 'KOG0565', '', '', '', 'AT2G32010.1', 'CVL1', 'CVP2 like 1']
Chr06	18941313	1.0628e-09	8.97355	S_raw.txt	Potri.006G176600	18911364	18919423	-	5_prime	['PF13857,PF12796', 'PTHR24128,PTHR24128:SF22', 'KOG4412', '', 'K19044', '', 'AT5G57740.1', 'XBAT32', 'XB3 ortholog 2 in Arabidopsis thaliana']
Chr06	18941313	1.0628e-09	8.97355	S_raw.txt	Potri.006G176700	18959503	18961382	+	5_prime	['PF13639', 'PTHR14155,PTHR14155:SF80', '', '', '', 'GO:0008270,GO:0005515', 'AT4G30400.1', '', 'RING/U-box superfamily protein']
Chr06	18941341	4.22567e-08	7.3741	S_raw.txt	Potri.006G176600	18911364	18919423	-	5_prime	['PF13857,PF12796', 'PTHR24128,PTHR24128:SF22', 'KOG4412', '', 'K19044', '', 'AT5G57740.1', 'XBAT32', 'XB3 ortholog 2 in Arabidopsis thaliana']
Chr06	18941341	4.22567e-08	7.3741	S_raw.txt	Potri.006G176700	18959503	18961382	+	5_prime	['PF13639', 'PTHR14155,PTHR14155:SF80', '', '', '', 'GO:0008270,GO:0005515', 'AT4G30400.1', '', 'RING/U-box superfamily protein']
Chr06	18941740	1.0628e-09	8.97355	S_raw.txt	Potri.006G176600	18911364	18919423	-	5_prime	['PF13857,PF12796', 'PTHR24128,PTHR24128:SF22', 'KOG4412', '', 'K19044', '', 'AT5G57740.1', 'XBAT32', 'XB3 ortholog 2 in Arabidopsis thaliana']
Chr06	18941740	1.0628e-09	8.97355	S_raw.txt	Potri.006G176700	18959503	18961382	+	5_prime	['PF13639', 'PTHR14155,PTHR14155:SF80', '', '', '', 'GO:0008270,GO:0005515', 'AT4G30400.1', '', 'RING/U-box superfamily protein']
Chr06	18941816	4.22567e-08	7.3741	S_raw.txt	Potri.006G176600	18911364	18919423	-	5_prime	['PF13857,PF12796', 'PTHR24128,PTHR24128:SF22', 'KOG4412', '', 'K19044', '', 'AT5G57740.1', 'XBAT32', 'XB3 ortholog 2 in Arabidopsis thaliana']
Chr06	18941816	4.22567e-08	7.3741	S_raw.txt	Potri.006G176700	18959503	18961382	+	5_prime	['PF13639', 'PTHR14155,PTHR14155:SF80', '', '', '', 'GO:0008270,GO:0005515', 'AT4G30400.1', '', 'RING/U-box superfamily protein']
Chr06	18942076	4.22567e-08	7.3741	S_raw.txt	Potri.006G176600	18911364	18919423	-	5_prime	['PF13857,PF12796', 'PTHR24128,PTHR24128:SF22', 'KOG4412', '', 'K19044', '', 'AT5G57740.1', 'XBAT32', 'XB3 ortholog 2 in Arabidopsis thaliana']
Chr06	18942076	4.22567e-08	7.3741	S_raw.txt	Potri.006G176700	18959503	18961382	+	5_prime	['PF13639', 'PTHR14155,PTHR14155:SF80', '', '', '', 'GO:0008270,GO:0005515', 'AT4G30400.1', '', 'RING/U-box superfamily protein']
Chr06	18942931	4.22567e-08	7.3741	S_raw.txt	Potri.006G176600	18911364	18919423	-	5_prime	['PF13857,PF12796', 'PTHR24128,PTHR24128:SF22', 'KOG4412', '', 'K19044', '', 'AT5G57740.1', 'XBAT32', 'XB3 ortholog 2 in Arabidopsis thaliana']
Chr06	18942931	4.22567e-08	7.3741	S_raw.txt	Potri.006G176700	18959503	18961382	+	5_prime	['PF13639', 'PTHR14155,PTHR14155:SF80', '', '', '', 'GO:0008270,GO:0005515', 'AT4G30400.1', '', 'RING/U-box superfamily protein']
Chr06	18943037	1.88532e-09	8.72462	S_raw.txt	Potri.006G176600	18911364	18919423	-	5_prime	['PF13857,PF12796', 'PTHR24128,PTHR24128:SF22', 'KOG4412', '', 'K19044', '', 'AT5G57740.1', 'XBAT32', 'XB3 ortholog 2 in Arabidopsis thaliana']
Chr06	18943037	1.88532e-09	8.72462	S_raw.txt	Potri.006G176700	18959503	18961382	+	5_prime	['PF13639', 'PTHR14155,PTHR14155:SF80', '', '', '', 'GO:0008270,GO:0005515', 'AT4G30400.1', '', 'RING/U-box superfamily protein']
Chr06	18943137	1.88532e-09	8.72462	S_raw.txt	Potri.006G176600	18911364	18919423	-	5_prime	['PF13857,PF12796', 'PTHR24128,PTHR24128:SF22', 'KOG4412', '', 'K19044', '', 'AT5G57740.1', 'XBAT32', 'XB3 ortholog 2 in Arabidopsis thaliana']
Chr06	18943137	1.88532e-09	8.72462	S_raw.txt	Potri.006G176700	18959503	18961382	+	5_prime	['PF13639', 'PTHR14155,PTHR14155:SF80', '', '', '', 'GO:0008270,GO:0005515', 'AT4G30400.1', '', 'RING/U-box superfamily protein']
Chr06	18943623	6.71708e-08	7.17282	S_raw.txt	Potri.006G176600	18911364	18919423	-	5_prime	['PF13857,PF12796', 'PTHR24128,PTHR24128:SF22', 'KOG4412', '', 'K19044', '', 'AT5G57740.1', 'XBAT32', 'XB3 ortholog 2 in Arabidopsis thaliana']
Chr06	18943623	6.71708e-08	7.17282	S_raw.txt	Potri.006G176700	18959503	18961382	+	5_prime	['PF13639', 'PTHR14155,PTHR14155:SF80', '', '', '', 'GO:0008270,GO:0005515', 'AT4G30400.1', '', 'RING/U-box superfamily protein']
Chr13	2865372	2.73354e-08	7.56328	spirodienone_raw.txt	Potri.013G040900	2860120	2864931	+	3_prime	['PF02416', 'PTHR33162,PTHR33162:SF1', '', '', 'K03116', 'GO:0015031,GO:0008565', 'AT5G28750.1', '', 'Bacterial sec-independent translocation protein mttA/Hcf106']
Chr13	2865372	2.73354e-08	7.56328	spirodienone_raw.txt	Potri.013G041000	2870421	2875152	+	5_prime	['PF00010', 'PTHR16223,PTHR16223:SF38', '', '', '', 'GO:0046983', 'AT4G02590.1', 'UNE12', 'basic helix-loop-helix (bHLH) DNA-binding superfamily protein']

## Sheet: log8
Chr	Pos	P-value	-log10(p-value)	Phenotype	Gene ID	Gene Start	Gene End	Orientation	Type	Annot
scaffold_20	54866	5.00799e-09	8.30034	B-5_raw.txt	Potri.T000400	42491	44450	+	3_prime	['PF01397,PF03936', 'PTHR31225,PTHR31225:SF6', '', '4.2.3.8', '', 'GO:0016829,GO:0010333,GO:0008152,GO:0000287', 'AT5G23960.2', 'ATTPS21,TPS21', 'terpene synthase 21']
scaffold_20	54866	5.00799e-09	8.30034	B-5_raw.txt	Potri.T000500	66120	67673	-	3_prime	['PF03936,PF01397', 'PTHR31225,PTHR31225:SF16', '', '4.2.3.111', '', 'GO:0016829,GO:0010333,GO:0000287,GO:0008152', 'AT4G16740.2', 'ATTPS03,TPS03', 'terpene synthase 03']
Chr10	16119290	5.59079e-09	8.25253	B-O-4_raw.txt	Potri.010G153600	16118497	16127015	+	in_gene	['PF14510,PF08370,PF00005,PF01061', 'PTHR19241,PTHR19241:SF297', '', '', '', 'GO:0016887,GO:0005524,GO:0016020', 'AT3G53480.1', 'ABCG37,ATPDR9,PDR9,PIS1', 'pleiotropic drug resistance 9']
Chr01	10793902	3.75206e-09	8.42573	B-O-4_raw.txt	Potri.001G134400	10791365	10794964	-	in_gene	['PF00931', 'PTHR23155,PTHR23155:SF633', 'KOG4658', '', '', 'GO:0043531', 'AT3G07040.1', 'RPM1,RPS3', 'NB-ARC domain-containing disease resistance protein']
Chr12	15528487	9.99679e-11	10.0001	B-O-4_raw.txt	Potri.012G141900	15522004	15523847	-	5_prime
Chr12	15528487	9.99679e-11	10.0001	B-O-4_raw.txt	Potri.012G142000	15535438	15542504	+	5_prime	['PF00067', 'PTHR24282,PTHR24282:SF15', 'KOG0157', '', '', 'GO:0055114,GO:0020037,GO:0016705,GO:0005506', 'AT5G52400.1', 'CYP715A1', 'cytochrome P450, family 715, subfamily A, polypeptide 1']
Chr12	15529984	9.99679e-11	10.0001	B-O-4_raw.txt	Potri.012G141900	15522004	15523847	-	5_prime
Chr12	15529984	9.99679e-11	10.0001	B-O-4_raw.txt	Potri.012G142000	15535438	15542504	+	5_prime	['PF00067', 'PTHR24282,PTHR24282:SF15', 'KOG0157', '', '', 'GO:0055114,GO:0020037,GO:0016705,GO:0005506', 'AT5G52400.1', 'CYP715A1', 'cytochrome P450, family 715, subfamily A, polypeptide 1']
Chr04	6431838	1.10524e-24	23.9565	B-O-4_raw.txt	Potri.004G077700	6430705	6436169	-	in_gene	['PF13086,PF13087', 'PTHR10887,PTHR10887:SF358', '', '', 'K10706', '', 'AT1G65780.1', '', 'P-loop containing nucleoside triphosphate hydrolases superfamily protein']
Chr04	6431845	1.10524e-24	23.9565	B-O-4_raw.txt	Potri.004G077700	6430705	6436169	-	in_gene	['PF13086,PF13087', 'PTHR10887,PTHR10887:SF358', '', '', 'K10706', '', 'AT1G65780.1', '', 'P-loop containing nucleoside triphosphate hydrolases superfamily protein']
Chr02	15948828	5.42006e-09	8.266	B-O-4_raw.txt	Potri.002G198500	15938996	15944883	-	5_prime	['PF03485,PF05746,PF00750', 'PTHR11956,PTHR11956:SF5', '', '6.1.1.19', 'K01887', 'GO:0006420,GO:0005737,GO:0005524,GO:0004814,GO:0000166', 'AT4G26300.1', 'emb1027', 'Arginyl-tRNA synthetase, class Ic']
Chr02	15948828	5.42006e-09	8.266	B-O-4_raw.txt	Potri.002G198600	15951047	15956056	+	5_prime	['PF00586,PF02769', 'PTHR10520', '', '6.3.3.1', 'K01933', '', 'AT3G55010.2', 'ATPURM,PUR5', 'phosphoribosylformylglycinamidine cyclo-ligase, chloroplast / phosphoribosyl-aminoimidazole synthetase / AIR synthase (PUR5)']
Chr13	9731276	7.44154e-09	8.12834	B-O-4_raw.txt	Potri.013G091300	9725005	9726231	-	5_prime	['PF13639', 'PTHR14155,PTHR14155:SF106', '', '', 'K19040', 'GO:0008270,GO:0005515', 'AT3G10910.1', '', 'RING/U-box superfamily protein']
Chr13	9731276	7.44154e-09	8.12834	B-O-4_raw.txt	Potri.013G091400	9740067	9743958	+	5_prime	['PF00170', 'PTHR13690,PTHR13690:SF82', '', '', '', 'GO:0043565,GO:0006355,GO:0003700', 'AT2G40620.1', '', 'Basic-leucine zipper (bZIP) transcription factor family protein']
Chr08	10503240	3.69205e-09	8.43273	G_raw.txt	Potri.008G155500	10499894	10502447	-	5_prime	['PF00227', 'PTHR11599,PTHR11599:SF6', 'KOG0177', '3.4.25.1', 'K02734', 'GO:0051603,GO:0005839,GO:0004298', 'AT3G22630.1', 'PBD1,PRCGB', '20S proteasome beta subunit D1']
Chr08	10503240	3.69205e-09	8.43273	G_raw.txt	Potri.008G155600	10506961	10507309	+	5_prime	['PF09253', 'PTHR35632,PTHR35632:SF1']
Chr08	10506912	8.5884e-09	8.06609	G_raw.txt	Potri.008G155500	10499894	10502447	-	5_prime	['PF00227', 'PTHR11599,PTHR11599:SF6', 'KOG0177', '3.4.25.1', 'K02734', 'GO:0051603,GO:0005839,GO:0004298', 'AT3G22630.1', 'PBD1,PRCGB', '20S proteasome beta subunit D1']
Chr08	10506912	8.5884e-09	8.06609	G_raw.txt	Potri.008G155600	10506961	10507309	+	5_prime	['PF09253', 'PTHR35632,PTHR35632:SF1']
Chr08	10510603	7.85837e-09	8.10467	G_raw.txt	Potri.008G155600	10506961	10507309	+	3_prime	['PF09253', 'PTHR35632,PTHR35632:SF1']
Chr08	10510603	7.85837e-09	8.10467	G_raw.txt	Potri.008G155700	10513016	10518417	-	3_prime	['PF03372', 'PTHR11200,PTHR11200:SF174', 'KOG0565', '', '', '', 'AT2G32010.1', 'CVL1', 'CVP2 like 1']
Chr06	18941313	5.52546e-09	8.25763	G_raw.txt	Potri.006G176600	18911364	18919423	-	5_prime	['PF13857,PF12796', 'PTHR24128,PTHR24128:SF22', 'KOG4412', '', 'K19044', '', 'AT5G57740.1', 'XBAT32', 'XB3 ortholog 2 in Arabidopsis thaliana']
Chr06	18941313	5.52546e-09	8.25763	G_raw.txt	Potri.006G176700	18959503	18961382	+	5_prime	['PF13639', 'PTHR14155,PTHR14155:SF80', '', '', '', 'GO:0008270,GO:0005515', 'AT4G30400.1', '', 'RING/U-box superfamily protein']
Chr06	18941740	5.52546e-09	8.25763	G_raw.txt	Potri.006G176600	18911364	18919423	-	5_prime	['PF13857,PF12796', 'PTHR24128,PTHR24128:SF22', 'KOG4412', '', 'K19044', '', 'AT5G57740.1', 'XBAT32', 'XB3 ortholog 2 in Arabidopsis thaliana']
Chr06	18941740	5.52546e-09	8.25763	G_raw.txt	Potri.006G176700	18959503	18961382	+	5_prime	['PF13639', 'PTHR14155,PTHR14155:SF80', '', '', '', 'GO:0008270,GO:0005515', 'AT4G30400.1', '', 'RING/U-box superfamily protein']
Chr06	18943037	7.87546e-09	8.10372	G_raw.txt	Potri.006G176600	18911364	18919423	-	5_prime	['PF13857,PF12796', 'PTHR24128,PTHR24128:SF22', 'KOG4412', '', 'K19044', '', 'AT5G57740.1', 'XBAT32', 'XB3 ortholog 2 in Arabidopsis thaliana']
Chr06	18943037	7.87546e-09	8.10372	G_raw.txt	Potri.006G176700	18959503	18961382	+	5_prime	['PF13639', 'PTHR14155,PTHR14155:SF80', '', '', '', 'GO:0008270,GO:0005515', 'AT4G30400.1', '', 'RING/U-box superfamily protein']
Chr06	18943137	7.87546e-09	8.10372	G_raw.txt	Potri.006G176600	18911364	18919423	-	5_prime	['PF13857,PF12796', 'PTHR24128,PTHR24128:SF22', 'KOG4412', '', 'K19044', '', 'AT5G57740.1', 'XBAT32', 'XB3 ortholog 2 in Arabidopsis thaliana']
Chr06	18943137	7.87546e-09	8.10372	G_raw.txt	Potri.006G176700	18959503	18961382	+	5_prime	['PF13639', 'PTHR14155,PTHR14155:SF80', '', '', '', 'GO:0008270,GO:0005515', 'AT4G30400.1', '', 'RING/U-box superfamily protein']
scaffold_1687	3630	4.7041e-09	8.32752	H_raw.txt	Potri.T177900	1	1670	+	3_prime	['PF00160', 'PTHR11071,PTHR11071:SF200', 'KOG0881', '5.2.1.8', '', 'GO:0006457,GO:0003755,GO:0000413', 'AT3G66654.2', '', 'Cyclophilin-like peptidyl-prolyl cis-trans isomerase family protein']
Chr01	35227240	3.83142e-09	8.41664	H_raw.txt	Potri.001G346500	35225629	35226624	-	5_prime	['PF12819', 'PTHR27003,PTHR27003:SF105', '', '2.7.11.1', '', '', 'AT1G05700.1', '', 'Leucine-rich repeat transmembrane protein kinase protein']
Chr01	35227240	3.83142e-09	8.41664	H_raw.txt	Potri.001G346600	35235393	35238342	-	3_prime	['PF00249', 'PTHR10641,PTHR10641:SF531', '', '', 'K09422', '', 'AT3G27810.1', 'ATMYB21,ATMYB3,MYB21', 'myb domain protein 21']
Chr01	35274726	6.04674e-09	8.21848	H_raw.txt	Potri.001G346800	35254323	35257095	-	5_prime	['PF00295', 'PTHR31375,PTHR31375:SF34', '', '3.2.1.15', '', 'GO:0005975,GO:0004650', 'AT5G14650.1', '', 'Pectin lyase-like superfamily protein']
Chr01	35274726	6.04674e-09	8.21848	H_raw.txt	Potri.001G346900	35274752	35276362	-	3_prime	['PF09724', 'PTHR13395,PTHR13395:SF6', 'KOG0798', '', 'K11271', '', 'AT2G44580.1', '', 'zinc ion binding']
Chr07	14553632	4.21659e-14	13.375	H_raw.txt	Potri.007G130800	14546532	14551229	-	5_prime	['PF00170', 'PTHR13690,PTHR13690:SF80', '', '', '', 'GO:0043565,GO:0006355,GO:0003700', 'AT1G06070.1', '', 'Basic-leucine zipper (bZIP) transcription factor family protein']
Chr07	14553632	4.21659e-14	13.375	H_raw.txt	Potri.007G130900	14555123	14560007	-	3_prime	['PF04379', 'PTHR14289,PTHR14289:SF16', 'KOG4408', '', '', '', 'AT1G06110.1', 'SKIP16', 'SKP1/ASK-interacting protein 16']
Chr10	11733805	1.16806e-09	8.93254	H_raw.txt	Potri.010G094800	11731885	11740962	+	in_gene	['PF00533,PF14716,PF14791,PF10391,PF14792', 'PTHR11276,PTHR11276:SF1', 'KOG2534', '2.7.7.7', 'K03512', 'GO:0034061,GO:0005634,GO:0003677', 'AT1G10520.1', '', 'DNA polymerase lambda (POLL)']
Chr10	14095707	1.05635e-09	8.97619	H_raw.txt	Potri.010G124900	14093110	14093736	+	3_prime	['', 'PTHR37184', '', '', '', '', 'AT1G25425.1', 'CLE43', 'CLAVATA3/ESR-RELATED 43']
Chr10	14095707	1.05635e-09	8.97619	H_raw.txt	Potri.010G125000	14103926	14105188	+	5_prime	['PF03195', 'PTHR31304,PTHR31304:SF7', '', '', '', '', 'AT1G68510.1', 'LBD42', 'LOB domain-containing protein 42']
Chr06	17575580	5.69587e-10	9.24444	H_raw.txt	Potri.006G169500	17552829	17553368	-	5_prime	['', 'PTHR11214,PTHR11214:SF141', '', '2.4.1.134', '', 'GO:0016020,GO:0008378,GO:0006486', 'AT5G57500.1', '', 'Galactosyltransferase family protein']
Chr06	17575580	5.69587e-10	9.24444	H_raw.txt	Potri.006G169600	17583167	17591581	+	5_prime	['PF13193,PF00501', 'PTHR24096,PTHR24096:SF149', '', '6.2.1.34,6.2.1.12', 'K01904', 'GO:0008152,GO:0003824', 'AT3G21240.1', '4CL2,AT4CL2', '4-coumarate:CoA ligase 2']
Chr06	17580723	8.88761e-11	10.0512	H_raw.txt	Potri.006G169500	17552829	17553368	-	5_prime	['', 'PTHR11214,PTHR11214:SF141', '', '2.4.1.134', '', 'GO:0016020,GO:0008378,GO:0006486', 'AT5G57500.1', '', 'Galactosyltransferase family protein']
Chr06	17580723	8.88761e-11	10.0512	H_raw.txt	Potri.006G169600	17583167	17591581	+	5_prime	['PF13193,PF00501', 'PTHR24096,PTHR24096:SF149', '', '6.2.1.34,6.2.1.12', 'K01904', 'GO:0008152,GO:0003824', 'AT3G21240.1', '4CL2,AT4CL2', '4-coumarate:CoA ligase 2']
Chr06	17580785	3.17785e-09	8.49787	H_raw.txt	Potri.006G169500	17552829	17553368	-	5_prime	['', 'PTHR11214,PTHR11214:SF141', '', '2.4.1.134', '', 'GO:0016020,GO:0008378,GO:0006486', 'AT5G57500.1', '', 'Galactosyltransferase family protein']
Chr06	17580785	3.17785e-09	8.49787	H_raw.txt	Potri.006G169600	17583167	17591581	+	5_prime	['PF13193,PF00501', 'PTHR24096,PTHR24096:SF149', '', '6.2.1.34,6.2.1.12', 'K01904', 'GO:0008152,GO:0003824', 'AT3G21240.1', '4CL2,AT4CL2', '4-coumarate:CoA ligase 2']
Chr06	17580982	5.89713e-10	9.22936	H_raw.txt	Potri.006G169500	17552829	17553368	-	5_prime	['', 'PTHR11214,PTHR11214:SF141', '', '2.4.1.134', '', 'GO:0016020,GO:0008378,GO:0006486', 'AT5G57500.1', '', 'Galactosyltransferase family protein']
Chr06	17580982	5.89713e-10	9.22936	H_raw.txt	Potri.006G169600	17583167	17591581	+	5_prime	['PF13193,PF00501', 'PTHR24096,PTHR24096:SF149', '', '6.2.1.34,6.2.1.12', 'K01904', 'GO:0008152,GO:0003824', 'AT3G21240.1', '4CL2,AT4CL2', '4-coumarate:CoA ligase 2']
Chr06	17581256	2.201e-09	8.65738	H_raw.txt	Potri.006G169500	17552829	17553368	-	5_prime	['', 'PTHR11214,PTHR11214:SF141', '', '2.4.1.134', '', 'GO:0016020,GO:0008378,GO:0006486', 'AT5G57500.1', '', 'Galactosyltransferase family protein']
Chr06	17581256	2.201e-09	8.65738	H_raw.txt	Potri.006G169600	17583167	17591581	+	5_prime	['PF13193,PF00501', 'PTHR24096,PTHR24096:SF149', '', '6.2.1.34,6.2.1.12', 'K01904', 'GO:0008152,GO:0003824', 'AT3G21240.1', '4CL2,AT4CL2', '4-coumarate:CoA ligase 2']
Chr13	4653519	1.92798e-09	8.7149	H_raw.txt	Potri.013G061500	4650648	4658580	-	in_gene	['PF00035', 'PTHR10910,PTHR10910:SF95', '', '', '', '', 'AT3G62800.2', 'DRB4', 'double-stranded-RNA-binding protein 4']
Chr13	6127410	2.44873e-09	8.61106	H_raw.txt	Potri.013G073000	6124996	6126258	-	5_prime	['', 'PTHR31618,PTHR31618:SF5', '', '', '', '', 'AT5G12080.1', 'ATMSL10,MSL10', 'mechanosensitive channel of small conductance-like 10']
Chr13	6127410	2.44873e-09	8.61106	H_raw.txt	Potri.013G073100	6134793	6139455	-	3_prime	['PF16029', 'PTHR35455,PTHR35455:SF1', '', '', '', '', 'AT5G17610.1']
Chr13	14822953	1.73885e-09	8.75974	H_raw.txt	Potri.013G140900	14820296	14820798	+	3_prime
Chr13	14822953	1.73885e-09	8.75974	H_raw.txt	Potri.013G141000	14828217	14832398	+	5_prime
Chr09	2286330	1.09613e-09	8.96014	H_raw.txt	Potri.009G014000	2284198	2285121	-	5_prime	['', 'PTHR31973,PTHR31973:SF32']
Chr09	2286330	1.09613e-09	8.96014	H_raw.txt	Potri.009G014100	2327254	2328409	+	5_prime	['PF04520', 'PTHR33083,PTHR33083:SF9', '', '', '', '', 'AT3G45210.1', '', 'Protein of unknown function, DUF584']
Chr05	2967832	4.52878e-10	9.34402	H_raw.txt	Potri.005G040400	2963525	2965738	+	3_prime	['PF01627', 'PTHR28242,PTHR28242:SF8', 'KOG4747', '', 'K14490', 'GO:0004871,GO:0000160', 'AT3G21510.1', 'AHP1', 'histidine-containing phosphotransmitter 1']
Chr05	2967832	4.52878e-10	9.34402	H_raw.txt	Potri.005G040500	2970524	2972708	+	5_prime	['', '', '', '', '', '', 'AT5G27330.1', '', 'Prefoldin chaperone subunit family protein']
Chr05	4798737	6.90042e-10	9.16112	H_raw.txt	Potri.005G066600	4788105	4798011	+	3_prime	['PF04851,PF00271', 'PTHR10799,PTHR10799:SF654', '', '3.6.4.12', '', 'GO:0016787,GO:0005524,GO:0003677', 'AT5G63950.1', 'CHR24', 'chromatin remodeling 24']
Chr05	4798737	6.90042e-10	9.16112	H_raw.txt	Potri.005G066700	4799548	4801428	+	5_prime	['PF01535,PF13041', 'PTHR24015,PTHR24015:SF516', '', '', '', '', 'AT1G20300.1', '', 'Pentatricopeptide repeat (PPR) superfamily protein']
Chr05	8955195	1.00039e-10	9.99983	H_raw.txt	Potri.005G116100	8950361	8951675	-	5_prime	['PF03140', 'PTHR31549,PTHR31549:SF6', '', '', '', '', 'AT2G36430.1', '', 'Plant protein of unknown function (DUF247)']
Chr05	8955195	1.00039e-10	9.99983	H_raw.txt	Potri.005G116200	8958400	8959834	+	5_prime	['PF16363', 'PTHR10366,PTHR10366:SF346', '', '4.2.1.47', 'K01711', '', 'AT3G51160.1', 'GMD2,MUR1,MUR_1', 'NAD(P)-binding Rossmann-fold superfamily protein']
Chr05	11304559	9.11856e-13	12.0401	H_raw.txt	Potri.005G137200	11297132	11297828	+	3_prime
Chr05	11304559	9.11856e-13	12.0401	H_raw.txt	Potri.005G137300	11320882	11321479	+	5_prime
Chr03	10329619	1.17018e-09	8.93175	H_raw.txt	Potri.003G074600	10324873	10328082	+	3_prime	['PF12708', 'PTHR33928,PTHR33928:SF2', '', '3.2.1.15', '', '', 'AT4G20050.1', 'QRT3', 'Pectin lyase-like superfamily protein']
Chr03	10329619	1.17018e-09	8.93175	H_raw.txt	Potri.003G074700	10333095	10339996	+	5_prime	['PF01704', 'PTHR11952,PTHR11952:SF12', '', '2.7.7.23,2.7.7.83,2.7.7.9', 'K00972', 'GO:0070569,GO:0008152', 'AT2G35020.1', 'GlcNAc1pUT2', 'N-acetylglucosamine-1-phosphate uridylyltransferase 2']
Chr03	20387252	3.07783e-09	8.51176	H_raw.txt	Potri.003G201900	20380460	20383399	-	5_prime	['PF00931', 'PTHR23155,PTHR23155:SF630', 'KOG4658', '', '', 'GO:0043531', 'AT3G14470.1', '', 'NB-ARC domain-containing disease resistance protein']
Chr03	20387252	3.07783e-09	8.51176	H_raw.txt	Potri.003G202000	20389128	20389625	+	5_prime	['', 'PTHR21495,PTHR21495:SF59', '', '', '', '', 'AT2G21100.1', '', 'Disease resistance-responsive (dirigent-like protein) family protein']
Chr03	20387253	3.07783e-09	8.51176	H_raw.txt	Potri.003G201900	20380460	20383399	-	5_prime	['PF00931', 'PTHR23155,PTHR23155:SF630', 'KOG4658', '', '', 'GO:0043531', 'AT3G14470.1', '', 'NB-ARC domain-containing disease resistance protein']
Chr03	20387253	3.07783e-09	8.51176	H_raw.txt	Potri.003G202000	20389128	20389625	+	5_prime	['', 'PTHR21495,PTHR21495:SF59', '', '', '', '', 'AT2G21100.1', '', 'Disease resistance-responsive (dirigent-like protein) family protein']
Chr03	20387726	2.02626e-12	11.6933	H_raw.txt	Potri.003G201900	20380460	20383399	-	5_prime	['PF00931', 'PTHR23155,PTHR23155:SF630', 'KOG4658', '', '', 'GO:0043531', 'AT3G14470.1', '', 'NB-ARC domain-containing disease resistance protein']
Chr03	20387726	2.02626e-12	11.6933	H_raw.txt	Potri.003G202000	20389128	20389625	+	5_prime	['', 'PTHR21495,PTHR21495:SF59', '', '', '', '', 'AT2G21100.1', '', 'Disease resistance-responsive (dirigent-like protein) family protein']
Chr03	20387736	4.03967e-12	11.3937	H_raw.txt	Potri.003G201900	20380460	20383399	-	5_prime	['PF00931', 'PTHR23155,PTHR23155:SF630', 'KOG4658', '', '', 'GO:0043531', 'AT3G14470.1', '', 'NB-ARC domain-containing disease resistance protein']
Chr03	20387736	4.03967e-12	11.3937	H_raw.txt	Potri.003G202000	20389128	20389625	+	5_prime	['', 'PTHR21495,PTHR21495:SF59', '', '', '', '', 'AT2G21100.1', '', 'Disease resistance-responsive (dirigent-like protein) family protein']
Chr12	2123035	8.62648e-09	8.06417	H_raw.txt	Potri.012G024600	2121609	2124026	-	in_gene	['PF00173', 'PTHR19359,PTHR19359:SF22', 'KOG0537', '', '', '', 'AT5G53560.1', 'ATB5-A,ATCB5-E,B5 #2,CB5-E', 'cytochrome B5 isoform E']
Chr12	2123038	9.1521e-09	8.03848	H_raw.txt	Potri.012G024600	2121609	2124026	-	in_gene	['PF00173', 'PTHR19359,PTHR19359:SF22', 'KOG0537', '', '', '', 'AT5G53560.1', 'ATB5-A,ATCB5-E,B5 #2,CB5-E', 'cytochrome B5 isoform E']
Chr12	3280860	1.60322e-09	8.79501	H_raw.txt	Potri.012G036700	3274571	3277835	-	5_prime	['PF13639,PF14369', 'PTHR22763,PTHR22763:SF28', '', '6.3.2.19', 'K11982', 'GO:0008270,GO:0005515', 'AT3G19950.1', '', 'RING/U-box superfamily protein']
Chr12	3280860	1.60322e-09	8.79501	H_raw.txt	Potri.012G036800	3281006	3281880	+	5_prime	['PF01722', 'PTHR12735,PTHR12735:SF21', 'KOG2313', '', 'K05527', '', 'AT1G55805.1', '', 'BolA-like family protein']
Chr12	10756320	2.90435e-09	8.53695	H_raw.txt	Potri.012G081200	10751866	10752428	+	3_prime	['', '', '', '', '', '', 'ATCG00280.1', '', 'photosystem II reaction center protein C']
Chr12	10756320	2.90435e-09	8.53695	H_raw.txt	Potri.012G081300	10796766	10799160	+	5_prime	['PF02701', 'PTHR31992,PTHR31992:SF14', '', '', '', 'GO:0006355,GO:0003677', 'AT5G62940.1', 'DOF5.6,HCA2', 'Dof-type zinc finger DNA-binding family protein']
Chr14	3795008	8.27839e-09	8.08205	H_raw.txt	Potri.014G048100	3789618	3795520	+	in_gene
Chr14	4457280	3.63262e-09	8.43978	H_raw.txt	Potri.014G057700	4451810	4454560	+	3_prime	['PF03110', 'PTHR31251,PTHR31251:SF4', '', '', '', 'GO:0005634,GO:0003677', 'AT1G02065.1', 'SPL8', 'squamosa promoter binding protein-like 8']
Chr14	4457280	3.63262e-09	8.43978	H_raw.txt	Potri.014G057800	4465308	4468876	-	3_prime	['PF03110', 'PTHR31251,PTHR31251:SF15', '', '', '', 'GO:0005634,GO:0003677', 'AT1G27370.4', 'SPL10', 'squamosa promoter binding protein-like 10']
Chr14	4473701	6.79209e-09	8.168	H_raw.txt	Potri.014G057800	4465308	4468876	-	5_prime	['PF03110', 'PTHR31251,PTHR31251:SF15', '', '', '', 'GO:0005634,GO:0003677', 'AT1G27370.4', 'SPL10', 'squamosa promoter binding protein-like 10']
Chr14	4473701	6.79209e-09	8.168	H_raw.txt	Potri.014G057900	4483404	4483991	+	5_prime	['PF12796', 'PTHR24177,PTHR24177:SF19', '', '', '', '', 'AT5G35830.1', '', 'Ankyrin repeat family protein']
Chr14	4473733	6.84555e-09	8.16459	H_raw.txt	Potri.014G057800	4465308	4468876	-	5_prime	['PF03110', 'PTHR31251,PTHR31251:SF15', '', '', '', 'GO:0005634,GO:0003677', 'AT1G27370.4', 'SPL10', 'squamosa promoter binding protein-like 10']
Chr14	4473733	6.84555e-09	8.16459	H_raw.txt	Potri.014G057900	4483404	4483991	+	5_prime	['PF12796', 'PTHR24177,PTHR24177:SF19', '', '', '', '', 'AT5G35830.1', '', 'Ankyrin repeat family protein']
Chr14	4475447	5.30414e-09	8.27538	H_raw.txt	Potri.014G057800	4465308	4468876	-	5_prime	['PF03110', 'PTHR31251,PTHR31251:SF15', '', '', '', 'GO:0005634,GO:0003677', 'AT1G27370.4', 'SPL10', 'squamosa promoter binding protein-like 10']
Chr14	4475447	5.30414e-09	8.27538	H_raw.txt	Potri.014G057900	4483404	4483991	+	5_prime	['PF12796', 'PTHR24177,PTHR24177:SF19', '', '', '', '', 'AT5G35830.1', '', 'Ankyrin repeat family protein']
Chr14	10437505	2.13238e-09	8.67114	H_raw.txt	Potri.014G136400	10436731	10439307	+	in_gene	['PF00069', 'PTHR27006,PTHR27006:SF36', 'KOG1187', '2.7.11.1', '', 'GO:0006468,GO:0005524,GO:0004672', 'AT2G48010.1', 'RKF3', 'receptor-like kinase in in flowers 3']
Chr14	13813766	9.46672e-09	8.0238	H_raw.txt	Potri.014G171200	13804020	13804852	-	5_prime	['', 'PTHR35130,PTHR35130:SF1', '', '', '', '', 'AT4G04920.2', 'SFR6', 'sensitive to freezing 6']
Chr14	13813766	9.46672e-09	8.0238	H_raw.txt	Potri.014G171300	13821704	13822837	+	5_prime	['', 'PTHR22814,PTHR22814:SF106', '', '', '', '', 'AT3G07600.1', '', 'Heavy metal transport/detoxification superfamily protein']
Chr18	3108970	5.82324e-09	8.23484	H_raw.txt	Potri.018G037400	3093294	3105390	+	3_prime	['PF01925', 'PTHR14255,PTHR14255:SF1', '', '', '', 'GO:0016021', 'AT2G25737.1', '', 'Sulfite exporter TauE/SafE family protein']
Chr18	3108970	5.82324e-09	8.23484	H_raw.txt	Potri.018G037500	3119563	3122947	+	5_prime	['PF01925', 'PTHR14255,PTHR14255:SF1', '', '', '', 'GO:0016021', 'AT2G25737.1', '', 'Sulfite exporter TauE/SafE family protein']
Chr18	7793949	5.62762e-09	8.24968	H_raw.txt	Potri.018G062900	7775137	7783700	-	5_prime	['PF02801,PF00109', 'PTHR11712,PTHR11712:SF287', '', '2.3.1.179', 'K09458', '', 'AT1G74960.3', 'ATKAS2,FAB1,KAS2', 'fatty acid biosynthesis 1']
Chr18	7793949	5.62762e-09	8.24968	H_raw.txt	Potri.018G063000	7859028	7866472	+	5_prime	['PF02309,PF02362,PF06507', 'PTHR31384,PTHR31384:SF21', '', '', '', 'GO:0006355,GO:0005634,GO:0003677,GO:0009725', 'AT1G19220.1', 'ARF11,ARF19,IAA22', 'auxin response factor 19']
Chr18	7809795	5.08633e-10	9.2936	H_raw.txt	Potri.018G062900	7775137	7783700	-	5_prime	['PF02801,PF00109', 'PTHR11712,PTHR11712:SF287', '', '2.3.1.179', 'K09458', '', 'AT1G74960.3', 'ATKAS2,FAB1,KAS2', 'fatty acid biosynthesis 1']
Chr18	7809795	5.08633e-10	9.2936	H_raw.txt	Potri.018G063000	7859028	7866472	+	5_prime	['PF02309,PF02362,PF06507', 'PTHR31384,PTHR31384:SF21', '', '', '', 'GO:0006355,GO:0005634,GO:0003677,GO:0009725', 'AT1G19220.1', 'ARF11,ARF19,IAA22', 'auxin response factor 19']
Chr18	7844168	2.86952e-09	8.54219	H_raw.txt	Potri.018G062900	7775137	7783700	-	5_prime	['PF02801,PF00109', 'PTHR11712,PTHR11712:SF287', '', '2.3.1.179', 'K09458', '', 'AT1G74960.3', 'ATKAS2,FAB1,KAS2', 'fatty acid biosynthesis 1']
Chr18	7844168	2.86952e-09	8.54219	H_raw.txt	Potri.018G063000	7859028	7866472	+	5_prime	['PF02309,PF02362,PF06507', 'PTHR31384,PTHR31384:SF21', '', '', '', 'GO:0006355,GO:0005634,GO:0003677,GO:0009725', 'AT1G19220.1', 'ARF11,ARF19,IAA22', 'auxin response factor 19']
Chr18	14308584	5.46965e-10	9.26204	H_raw.txt	Potri.018G119000	14305681	14306910	+	3_prime
Chr18	14308584	5.46965e-10	9.26204	H_raw.txt	Potri.018G119100	14314946	14315637	-	3_prime
Chr18	14590926	3.09479e-09	8.50937	H_raw.txt	Potri.018G122400	14577787	14578026	+	3_prime
Chr18	14590926	3.09479e-09	8.50937	H_raw.txt	Potri.018G122500	14594855	14595461	-	3_prime
Chr04	17306839	4.66206e-09	8.33142	H_raw.txt	Potri.004G150800	17302642	17304185	-	5_prime	['PF05055', 'PTHR31113,PTHR31113:SF3', '', '', '', '', 'AT4G34320.1', '', 'Protein of unknown function (DUF677)']
Chr04	17306839	4.66206e-09	8.33142	H_raw.txt	Potri.004G150900	17322715	17324150	-	3_prime	['PF01715', 'PTHR11088', 'KOG1384', '2.5.1.27,2.5.1.112', 'K10760', 'GO:0008033', 'AT5G19040.1', 'ATIPT5,IPT5', 'isopentenyltransferase 5']
Chr04	18674465	7.74001e-12	11.1113	H_raw.txt	Potri.004G167000	18672434	18673602	-	5_prime	['PF00230', 'PTHR19139,PTHR19139:SF162', 'KOG0223', '', 'K09872', 'GO:0016020,GO:0006810,GO:0005215', 'AT3G61430.1', 'ATPIP1,PIP1,PIP1;1,PIP1A', 'plasma membrane intrinsic protein 1A']
Chr04	18674465	7.74001e-12	11.1113	H_raw.txt	Potri.004G167100	18685312	18688778	+	5_prime	['PF04833', 'PTHR31673,PTHR31673:SF9', '', '', '', 'GO:0031225,GO:0016049,GO:0010215', 'AT3G29810.1', 'COBL2', 'COBRA-like protein 2 precursor']
Chr04	20496974	7.46273e-09	8.1271	H_raw.txt	Potri.004G189900	20483234	20486498	-	5_prime	['PF01073', 'PTHR10366,PTHR10366:SF348', 'KOG1429', '4.1.1.35', 'K12449', 'GO:0055114,GO:0016616,GO:0006694,GO:0003854', 'AT1G08200.1', 'AXS2', 'UDP-D-apiose/UDP-D-xylose synthase 2']
Chr04	20496974	7.46273e-09	8.1271	H_raw.txt	Potri.004G190000	20499100	20499797	-	3_prime
Chr05	16883909	9.99121e-09	8.00038	I_B_raw.txt	Potri.005G163800	16852958	16853475	+	3_prime	['PF12776', 'PTHR31704,PTHR31704:SF9', '', '', '', '', 'AT5G05800.1']
Chr05	16883909	9.99121e-09	8.00038	I_B_raw.txt	Potri.005G163900	16897355	16902949	+	5_prime	['PF03141', 'PTHR10108,PTHR10108:SF899', '', '2.1.1.157', '', 'GO:0008168', 'AT1G78240.1', 'OSU1,QUA2,TSD2', 'S-adenosyl-L-methionine-dependent methyltransferases superfamily protein']
Chr01	43940781	3.29036e-09	8.48276	S_G_raw.txt	Potri.001G414700	43935371	43937090	+	3_prime	['PF00643', 'PTHR31717,PTHR31717:SF7', '', '', '', 'GO:0008270,GO:0005622', 'AT5G54470.1', '', 'B-box type zinc finger family protein']
Chr01	43940781	3.29036e-09	8.48276	S_G_raw.txt	Potri.001G414800	43941046	43944821	-	3_prime	['PF00582', 'PTHR31966,PTHR31966:SF5', '', '', '', 'GO:0006950', 'AT1G11360.1', '', 'Adenine nucleotide alpha hydrolases-like superfamily protein']
Chr06	18941313	1.0628e-09	8.97355	S_raw.txt	Potri.006G176600	18911364	18919423	-	5_prime	['PF13857,PF12796', 'PTHR24128,PTHR24128:SF22', 'KOG4412', '', 'K19044', '', 'AT5G57740.1', 'XBAT32', 'XB3 ortholog 2 in Arabidopsis thaliana']
Chr06	18941313	1.0628e-09	8.97355	S_raw.txt	Potri.006G176700	18959503	18961382	+	5_prime	['PF13639', 'PTHR14155,PTHR14155:SF80', '', '', '', 'GO:0008270,GO:0005515', 'AT4G30400.1', '', 'RING/U-box superfamily protein']
Chr06	18941740	1.0628e-09	8.97355	S_raw.txt	Potri.006G176600	18911364	18919423	-	5_prime	['PF13857,PF12796', 'PTHR24128,PTHR24128:SF22', 'KOG4412', '', 'K19044', '', 'AT5G57740.1', 'XBAT32', 'XB3 ortholog 2 in Arabidopsis thaliana']
Chr06	18941740	1.0628e-09	8.97355	S_raw.txt	Potri.006G176700	18959503	18961382	+	5_prime	['PF13639', 'PTHR14155,PTHR14155:SF80', '', '', '', 'GO:0008270,GO:0005515', 'AT4G30400.1', '', 'RING/U-box superfamily protein']
Chr06	18943037	1.88532e-09	8.72462	S_raw.txt	Potri.006G176600	18911364	18919423	-	5_prime	['PF13857,PF12796', 'PTHR24128,PTHR24128:SF22', 'KOG4412', '', 'K19044', '', 'AT5G57740.1', 'XBAT32', 'XB3 ortholog 2 in Arabidopsis thaliana']
Chr06	18943037	1.88532e-09	8.72462	S_raw.txt	Potri.006G176700	18959503	18961382	+	5_prime	['PF13639', 'PTHR14155,PTHR14155:SF80', '', '', '', 'GO:0008270,GO:0005515', 'AT4G30400.1', '', 'RING/U-box superfamily protein']
Chr06	18943137	1.88532e-09	8.72462	S_raw.txt	Potri.006G176600	18911364	18919423	-	5_prime	['PF13857,PF12796', 'PTHR24128,PTHR24128:SF22', 'KOG4412', '', 'K19044', '', 'AT5G57740.1', 'XBAT32', 'XB3 ortholog 2 in Arabidopsis thaliana']
Chr06	18943137	1.88532e-09	8.72462	S_raw.txt	Potri.006G176700	18959503	18961382	+	5_prime	['PF13639', 'PTHR14155,PTHR14155:SF80', '', '', '', 'GO:0008270,GO:0005515', 'AT4G30400.1', '', 'RING/U-box superfamily protein']
